# Supplementary material for: Antagonistic Pleiotropy in the Bifunctional Surface Protein FadL (OmpP1) during Adaptation of Haemophilus influenzae to Chronic Lung Infection Associated with Chronic Obstructive Pulmonary Disease
Source: mBio. 2018 Sep 25;9(5):e01176-18. doi: 10.1128/mBio.01176-18 (PMC6156194; doi:10.1128/mBio.01176-18)
Supplement: DATA SET S1 [file mbo004184066sd1.xlsx]

## Sheet: Dataset_S1A
Dataset S1A. Information on the NTHi COPD isolates included in the longitudinal strain collection under study.
Patient	NTHi strain	Isolation date (dd/mm/yyyy)	Isolation medical center	Treatment	Comorbidities, additional clinical information	COPD specific treatment
COPD 1	P588-8079	2012-02-13	Hospital admission	Moxifloxacin + Ceftriaxone in ER	severe emphysema, bronchiectasis, dyspnea mMRC-IIIa, DLCOb 42.2%, LTOc (+)	ICS/LABA, LAMA, SAMA/SABA, Azithromycin 250 mg 3 days/week
COPD 1	P588-8079	2012-02-13	Hospital admission	Levofloxacin (10 days)
COPD 1	P588-8079	2012-02-13	Hospital admission	Corticosteroids
COPD 1	P589-8275	2012-05-22	Primary Health Care	No AECOPD – No treatment given
COPD 1	P590-8360	2012-07-10	Primary Health Care	Cefditoren (cephalosporin)
COPD 1	P590-8360	2012-07-10	Primary Health Care	Corticosteroids
COPD 1	P591-8654	2013-02-12	NO DATA	No AECOPD – No treatment given
COPD 1	P592-9166	2013-10-18	Primary Health Care	Amoxicillin / Clavulanic acid (7 days)
COPD 1	P592-9166	2013-10-18	Primary Health Care	Corticosteroids
COPD 2	P593-7974	2012-01-02	Hospital admission	Levofloxacin (4 days)	emphysema, bronchiectasis, dyspnea mMRC-II, LTO (-)	ICS/LABA, LAMA, Azithromycin
COPD 2	P593-7974	2012-01-02	Hospital admission	Ciprofloxacin (10 days)
COPD 2	P593-7974	2012-01-02	Hospital admission	Corticosteroids
COPD 2	P594-8239	2012-05-02	Primary Health Care	Cefuroxime 500 mg/12 h
COPD 2	P595-8370	2012-07-19	NO DATA	NO DATA
COPD 2	P596-8591	2013-01-11	NO DATA	NO DATA
COPD 2	P597-8879	2013-05-17	Primary Health Care	Amoxicillin / Clavulanic acid (7 days)
COPD 2	P597-8879	2013-05-17	Primary Health Care	Corticosteroids
COPD 3	P674-1509	2000-02-01	Hospital admission	Ceftriaxone (10 days)	prostatism, urinary calculi, bronchiectasis, recurrent pneumonia, dyspnea	SAMA/SABA
COPD 3	P675-1755	2000-12-13	Emergency Room	Ceftriaxone (7 days)
COPD 3	P675-1755	2000-12-13	Emergency Room	Amoxicillin / Clavulanic acid (5 days)
COPD 3	P676-2514	2002-10-16	Hospital admission	Ceftriaxone (7 days)
COPD 3	P676-2514	2002-10-16	Hospital admission	Amoxicillin / Clavulanic acid (3 days)
COPD 3	P677-2580	2002-12-29	Hospital admission	Ceftriaxone (6 days)
COPD 3	P677-2580	2002-12-29	Hospital admission	Amoxicillin / Clavulanic acid (9 days)
COPD 3	P678-2720	2003-03-23	Hospital admission	Amoxicillin / Clavulanic acid (3 days)
COPD 3	P678-2720	2003-03-23	Hospital admission	Ceftriaxone (3 days)
COPD 3	P678-2720	2003-03-23	Hospital admission	Amoxicillin / Clavulanic acid (17 days)
COPD 3	P679-2791	2003-05-09	NO DATA	NO DATA
COPD 3	P851-2713	2003-03-23	NO DATA	NO DATA
COPD 3	P853-2792	2003-05-09	NO DATA	NO DATA
COPD 4	P598-8560	2012-12-22	Hospital admission	No treatment	emphysema, bronchiectasis, lung cancer with pulmonary lobectomy, pneumonia associated with neoplasia, dyspnea mMRC-I, DLCO 62%, LTO (-)	ICS, SAMA
COPD 4	P599-8624	2013-01-28	Hospital admission	Amoxicillin / Clavulanic acid (10 days)
COPD 4	P599-8624	2013-01-28	Hospital admission	Corticosteroids
COPD 4	P600-8643	2013-02-06	Hospital admission	Amoxicillin / Clavulanic acid (9 days)
COPD 4	P601-8794	2013-04-10	Hospital admission	Amoxicillin / Clavulanic acid (7 days)
COPD 4	P602-8883	2013-05-16	Hospital admission	Ciprofloxacin 750/12h (initial)
COPD 4	P602-8883	2013-05-16	Hospital admission	Amoxicillin / Clavulanic acid (4 weeks)
COPD 4	P602-8883	2013-05-16	Hospital admission	Corticosteroids
COPD 5	P603-4482	2010-02-22	Hospital admission	Ceftriaxone + Levofloxacin	emphysema, bronchiectasis, dyspnea mMRC-II, DLCO 51%, LTO (-)	ICS/LABA, LAMA, SABA, Azithromycin
COPD 5	P604-7629	2011-04-11	Primary Health Care	Amoxicillin / Clavulanic acid (10 days)
COPD 5	P604-7629	2011-04-11	Primary Health Care	Corticosteroids
COPD 5	P605-7719	2011-06-08	NO DATA	NO DATA
COPD 5	P606-8650	2013-02-07	Primary Health Care	Trimethoprim / Sulfamethoxazole (15 days)
COPD 5	P606-8650	2013-02-07	Primary Health Care	Corticosteroids
COPD 5	P607-8844	2013-05-03	NO DATA	No AECOPD – No treatment given
COPD 5	P608-8895	2013-05-24	Primary Health Care	Corticosteroids
COPD 5	P609-9724	2014-04-08	Primary Health Care	No AECOPD – Start chronic weekly Azithromycin treatment
COPD 6	P610-7579	2011-03-21	Hospital admission	Amoxicillin / Clavulanic acid	emphysema, bronchiectasis, dyspnea mMRC-III, DLCO 59%, LTO (+)	ICS, SAMA, Colistin, Azithromycin
COPD 6	P610-7579	2011-03-21	Hospital admission	Levofloxacin (10 days)
COPD 6	P610-7579	2011-03-21	Hospital admission	Corticosteroids
COPD 6	P611-7680	2011-05-20	Hospital admission	Cefepime (10 days)
COPD 6	P611-7680	2011-05-20	Hospital admission	Corticosteroids
COPD 6	P612-8066	2012-02-07	NO DATA	No AECOPD – No treatment given
COPD 6	P613-8456	2012-09-28	NO DATA	No AECOPD – No treatment given
COPD 6	P614-8522	2012-11-26	Hospital admission	Amoxicillin / Clavulanic acid (15 days)
COPD 6	P614-8522	2012-11-26	Hospital admission	Corticosteroids
COPD 6	P615-8618	2013-01-25	NO DATA	Amoxicillin / Clavulanic acid (10 days)
COPD 6	P615-8618	2013-01-25	NO DATA	Corticosteroids
COPD 6	P616-8647	2013-02-11	NO DATA	No AECOPD – No treatment given
COPD 6	P617-9224	2013-11-13	Primary Health Care	Amoxicillin / Clavulanic acid (15 days)
COPD 6	P617-9224	2013-11-13	Primary Health Care	Corticosteroids
COPD 6	P618-9380	2014-01-13	Primary Health Care	Amoxicillin / Clavulanic acid (21 days)
COPD 6	P618-9380	2014-01-13	Primary Health Care	Corticosteroids
COPD 6	P619-9590	2014-03-31	NO DATA	NO DATA
COPD 7	P620-6998	2010-09-08	Hospital admission	Ceftriaxone (4 days)	emphysema, bronchiectasis, HIV stadium 3, dyspnea mMRC-II, LTO (-)	SABA, SAMA
COPD 7	P620-6998	2010-09-08	Hospital admission	Cefuroxime (3 days)
COPD 7	P621-7028	2010-09-23	Emergency Room	Amoxicillin / Clavulanic acid (10 days)
COPD 7	P621-7028	2010-09-23	Emergency Room	Corticosteroids
COPD 7	P622-7806	2011-08-25	Hospital admission	Amoxicillin / Clavulanic acid (7 days)
COPD 7	P622-7806	2011-08-25	Hospital admission	Corticosteroids
COPD 7	P623-7854	2011-10-13	Hospital admission	Amoxicillin / Clavulanic acid (10 days)
COPD 7	P623-7854	2011-10-13	Hospital admission	Corticosteroids
COPD 7	P624-7870	2011-10-25	Hospital admission	Ceftriaxone (10 days)
COPD 7	P624-7870	2011-10-25	Hospital admission	Corticosteroids
COPD 7	P625-8065	2012-02-06	Hospital admission	Amoxicillin / Clavulanic acid (10 days)
COPD 7	P625-8065	2012-02-06	Hospital admission	Corticosteroids
COPD 7	P626-9221	2013-11-15	NO DATA	Ceftriaxone + Clarithromycin
COPD 8	P627-3766	2009-01-19	NO DATA	NO DATA	emphysema, bronchiectasis, dyspnea mMRC-II, DLCO 23%, LTO (+)	ICS/LABA, SAMA, Prednisone, Azithromycin
COPD 8	P628-3847	2009-02-20	NO DATA	NO DATA
COPD 8	P629-7106	2010-11-24	Hospital admission	Amoxicillin / Clavulanic acid (10 days)
COPD 8	P629-7106	2010-11-24	Hospital admission	Corticosteroids
COPD 8	P630-7232	2011-01-21	Emergency Room	Levofloxacin (7 days)
COPD 8	P631-8237	2012-05-01	Hospital admission	Levofloxacin (3 days)
COPD 8	P631-8237	2012-05-01	Hospital admission	Cefditoren (7 days)
COPD 8	P631-8237	2012-05-01	Hospital admission	Corticosteroids
COPD 8	P632-8384	2012-07-27	Hospital admission	Ceftriaxone + Levofloxacin (2 days)
COPD 8	P632-8384	2012-07-27	Hospital admission	Levofloxacin (5 days)
COPD 8	P632-8384	2012-07-27	Hospital admission	Start chronic weekly Azithromycin treatment (August 2012)
COPD 8	P633-8486	2012-10-26	Hospital admission	Amoxicillin / Clavulanic acid (7 days)
COPD 8	P633-8486	2012-10-26	Hospital admission	Corticosteroids
COPD 9	P634-7311	2011-02-22	Hospital admission	Amoxicillin / Clavulanic acid (10 days)	lung fibrosis (ILD), emphysema, bronchiectasis, chronic anemia	SABA, SAMA, ICS/LABA
COPD 9	P634-7311	2011-02-22	Hospital admission	Corticosteroids
COPD 9	P635-7537	2011-03-08	Hospital admission	Levofloxacin (15 days)
COPD 9	P635-7537	2011-03-08	Hospital admission	Corticosteroids
COPD 9	P636-8296	2012-06-05	Hospital admission	Amoxicillin / Clavulanic acid (7 days)
COPD 9	P637-8346	2012-06-30	NO DATA	No AECOPD
COPD 9	P637-8346	2012-06-30	NO DATA	Levofloxacin (7 days)
COPD 10	P638-3144	2005-01-19	NO DATA	NO DATA	emphysema, bronchiectasis, recurrent bronchial infections, lung micobacteriosis, thyroid cancer, LTO (+)	ICS/LABA, LAMA, SABA/SAMA, Colistin
COPD 10	P639-3649	2008-03-03	NO DATA	NO DATA
COPD 10	P640-3960	2009-03-31	NO DATA	NO DATA
COPD 10	P641-4342	2009-12-28	NO DATA	NO DATA
COPD 10	P642-4396	2010-01-19	NO DATA	NO DATA
COPD 10	P643-7915	2010-11-28	NO DATA	NO DATA
COPD 10	P644-8083	2012-02-13	NO DATA	NO DATA
COPD 10	P645-8193	2012-03-27	NO DATA	NO DATA
COPD 10	P646-8484	2012-10-25	NO DATA	NO DATA
COPD 10	P647-8506	2012-11-13	NO DATA	NO DATA
COPD 10	P648-8526	2012-11-29	NO DATA	NO DATA
COPD 10	P649-8561	2012-12-24	NO DATA	NO DATA
COPD 10	P650-8603	2013-01-18	NO DATA	NO DATA
COPD 10	P651-8849	2013-05-06	NO DATA	NO DATA
COPD 10	P652-8881	2013-05-18	NO DATA	NO DATA
COPD 10	P653-8956	2013-06-20	NO DATA	NO DATA
COPD 10	P654-8983	2013-07-05	NO DATA	NO DATA
COPD 11	P656-8020	2012-01-20	Emergency Room	Amoxicillin / Clavulanic acid (10 days)	cancer colon, bronchiolectasis, dyspnea mMRC-III, DLCO 37%, LTO (+)	Teofilin, LABA, LAMA, SABA, Azithromycin
COPD 11	P656-8020	2012-01-20	Emergency Room	Corticosteroids
COPD 11	P657-8759	2013-03-26	Emergency Room	Amoxicillin / Clavulanic acid (7 days)
COPD 11	P657-8759	2013-03-26	Emergency Room	Corticosteroids
COPD 11	P658-8889	2013-05-22	Hospital admission	Amoxicillin / Clavulanic acid (7 days)
COPD 11	P658-8889	2013-05-22	Hospital admission	Corticosteroids
COPD 11	P660-9367	2014-01-08	Hospital admission	Levofloxacin (14 days)
COPD 11	P660-9367	2014-01-08	Hospital admission	Corticosteroids
COPD 12	P661-4460	2010-02-10	Emergency Room	Amoxicillin / Clavulanic acid (7 days)	bronchiectasis, dyspnea mMRC-II, DLCO 19%, LTO (+)	Roflumilast, LAMA, ICS/LABA, SABA
COPD 12	P661-4460	2010-02-10	Emergency Room	Corticosteroids
COPD 12	P662-7189	2010-12-30	Emergency Room	Amoxicillin / Clavulanic acid (15 days)
COPD 12	P662-7189	2010-12-30	Emergency Room	Corticosteroids
COPD 12	P663-7216	2011-01-17	Hospital admission	Amoxicillin / Clavulanic acid (10 days)
COPD 12	P663-7216	2011-01-17	Hospital admission	Corticosteroids
COPD 12	P664-7614	2011-04-04	Hospital admission	Amoxicillin / Clavulanic acid (15 days)
COPD 12	P664-7614	2011-04-04	Hospital admission	Corticosteroids
COPD 12	P665-7858	2011-10-15	Hospital admission	Amoxicillin / Clavulanic acid (10 days)
COPD 12	P665-7858	2011-10-15	Hospital admission	Corticosteroids
COPD 12	P666-8053	2012-02-01	NO DATA	Cefuroxime (15 days)
COPD 12	P666-8053	2012-02-01	NO DATA	Corticosteroids
COPD 13	P667-4462	2010-02-13	Emergency Room	Amoxicillin / Clavulanic acid	emphysema, dyspnea mMRC-III, DLCO 9.1%, LTO (-)	ICS/LABA, LAMA, SABA, Azithromycin
COPD 13	P668-6062	2010-05-24	Hospital admission	Amoxicillin / Clavulanic acid (10 days)
COPD 13	P668-6062	2010-05-24	Hospital admission	Corticosteroids
COPD 13	P669-6977	2010-08-16	Emergency Room	Amoxicillin / Clavulanic acid (7 days)
COPD 13	P669-6977	2010-08-16	Emergency Room	Corticosteroids
COPD 13	P670-7113	2010-11-28	Hospital admission	Amoxicillin / Clavulanic acid (10 days)
COPD 13	P670-7113	2010-11-28	Hospital admission	Corticosteroids
COPD 13	P671-7552	2011-03-10	Emergency Room	Ciprofloxacin (10 days)
COPD 13	P672-7661	2011-05-07	Emergency Room	Levofloxacin
COPD 13	P673-8639	2013-02-05	COPD Consulting Room	Levofloxacin (10 days)
COPD 13	P673-8639	2013-02-05	COPD Consulting Room	Corticosteroids
Corticosteroids: administered systemically in all patients considered in this study.
aDyspnea degree measured with the mMRC scale (modified Medical Research Council)
bDLCO, carbon monoxide diffusion in the lung
cLTO, Long Term Oxygen Therapy
ILD, Interstitial Lung Disease
LABA, Long acting beta agonist
LAMA, Long acting muscarinic antagonist
SABA, short acting beta agonist
SAMA, short acting muscarinic antagonist

## Sheet: Dataset_S1B
Dataset S1B. Clonal type (CT) organization of the longitudinal collection of NTHi COPD isolates genome sequenced in this study, as determined by goeBurst with allelic identities at 478 core genes. Assemblies for NTHi strains shown in bold were used as reference sequences for short-read alignments and intra-CT variant calling. If a PacBio reference was unavailable for a given CT, the Illumina asse…
Clonal Type (CT)	NTHi strain	Patient	PFGE profile	WGS type	Biosample accession number	MLST	FadL allele type number
3	P667-4462	13	AY	Illumina	SAMN07421942	3	25
3	P668-6062	13	AY	Illumina	SAMN07421943	3	25
3	P669-6977	13	AY	PacBio	SAMN07421944	3	25
6	P626-9221	7	AW	Illumina	SAMN07421903	ND	T12
7	P670-7113	13	AI	Illumina	SAMN07421945	ND	26
7	P672-7661	13	AI	PacBio	SAMN07421947	ND	26
8	P619-9590	6	AX	Illumina	SAMN07421896	57	34
9	P589-8275	1	C	Illumina	SAMN07421866	18	2
9	P590-8360	1	C	Illumina	SAMN07421867	18	T1
14	P594-8239	2	F	Illumina	SAMN07421871	ND	T3
14	P595-8370	2	F	PacBio	SAMN07421872	ND	T4
14	P596-8591	2	F	Illumina	SAMN07421873	ND	T4
14	P650-8603	10	AD	PacBio	SAMN07421927	ND	T4
16	P676-2514	3	P	PacBio	SAMN07421951	1069	29
16	P679-2791	3	A	PacBio	SAMN07421955	1069	29
16	P853-2792	3	P	Illumina	SAMN07421956	1069	29
17	P627-3766	8	W	Illumina	SAMN07421904	215	11
17	P628-3847	8	W	Illumina	SAMN07421905	215	11
18	P641-4342	10	BD	PacBio	SAMN07421918	145	17
18	P642-4396	10	BD	PacBio	SAMN07421919	145	17
27	P588-8079	1	B	Illumina	SAMN07421865	11	1
28	P671-7552	13	AJ	Illumina	SAMN07421946	ND	27
35	P610-7579	6	P	Illumina	SAMN07421887	139	9
38	P643-7915	10	AC	Illumina	SAMN07421920	921	18
38	P644-8083	10	AC	Illumina	SAMN07421921	921	18
38	P645-8193	10	AC	Illumina	SAMN07421922	921	18
40	P607-8844	5	O	Illumina	SAMN07421884	272	T10
40	P608-8895	5	O	Illumina	SAMN07421885	272	8
44	P617-9224	6	P	PacBio	SAMN07421894	12	T11
44	P634-7311	9	P	Illumina	SAMN07421911	12	13
44	P635-7537	9	P	Illumina	SAMN07421912	12	13
44	P636-8296	9	P	PacBio	SAMN07421913	12	14
44	P637-8346	9	P	Illumina	SAMN07421914	12	14
45	P674-1509	3	A	Illumina	SAMN07421949	519	28
45	P675-1755	3	A	Illumina	SAMN07421950	519	28
45	P677-2580	3	A	Illumina	SAMN07421952	519	28
45	P678-2720	3	A	Illumina	SAMN07421953	519	28
47	P661-4460	12	AZ	Illumina	SAMN07421936	147	23
48	P600-8643	4	AP	Illumina	SAMN07421877	1025	5
48	P601-8794	4	AP	Illumina	SAMN07421878	1025	5
48	P602-8883	4	AP	PacBio	SAMN07421879	1025	T8
48	P612-8066	6	AP	Illumina	SAMN07421889	1025	5
48	P613-8456	6	AP	Illumina	SAMN07421890	1025	5
48	P614-8522	6	AP	Illumina	SAMN07421891	1025	T7
48	P615-8618	6	AP	PacBio	SAMN07421892	1025	5
48	P616-8647	6	AP	Illumina	SAMN07421893	1025	5
48	P618-9380	6	AP	Illumina	SAMN07421895	1025	5
48	P620-6998	7	AP	Illumina	SAMN07421897	1025	5
48	P621-7028	7	AP	PacBio	SAMN07421898	1025	5
48	P622-7806	7	AP	Illumina	SAMN07421899	1025	T8
48	P623-7854	7	AP	Illumina	SAMN07421900	1025	T8
48	P624-7870	7	AP	Illumina	SAMN07421901	1025	T8
48	P629-7106	8	AP	Illumina	SAMN07421906	1025	5
48	P632-8384	8	AP	Illumina	SAMN07421909	1025	T8
48	P633-8486	8	AP	Illumina	SAMN07421910	1025	5
52	P609-9724	5	AV	Illumina	SAMN07421886	201	30
54	P646-8484	10	AD	Illumina	SAMN07421923	986	19
54	P647-8506	10	AD	Illumina	SAMN07421924	986	19
54	P648-8526	10	AD	Illumina	SAMN07421925	986	19
54	P649-8561	10	AD	Illumina	SAMN07421926	986	19
59	P597-8879	2	G	Illumina	SAMN07421874	1030	T5
72	P604-7629	5	B	Illumina	SAMN07421881	644	6
72	P605-7719	5	B	Illumina	SAMN07421882	644	6
73	P599-8624	4	AP	Illumina	SAMN07421876	485	4
73	P651-8849	10	AE	Illumina	SAMN07421928	485	4
73	P652-8881	10	AE	PacBio	SAMN07421929	485	4
73	P653-8956	10	AE	Illumina	SAMN07421930	485	4
73	P654-8983	10	AE	Illumina	SAMN07421931	485	4
76	P664-7614	12	AH	Illumina	SAMN07421939	474	T14
76	P665-7858	12	AH	PacBio	SAMN07421940	474	T15
76	P666-8053	12	AH	Illumina	SAMN07421941	474	24
83	P640-3960	10	BC	Illumina	SAMN07421917	165	16
87	P638-3144	10	BA	Illumina	SAMN07421915	1230	15
91	P639-3649	10	BB	Illumina	SAMN07421916	238	T9
95	P625-8065	7	U	Illumina	SAMN07421902	253	10
95	P673-8639	13	AK	Illumina	SAMN07421948	253	10
100	P657-8759	11	AM	PacBio	SAMN07421933	670	20
100	P658-8889	11	AM	Illumina	SAMN07421934	670	21
100	P660-9367	11	AM	Illumina	SAMN07421935	670	22
105	P656-8020	11	AL	Illumina	SAMN07421932	ND	T13
106	P662-7189	12	AG	PacBio	SAMN07421937	46	T6
106	P663-7216	12	AG	Illumina	SAMN07421938	46	T6
107	P591-8654	1	D	Illumina	SAMN07421868	34	32
119	P603-4482	5	L	Illumina	SAMN07421880	ND	T8
124	P630-7232	8	Y	Illumina	SAMN07421907	203	12
135	P593-7974	2	E	Illumina	SAMN07421870	932	33
137	P598-8560	4	AO	Illumina	SAMN07421875	1066	3
137	P631-8237	8	AO	Illumina	SAMN07421908	1066	3
138	P611-7680	6	Q	Illumina	SAMN07421888	ND	31
140	P851-2713	3	I	Illumina	SAMN07421954	ND	T16
145	P606-8650	5	N	Illumina	SAMN07421883	409	7
146	P592-9166	1	AQ	Illumina	SAMN07421869	996	T2

## Sheet: Dataset_S1C
strain	Pacbio Mean Subread length	Pacbio subread N50	Pacbio Number of Reads	Number of contigs	Total length of assembly	N50 contig length	CDS	sig peptide	tRNA	anticodons	amino acids	rRNA	5S	16S	23S	complete rRNA operon	tmRNA	taxon	Biosample
P602	4869	6369	46224	1	1843253	1843253	1725	116	58	33	21	20	7	6	7	5	1	Haemophilus influenzae	SAMN07421879
P595	4873	6377	54146	1	1833864	1833864	1722	127	57	33	21	19	7	6	6	6	1	Haemophilus influenzae	SAMN07421872
P676	4948	5874	33290	1	1858630	1858630	1751	118	60	33	21	19	7	6	6	6	1	Haemophilus influenzae	SAMN07421951
P669	4978	6518	55447	1	2013003	2013003	1970	124	59	33	21	19	7	6	6	6	1	Haemophilus influenzae	SAMN07421944
P615	4996	6395	57402	1	1840062	1840062	1724	115	58	33	21	19	7	6	6	6	1	Haemophilus influenzae	SAMN07421892
P665	5051	6672	44217	1	1908143	1908143	1840	128	58	33	21	19	7	6	6	6	1	Haemophilus influenzae	SAMN07421940
P650	5079	6530	56750	1	1833710	1833710	1723	129	57	33	21	19	7	6	6	6	1	Haemophilus influenzae	SAMN07421927
P662	5141	6504	54421	1	1904311	1904311	1824	126	58	33	21	19	7	6	6	6	1	Haemophilus influenzae	SAMN07421937
P652	5211	6670	63194	1	1811303	1811303	1674	126	58	33	21	19	7	6	6	6	1	Haemophilus influenzae	SAMN07421929
P657	5271	6768	63854	1	1849298	1849298	1727	124	59	33	21	19	7	6	6	5	1	Haemophilus influenzae	SAMN07421933
P679	5287	6879	62530	1	1858634	1858634	1748	120	60	33	21	19	7	6	6	6	1	Haemophilus influenzae	SAMN07421955
P672	5322	6932	47614	1	1833305	1833305	1693	116	59	33	21	19	7	6	6	6	1	Haemophilus influenzae	SAMN07421947
P621	5331	6792	69369	1	1838740	1838740	1723	114	58	33	21	19	7	6	6	6	1	Haemophilus influenzae	SAMN07421898
P617	5421	6986	65426	1	1848210	1848210	1746	122	60	33	21	19	7	6	6	6	1	Haemophilus influenzae	SAMN07421894
P642	5515	7105	55407	1	1897311	1897311	1802	123	59	33	21	19	7	6	6	6	1	Haemophilus influenzae	SAMN07421919
P636	5531	7135	70370	1	1840498	1840498	1727	123	59	33	21	19	7	6	6	6	1	Haemophilus influenzae	SAMN07421913
P641	5832	7155	42610	1	1849483	1849483	1733	123	59	33	21	19	7	6	6	6	1	Haemophilus influenzae	SAMN07421918
strain	Illumina raw read pairs	Illumina raw read pairs	Illumina raw read pairs	Number of contigs	Total length of assembly	N50 contig length	CDS	sig peptide	tRNA	anticodons	amino acids	rRNA	5S	16S	23S	complete rRNA operon	tmRNA	taxon	Biosample
P589	727393	727393	727393	31	1840041	184812	1747	129	50	33	21	9	7	1	1	1	1	Haemophilus influenzae	SAMN07421866
P590	1193982	1193982	1193982	28	1791978	309556	1696	123	50	33	21	9	7	1	1	1	1	Haemophilus influenzae	SAMN07421867
P607	2511214	2511214	2511214	53	1857239	346957	1767	120	52	33	21	8	6	1	1	0	1	Haemophilus influenzae	SAMN07421884
P608	1481632	1481632	1481632	35	1854390	347056	1766	120	52	33	21	8	6	1	1	0	1	Haemophilus influenzae	SAMN07421885
P627	1368387	1368387	1368387	39	1815554	150168	1728	116	52	33	21	9	7	1	1	0	1	Haemophilus influenzae	SAMN07421904
P628	2506537	2506537	2506537	41	1816183	140323	1727	116	53	33	21	9	7	1	1	0	1	Haemophilus influenzae	SAMN07421905
P666	1229411	1229411	1229411	44	1883972	229632	1832	125	52	33	21	9	7	1	1	1	1	Haemophilus influenzae	SAMN07421941
P664	1266640	1266640	1266640	37	1836665	362407	1766	123	52	33	21	9	7	1	1	0	1	Haemophilus influenzae	SAMN07421939
P645	1553752	1553752	1553752	21	1869813	313128	1795	127	51	33	21	9	7	1	1	0	1	Haemophilus influenzae	SAMN07421922
P644	1417754	1417754	1417754	42	1872324	190835	1792	124	51	33	21	9	7	1	1	0	1	Haemophilus influenzae	SAMN07421921
P643	1587695	1587695	1587695	36	1870747	153969	1791	124	51	33	21	9	7	1	1	1	1	Haemophilus influenzae	SAMN07421920
P663	1231765	1231765	1231765	42	1870794	129917	1819	123	50	33	21	9	7	1	1	0	1	Haemophilus influenzae	SAMN07421938
P853	1478012	1478012	1478012	30	1824549	155076	1740	117	54	33	21	9	7	1	1	0	1	Haemophilus influenzae	SAMN07421956
P605	1257030	1257030	1257030	53	1867715	110659	1783	119	52	33	21	10	8	1	1	0	1	Haemophilus influenzae	SAMN07421882
P604	1433923	1433923	1433923	45	1867586	139469	1783	119	53	33	21	10	8	1	1	0	1	Haemophilus influenzae	SAMN07421881
P673	1812941	1812941	1812941	56	1780206	121521	1654	124	51	33	21	9	8	1	0	0	1	Haemophilus influenzae	SAMN07421948
P625	1235475	1235475	1235475	48	1777993	121364	1653	124	50	33	21	9	8	1	0	0	1	Haemophilus influenzae	SAMN07421902
P637	1364402	1364402	1364402	30	1807553	180630	1715	119	52	33	21	9	7	1	1	0	1	Haemophilus influenzae	SAMN07421914
P635	1520633	1520633	1520633	33	1807415	180677	1717	117	51	33	21	9	7	1	1	0	1	Haemophilus influenzae	SAMN07421912
P634	1110116	1110116	1110116	29	1807565	170669	1721	121	51	33	21	9	7	1	1	0	1	Haemophilus influenzae	SAMN07421911
P668	1218064	1218064	1218064	51	1962890	127571	1930	123	52	33	21	9	7	1	1	0	1	Haemophilus influenzae	SAMN07421943
P667	1349753	1349753	1349753	59	1963017	140701	1923	122	53	33	21	9	7	1	1	0	1	Haemophilus influenzae	SAMN07421942
P660	1400389	1400389	1400389	38	1813850	143982	1708	120	49	33	21	7	5	1	1	0	1	Haemophilus influenzae	SAMN07421935
P658	1028590	1028590	1028590	34	1814041	227538	1710	121	50	33	21	7	5	1	1	0	1	Haemophilus influenzae	SAMN07421934
P598	2216617	2216617	2216617	40	1830334	123682	1748	121	52	33	21	9	7	1	1	0	1	Haemophilus influenzae	SAMN07421875
P631	1663371	1663371	1663371	40	1829990	184958	1749	122	51	33	21	9	7	1	1	0	1	Haemophilus influenzae	SAMN07421908
P601	1506704	1506704	1506704	38	1812867	158794	1714	112	51	33	21	8	7	1	0	0	1	Haemophilus influenzae	SAMN07421878
P616	1252291	1252291	1252291	42	1813400	158794	1715	112	51	33	21	8	7	1	0	0	1	Haemophilus influenzae	SAMN07421893
P623	1953947	1953947	1953947	50	1811952	158790	1712	112	52	33	21	8	7	1	0	0	1	Haemophilus influenzae	SAMN07421900
P612	1467367	1467367	1467367	53	1814489	150594	1709	112	52	33	21	9	8	1	0	0	1	Haemophilus influenzae	SAMN07421889
P620	2134269	2134269	2134269	55	1812678	112299	1712	110	51	33	21	8	7	1	0	0	1	Haemophilus influenzae	SAMN07421897
P622	1427373	1427373	1427373	41	1810835	158790	1713	111	52	33	21	9	8	1	0	0	1	Haemophilus influenzae	SAMN07421899
P613	1201981	1201981	1201981	47	1813916	158797	1713	112	52	33	21	9	8	1	0	0	1	Haemophilus influenzae	SAMN07421890
P633	1529110	1529110	1529110	36	1813708	158801	1712	112	53	33	21	8	7	1	0	0	1	Haemophilus influenzae	SAMN07421910
P632	1316290	1316290	1316290	43	1811248	158798	1717	110	50	33	21	9	8	1	0	0	1	Haemophilus influenzae	SAMN07421909
P600	1427329	1427329	1427329	45	1813961	158790	1718	111	52	33	21	9	8	1	0	0	1	Haemophilus influenzae	SAMN07421877
P614	1393628	1393628	1393628	47	1814104	158793	1711	111	52	33	21	8	7	1	0	0	1	Haemophilus influenzae	SAMN07421891
P629	1419087	1419087	1419087	53	1813291	158790	1711	110	51	33	21	9	8	1	0	0	1	Haemophilus influenzae	SAMN07421906
P624	1561436	1561436	1561436	54	1812889	158790	1716	110	52	33	21	9	8	1	0	0	1	Haemophilus influenzae	SAMN07421901
P618	1676463	1676463	1676463	53	1815258	158790	1711	111	51	33	21	8	7	1	0	0	1	Haemophilus influenzae	SAMN07421895
P594	1647336	1647336	1647336	38	1807486	216968	1714	125	50	33	21	10	8	1	1	0	1	Haemophilus influenzae	SAMN07421871
P596	2051996	2051996	2051996	38	1807638	216989	1714	125	50	33	21	10	8	1	1	0	1	Haemophilus influenzae	SAMN07421873
P653	1337945	1337945	1337945	38	1781640	245983	1670	124	52	33	21	9	8	1	0	0	1	Haemophilus influenzae	SAMN07421930
P609	1346563	1346563	1346563	24	1777290	382859	1665	127	51	33	21	8	7	1	0	0	1	Haemophilus influenzae	SAMN07421886
P654	1355870	1355870	1355870	36	1781811	215742	1669	124	50	33	21	8	7	1	0	0	1	Haemophilus influenzae	SAMN07421931
P651	1387941	1387941	1387941	35	1781706	215695	1671	123	52	33	21	8	7	1	0	0	1	Haemophilus influenzae	SAMN07421928
P599	1574004	1574004	1574004	37	1781828	245977	1670	125	51	33	21	8	7	1	0	0	1	Haemophilus influenzae	SAMN07421876
P670	1292627	1292627	1292627	44	1800239	143286	1679	112	54	33	21	9	7	1	1	0	1	Haemophilus influenzae	SAMN07421945
P678	1255680	1255680	1255680	27	1761907	275624	1639	122	52	33	21	10	8	1	1	0	1	Haemophilus influenzae	SAMN07421953
P677	1088488	1088488	1088488	26	1761345	315179	1639	121	52	33	21	10	8	1	1	0	1	Haemophilus influenzae	SAMN07421952
P674	1157631	1157631	1157631	27	1759001	315303	1638	123	51	33	21	10	8	1	1	0	1	Haemophilus influenzae	SAMN07421949
P675	1113164	1113164	1113164	31	1761515	275605	1642	124	52	33	21	10	8	1	1	0	1	Haemophilus influenzae	SAMN07421950
P648	1425725	1425725	1425725	26	1859595	404646	1761	127	52	33	21	8	7	1	0	0	1	Haemophilus influenzae	SAMN07421925
P649	1470078	1470078	1470078	30	1859985	199929	1761	127	52	33	21	8	7	1	0	0	1	Haemophilus influenzae	SAMN07421926
P646	1228871	1228871	1228871	25	1860429	404825	1760	127	51	33	21	8	7	1	0	0	1	Haemophilus influenzae	SAMN07421923
P647	1491895	1491895	1491895	29	1861098	277234	1760	128	52	33	21	8	7	1	0	0	1	Haemophilus influenzae	SAMN07421924
P603	1421772	1421772	1421772	30	1846254	248091	1747	125	51	33	21	9	7	1	1	0	1	Haemophilus influenzae	SAMN07421880
P626	1382764	1382764	1382764	27	1805573	195538	1721	122	52	33	21	8	6	1	1	0	1	Haemophilus influenzae	SAMN07421903
P851	1391028	1391028	1391028	38	1994953	199052	1964	135	53	33	21	10	8	1	1	1	1	Haemophilus influenzae	SAMN07421954
P671	1381456	1381456	1381456	32	1879346	270458	1795	136	52	33	21	8	7	1	0	0	1	Haemophilus influenzae	SAMN07421946
P639	339210	339210	339210	104	1808740	35790	1694	116	52	33	21	8	6	1	1	0	1	Haemophilus influenzae	SAMN07421916
P597	1962314	1962314	1962314	35	1795660	125279	1679	120	50	33	21	8	6	1	1	0	1	Haemophilus influenzae	SAMN07421874
P656	1276649	1276649	1276649	31	1847403	234655	1756	121	52	33	21	9	8	1	0	0	1	Haemophilus influenzae	SAMN07421932
P640	1759602	1759602	1759602	49	1847908	193948	1743	137	49	33	21	8	7	1	0	0	1	Haemophilus influenzae	SAMN07421917
P592	1386966	1386966	1386966	38	1853450	996752	1754	128	53	33	21	8	7	1	0	0	1	Haemophilus influenzae	SAMN07421869
P611	1461090	1461090	1461090	34	1802064	418518	1713	116	53	33	21	9	8	1	0	0	1	Haemophilus influenzae	SAMN07421888
P630	1394577	1394577	1394577	26	1789738	281266	1680	120	50	33	21	10	8	1	1	0	1	Haemophilus influenzae	SAMN07421907
P606	1578414	1578414	1578414	35	1780644	193231	1684	119	52	33	21	8	7	1	0	0	1	Haemophilus influenzae	SAMN07421883
P593	1465603	1465603	1465603	48	1919335	412503	1863	123	54	33	21	10	8	1	1	0	1	Haemophilus influenzae	SAMN07421870
P610	1381243	1381243	1381243	76	1900746	126146	1828	122	56	33	21	9	7	1	1	0	1	Haemophilus influenzae	SAMN07421887
P591	1324384	1324384	1324384	33	1793310	178430	1696	126	50	33	21	9	7	1	1	0	1	Haemophilus influenzae	SAMN07421868
P638	2349140	2349140	2349140	63	1924447	111202	1872	116	50	33	21	7	5	1	1	0	1	Haemophilus influenzae	SAMN07421915
P588	1218022	1218022	1218022	41	1863517	125945	1788	119	52	33	21	10	8	1	1	0	1	Haemophilus influenzae	SAMN07421865
P661	1151033	1151033	1151033	41	1860639	150189	1794	120	55	33	21	9	7	1	1	0	1	Haemophilus influenzae	SAMN07421936
P619	1517152	1517152	1517152	49	1925390	150222	1882	118	51	33	21	8	7	1	0	0	1	Haemophilus influenzae	SAMN07421896

## Sheet: Dataset_S1D
strain	motifString	centerPos	modificationType	fraction	nDetected	nGenome	groupTag	partnerMotifString	meanScore	meanIpdRatio	meanCoverage	objectiveScore
P595	GTANNNNNNTAAA	2	m6A	1	355	355	GTANNNNNNTAAA/TTTANNNNNNTAC	TTTANNNNNNTAC	75.8028	6.8102	44.9775	26910
P595	TTTANNNNNNTAC	3	m6A	0.994366	353	355	GTANNNNNNTAAA/TTTANNNNNNTAC	GTANNNNNNTAAA	75.1926	6.56674	45.1813	26408.4
P595	GATC	1	m6A	0.999595	9868	9872	GATC	GATC	78.2314	6.46443	44.5949	771706
P595	RTTAYNNNNNNRTAY	3	m6A	0.994169	341	343	RTTAYNNNNNNRTAY/RTAYNNNNNNRTAAY	RTAYNNNNNNRTAAY	74.4839	6.12903	44.3519	25265.7
P595	RTAYNNNNNNRTAAY	2	m6A	0.994169	341	343	RTTAYNNNNNNRTAY/RTAYNNNNNNRTAAY	RTTAYNNNNNNRTAY	75.2053	6.15912	44.4164	25510.4
P595	CTKMAG	4	m6A	0.745328	2473	3318	CTKMAG	CTKMAG	57.7889	5.91779	45.666	109694
P595	ANCTGGAGNNNNNNNH	6	m6A	0.409639	34	83	ANCTGGAGNNNNNNNH		44.9412	3.99912	47.2941	684.359
P595	HNNNTCTCCAG	9	m6A	0.386667	29	75	HNNNTCTCCAG		46.1724	4.58931	46.4828	569.356
P595	HBCSCGCGNNNNNND	2	m4C	0.245509	41	167	HBCSCGCGNNNNNND		40.2927	2.89634	46.8293	275.033
P602	GATC	1	m6A	0.99828	9867	9884	GATC	GATC	70.2657	6.07895	40.8434	692239
P602	CAKAC	3	m6A	0.996105	3069	3081	CAKAC		68.5917	5.90587	41.071	209770
P602	AACNNNNNGTT	1	m6A	0.991394	1152	1162	AACNNNNNGTT	AACNNNNNGTT	64.9852	5.49492	39.7943	74282.9
P602	CRAANNNNNNNTCAA	3	m6A	0.979695	386	394	CRAANNNNNNNTCAA		65.2435	6.01441	40.6736	24723.3
P602	TTGANNNNNNNKTYG	3	m6A	0.852405	514	603	TTGANNNNNNNKTYG		65.2724	5.85739	41.4416	24277.3
P621	CAKAC	3	m6A	1	3079	3079	CAKAC		110.766	5.61015	72.696	341049
P621	AACNNNNNGTT	1	m6A	1	1162	1162	AACNNNNNGTT	AACNNNNNGTT	102.052	5.05588	69.7995	118585
P621	GATC	1	m6A	0.999696	9873	9876	GATC	GATC	116.301	5.94119	71.8593	1.14793e+06
P621	CRAANNNNNNNTCAA	3	m6A	0.997481	396	397	CRAANNNNNNNTCAA		99.3081	5.39586	70.2702	39236.8
P621	TTGANNNNNNNKTYG	3	m6A	0.858086	520	606	TTGANNNNNNNKTYG		100.019	5.34029	72.3481	37872.7
P636	GATC	1	m6A	1	9786	9786	GATC	GATC	123.791	5.92134	77.1422	1211416
P636	TCANNNNNNTRCC	2	m6A	1	402	402	TCANNNNNNTRCC/GGYANNNNNNTGA	GGYANNNNNNTGA	118.898	6.06699	76.5995	46189
P636	GGYANNNNNNTGA	3	m6A	1	402	402	TCANNNNNNTRCC/GGYANNNNNNTGA	TCANNNNNNTRCC	116.697	5.99094	76.398	46912
P636	CCGAA	4	m6A	0.999097	2213	2215	CCGAA		97.7515	5.01184	75.1722	216148
P636	RTAYNNNNNNRTTT	2	m6A	0.998117	1060	1062	RTAYNNNNNNRTTT/AAAYNNNNNNRTAY	AAAYNNNNNNRTAY	117.583	5.81811	77.0896	124427
P636	AAAYNNNNNNRTAY	2	m6A	0.997175	1059	1062	RTAYNNNNNNRTTT/AAAYNNNNNNRTAY	RTAYNNNNNNRTTT	106.972	5.23372	72.8763	112995
P636	ATGNNNNNNCCT	0	m6A	0.991903	490	494	ATGNNNNNNCCT/AGGNNNNNNCAT	AGGNNNNNNCAT	120.435	6.05427	76.749	58332.5
P636	AGGNNNNNNCAT	0	m6A	0.989879	489	494	ATGNNNNNNCCT/AGGNNNNNNCAT	ATGNNNNNNCCT	111.035	5.83548	75.5603	53647.7
P636	GCGCGCNYD	1	m4C	0.690909	76	110	GCGCGCNYD		51.1974	2.57632	76.8421	2789.59
P636	BNNDNNNNNSGCGCYA	11	modified_base	0.222222	38	171	BNNDNNNNNSGCGCYA		43.2105	2.20316	83.5	424.113
P650	GTANNNNNNTAAA	2	m6A	1	355	355	GTANNNNNNTAAA/TTTANNNNNNTAC	TTTANNNNNNTAC	89.6423	6.4358	55.9521	31823
P650	TTTANNNNNNTAC	3	m6A	1	355	355	GTANNNNNNTAAA/TTTANNNNNNTAC	GTANNNNNNTAAA	89.1127	6.18116	56.2873	31635
P650	DNNNNNCGCGCGTG	6	m4C	1	10	10	DNNNNNCGCGCGTG		39.2	2.501	56.4	392
P650	GATC	1	m6A	0.999797	9870	9872	GATC	GATC	94.7628	6.15213	56.1625	935138
P650	RTAYNNNNNNRTAAY	2	m6A	0.994169	341	343	RTAYNNNNNNRTAAY/RTTAYNNNNNNRTAY	RTTAYNNNNNNRTAY	89.5015	5.84378	56.39	30359.8
P650	RTTAYNNNNNNRTAY	3	m6A	0.994169	341	343	RTAYNNNNNNRTAAY/RTTAYNNNNNNRTAY	RTAYNNNNNNRTAAY	88.2551	5.70091	56.4282	29937
P650	CTGGAGNNYNNNNDM	4	m6A	0.837209	36	43	CTGGAGNNYNNNNDM		49.8611	4.04306	59.2222	1529.73
P650	CTKMAG	4	m6A	0.786317	2609	3318	CTKMAG	CTKMAG	65.0997	5.32043	56.4998	136801
P650	RNCTGGAGNNNNDNNND	6	m6A	0.5	46	92	RNCTGGAGNNNNDNNND		48.3913	3.81587	59.2174	524.072
P650	HNNNNCTCCAGNT	9	m6A	0.452381	38	84	HNNNNCTCCAGNT		47.7895	3.85	61.5	889.344
P657	RTTAYNNNNNRTTA	3	m6A	1	300	300	RTTAYNNNNNRTTA/TAAYNNNNNRTAAY	TAAYNNNNNRTAAY	100.83	5.76517	64.2933	30249
P657	TAAYNNNNNRTAAY	2	m6A	1	300	300	RTTAYNNNNNRTTA/TAAYNNNNNRTAAY	RTTAYNNNNNRTTA	99.8633	5.38487	63.03	29959
P657	GATC	1	m6A	0.999598	9952	9956	GATC	GATC	105.392	5.91155	64.373	1.04848e+06
P657	CAKAC	3	m6A	0.998395	3111	3116	CAKAC		101.133	5.65208	65.2025	314171
P657	AAGCTT	0	m6A	0.997199	712	714	AAGCTT	AAGCTT	95.5183	5.82553	64.9761	67837.5
P657	GTTAAC	4	m6A	0.983871	61	62	GTTAAC	GTTAAC	94.2951	5.25229	61.5246	5668.44
P657	HNVAAGCTCT	3	m6A	0.376712	55	146	HNVAAGCTCT		44.1818	2.75909	65.1273	1009.29
P662	GGNCTNNNCGNCTA	9	modified_base	1	6	6	GGNCTNNNCGNCTA		45	2.67167	55.6667	270
P662	GATC	1	m6A	0.999602	10046	10050	GATC	GATC	89.5007	6.19982	52.2819	898802
P662	GAGNNNNRTC	1	m6A	0.997238	722	724	GAGNNNNRTC		85.9252	7.17263	51.7812	61883.7
P662	GAYDNNNCTC	1	m6A	0.994633	556	559	GAYDNNNCTC		84.991	5.57924	52.8687	47026.7
P662	GACCNNNCTC	1	m6A	0.98	49	50	GACCNNNCTC		80.3878	5.37082	51.898	3868.03
P662	CGACA	4	m6A	0.830444	1533	1846	CGACA		52.5271	3.94466	53.4097	68124.7
P665	GCATC	2	m6A	0.996141	3356	3369	GCATC/GATGC	GATGC	64.3346	6.43774	36.444	215157
P665	GATGC	1	m6A	0.99347	3347	3369	GCATC/GATGC	GCATC	63.726	6.1619	36.5393	212037
P665	GATC	1	m6A	0.995657	10086	10130	GATC	GATC	66.5741	6.45836	36.6053	668841
P665	CCANNNNNNNNTTC	2	m6A	0.992235	1150	1159	CCANNNNNNNNTTC/GAANNNNNNNNTGG	GAANNNNNNNNTGG	63.0861	6.4575	36.6496	72041.8
P665	GAANNNNNNNNTGG	2	m6A	0.977567	1133	1159	CCANNNNNNNNTTC/GAANNNNNNNNTGG	CCANNNNNNNNTTC	60.8729	6.17131	36.3495	67574.9
P672	GACCNNNNRTC	1	m6A	1	54	54	GACCNNNNRTC		82.9815	5.4663	50.3889	4311.85
P672	CAKAC	3	m6A	0.999671	3042	3043	CAKAC		81.1305	6.03287	49.024	246726
P672	GATC	1	m6A	0.999393	9874	9880	GATC	GATC	84.7708	6.34554	48.4603	836570
P672	CGWAAT	4	m6A	0.997739	2648	2654	CGWAAT		79.0978	6.03634	47.1382	209025
P672	GAYDNNNNRTC	1	m6A	0.997253	1452	1456	GAYDNNNNRTC		78.905	5.51195	48.7259	110467
P676	GATC	1	m6A	0.984284	9770	9926	GATC	GATC	61.1932	6.38123	32.6236	589395
P676	TCANNNNNNTRCC	2	m6A	0.9825	393	400	TCANNNNNNTRCC/GGYANNNNNNTGA	GGYANNNNNNTGA	57.5496	6.44392	32.1374	21404.9
P676	GGYANNNNNNTGA	3	m6A	0.9725	389	400	TCANNNNNNTRCC/GGYANNNNNNTGA	TCANNNNNNTRCC	57.7866	6.2983	32.6015	21921.9
P676	RTAYNNNNNRTTT	2	m6A	0.963816	1172	1216	RTAYNNNNNRTTT/AAAYNNNNNRTAY	AAAYNNNNNRTAY	57.8302	6.37447	32.8515	65565.7
P676	AAAYNNNNNRTAY	2	m6A	0.947368	1152	1216	RTAYNNNNNRTTT/AAAYNNNNNRTAY	RTAYNNNNNRTTT	54.5	5.8012	31.7205	59802
P676	ATGNNNNNNCCT	0	m6A	0.96371	478	496	ATGNNNNNNCCT/AGGNNNNNNCAT	AGGNNNNNNCAT	57.9331	6.71601	32.2824	26785.9
P676	AGGNNNNNNCAT	0	m6A	0.941532	467	496	ATGNNNNNNCCT/AGGNNNNNNCAT	ATGNNNNNNCCT	54.9507	6.60418	31.8137	24307.6
P676	GCGCGCNYDNNND	1	m4C	0.344828	30	87	GCGCGCNYDNNND		40.5	3.51767	36.3333	466.035
P676	CGCGCNCNNNVNNNDNNV	0	m4C	0.174419	15	86	CGCGCNCNNNVNNNDNNV		37.9333	3.004	35.7333	88.0131

## Sheet: Dataset_S1E
Dataset S1E. FadL allelic variants. Complete variants are shown in the upper part of this dataset and truncated variants are shown in the lower part of this dataset.
fadL alleles encoding full length proteins	NTHi strain	Patient	Clonal Type (CT)
1	P588-8079	1	CT27
2	P589-8275	1	CT9
3	P598-8560	4	CT137
3	P631-8237	8	CT137
4	P599-8624	4	CT73
4	P651-8849	10	CT73
4	P652-8881	10	CT73
4	P653-8956	10	CT73
4	P654-8983	10	CT73
5	P600-8643	4	CT48
5	P601-8794	4	CT48
5	P612-8066	6	CT48
5	P613-8456	6	CT48
5	P615-8618	6	CT48
5	P616-8647	6	CT48
5	P618-9380	6	CT48
5	P620-6998	7	CT48
5	P621-7028	7	CT48
5	P629-7106	8	CT48
5	P633-8486	8	CT48
6	P604-7629	5	CT72
6	P605-7719	5	CT72
7	P606-8650	5	CT145
8	P608-8895	5	CT40
9	P610-7579	6	CT35
10	P625-8065	7	CT95
10	P673-8639	13	CT95
11	P627-3766	8	CT17
11	P628-3847	8	CT17
12	P630-7232	8	CT124
13	P634-7311	9	CT44
13	P635-7537	9	CT44
14	P636-8296	9	CT44
14	P637-8346	9	CT44
15	P638-3144	10	CT87
16	P640-3960	10	CT83
17	P641-4342	10	CT18
17	P642-4396	10	CT18
18	P643-7915	10	CT38
18	P644-8083	10	CT38
18	P645-8193	10	CT38
19	P646-8484	10	CT54
19	P647-8506	10	CT54
19	P648-8526	10	CT54
19	P649-8561	10	CT54
20	P657-8759	11	CT100
21	P658-8889	11	CT100
22	P660-9367	11	CT100
23	P661-4460	12	CT47
24	P666-8053	12	CT76
25	P667-4462	13	CT3
25	P668-6062	13	CT3
25	P669-6977	13	CT3
26	P670-7113	13	CT7
26	P672-7661	13	CT7
27	P671-7552	13	CT28
28	P674-1509	3	CT45
28	P675-1755	3	CT45
28	P677-2580	3	CT45
28	P678-2720	3	CT45
29	P676-2514	3	CT16
29	P679-2791	3	CT16
29	P853-2792	3	CT16
30	P609-9724	5	CT52
31	P611-7680	6	CT138
32	P591-8654	1	CT107
33	P593-7974	2	CT135
34	P619-9590	6	CT8
FadL truncated (T) variant type number (Tn)	Strain	Patient	Clonal type (CT)	Alteration in fadL gene	Predicted point mutation (aa)	Predicted FadL ancestor allele1	Truncated FadL length (aa 1 to n)
T1	P590-8360	1	CT9	C686A	S-STOP (229)	2	1-228
T2	P592-9166	1	CT146	ND2	ND	ND	1-47
T3	P594-8239	2	CT14	ND	ND	ND	1-215
T4	P595-8370	2	CT14	ND	ND	ND	1-395
T4	P596-8591	2	CT14	ND	ND	ND	1-395
T4	P650-8603	10	CT14	ND	ND	ND	1-395
T5	P597-8879	2	CT59	ND	ND	ND	1-214
T6	P662-7189	12	CT106	ND	ND	ND	1-41
T6	P663-7216	12	CT106	ND	ND	ND	1-41
T7	P614-8522	6	CT48	T485A C486A	F-STOP (162)	5	1-161
T8	P602-8883	4	CT48	G insertion in nt 207	V-STOP (75)	5	1-74
T8	P622-7806	7	CT48	ΔG207	V-STOP (78)	5	1-77
T8	P623-7854	7	CT48	ΔG207	V-STOP (78)	5	1-77
T8	P624-7870	7	CT48	ΔG207	V-STOP (78)	5	1-77
T8	P632-8384	8	CT48	ΔG207	V-STOP (78)	5	1-77
T8	P603-4482	5	CT119	ND	ND	ND	1-77
T9	P639-3649	10	CT91	ND	ND	ND	1-36
T10	P607-8844	5	CT40	A659G	W-STOP (220)	8	1-219
T11	P617-9224	6	CT44	Δ	S-STOP (441)	13	1-440
T11	P617-9224	6	CT44		S-STOP (441)	13	1-440
T12	P626-9221	7	CT6	ND	ND	ND	1-167
T13	P656-8020	11	CT105	ND	ND	ND	1-241
T14	P664-7614	12	CT76	Δ	L-STOP (174)	24	1-173
T15	P665-7858	12	CT76	Δ	Y-STOP (168)	24	1-167
T15	P665-7858	12	CT76	 503506	Y-STOP (168)	24	1-167
T16	P851-2713	3	CT140	ND	ND	ND	1-268
1fadL gene variant number predicted to be an ancestor allele for specific truncated variants.
2ND = not determined
