# Supplementary material for: Antagonistic Pleiotropy in the Bifunctional Surface Protein FadL (OmpP1) during Adaptation of Haemophilus influenzae to Chronic Lung Infection Associated with Chronic Obstructive Pulmonary Disease
Source: mBio. 2018 Sep 25;9(5):e01176-18. doi: 10.1128/mBio.01176-18 (PMC6156194; doi:10.1128/mBio.01176-18)
Supplement: DATA SET S2 [file mbo004184066sd2.csv]

Cluster_ID	Gene	Annotation	P588	P589	P590	P591	P592	P593	P594	P595	P596	P597	P598	P599	P600	P601	P602	P603	P604	P605	P606	P607	P608	P609	P610	P611	P612	P613	P614	P615	P616	P617	P618	P619	P620	P621	P622	P623	P624	P625	P626	P627	P628	P629	P630	P631	P632	P633b	P634
cluster0001	folK folK_2	2-amino-4-hydroxy-6- hydroxymethyldihydropteridine pyrophosphokinase 2-amino-4-hydroxy-6- hydroxymethyldihydropteridine pyrophosphokinase	L_00742___54804	L_00977___59115	L_01329___63592	L_01003___66546	L_01346___70893	L_01535___316480	L_01153___74255	L_00994	L_01151___77926	L_00766___80796	L_00797___84464	L_01149___88931	L_01247___92703	L_01335___96562	L_00603___299162	L_01221___99999	L_00944___103159	L_00740___106555	L_01143___111200	L_01216___114952	L_01215___118726	L_01323___320021	L_00553___121142	L_01350___323644	L_01034___126035	L_01334___130307	L_01220___133729	L_01019___2094	L_01134___137211	L_01037___5853	L_01220___141046	L_01084___326768	L_00811___143861	L_01017___9582	L_01223___148360	L_01134___151841	L_01224___155681	L_00706___158295	L_01104___162662	L_00941___166012	L_00795___169404	L_01243___174013	L_01349___177900	L_00999___180781	L_01256___185040	L_01250___338780	L_01363___188934
cluster0002	rpsJ	RpsJ protein	L_00055___53381	L_00592___58317	L_00232___61319	L_00807___66143	L_00029___68165	L_00056___313417	L_00061___71992	L_00224	L_00061___75667	L_00052___79323	L_00056___82926	L_00477___87547	L_00428___91024	L_00427___94693	L_01596___301217	L_00040___97551	L_00516___102281	L_00221___105473	L_00402___109660	L_00588___113659	L_00588___117435	L_00061___317409	L_00020___120033	L_00055___320972	L_00422___124777	L_00020___127597	L_00426___132100	L_00211___432	L_00428___135760	L_00212___4155	L_00020___138576	L_00246___325039	L_00020___142229	L_00210___7923	L_00021___145885	L_00426___150386	L_00426___154044	L_00258___157359	L_00057___160495	L_00208___164488	L_00054___167870	L_00426___172338	L_00967___177098	L_00056___178826	L_00051___182559	L_00051___336312	L_00868___187910
cluster0003	rpsD	30S ribosomal protein S4	L_00081___53433	L_00567___58267	L_00257___61369	L_00833___66195	L_00055___68217	L_00082___313469	L_00087___72044	L_00198	L_00087___75719	L_00078___79375	L_00082___82978	L_00452___87497	L_00402___90972	L_00401___94641	L_01570___301165	L_00065___97601	L_00542___102333	L_00195___105421	L_00428___109712	L_00562___113607	L_00562___117383	L_00086___317459	L_00046___120085	L_00081___321024	L_00396___124725	L_00046___127649	L_00400___132048	L_00185___380	L_00402___135708	L_00186___4103	L_00046___138628	L_00272___325091	L_00046___142281	L_00184___7871	L_00047___145937	L_00400___150334	L_00400___153992	L_00232___157307	L_00083___160547	L_00182___164436	L_00080___167922	L_00400___172286	L_00941___177046	L_00082___178878	L_00077___182611	L_00077___336364	L_00894___187962
cluster0004	group_10837	50S ribosomal protein L5	L_00069___53409	L_00579___58291	L_00245___61345	L_00821___66171	L_00043___68193	L_00070___313445	L_00075___72020	L_00210	L_00075___75695	L_00066___79351	L_00070___82954	L_00464___87521	L_00414___90996	L_00413___94665	L_01582___301189	L_00053___97577	L_00530___102309	L_00207___105445	L_00416___109688	L_00574___113631	L_00574___117407	L_00074___317435	L_00034___120061	L_00069___321000	L_00408___124749	L_00034___127625	L_00412___132072	L_00197___404	L_00414___135732	L_00198___4127	L_00034___138604	L_00260___325067	L_00034___142257	L_00196___7895	L_00035___145913	L_00412___150358	L_00412___154016	L_00244___157331	L_00071___160523	L_00194___164460	L_00068___167898	L_00412___172310	L_00953___177070	L_00070___178854	L_00065___182587	L_00065___336340	L_00882___187938
cluster0005	group_10838	50S ribosomal protein L14	L_00067___53405	L_00581___58295	L_00243___61341	L_00819___66167	L_00041___68189	L_00068___313441	L_00073___72016	L_00212	L_00073___75691	L_00064___79347	L_00068___82950	L_00466___87525	L_00416___91000	L_00415___94669	L_01584___301193	L_00051___97573	L_00528___102305	L_00209___105449	L_00414___109684	L_00576___113635	L_00576___117411	L_00072___317431	L_00032___120057	L_00067___320996	L_00410___124753	L_00032___127621	L_00414___132076	L_00199___408	L_00416___135736	L_00200___4131	L_00032___138600	L_00258___325063	L_00032___142253	L_00198___7899	L_00033___145909	L_00414___150362	L_00414___154020	L_00246___157335	L_00069___160519	L_00196___164464	L_00066___167894	L_00414___172314	L_00955___177074	L_00068___178850	L_00063___182583	L_00063___336336	L_00880___187934
cluster0006	rplM_2 rplM	RplM protein RplM protein	L_01242___55838	L_00183___57464	L_00513___61904	L_01169___66886	L_00679___69521	L_01306___316004	L_01312___74581	L_01389	L_01310___78252	L_01093___81482	L_00887___84647	L_00884___88388	L_01143___92488	L_01119___96111	L_00891___299758	L_00582___98679	L_01266___103825	L_01448___108018	L_00270___109384	L_01396___115325	L_01395___119099	L_01134___319632	L_00780___121607	L_00660___322231	L_00930___125820	L_01117___129854	L_01116___133514	L_01307___2690	L_01030___136996	L_01311___6421	L_01116___140831	L_00668___325910	L_01370___145020	L_01306___10180	L_01119___148145	L_01030___151626	L_01120___155466	L_00940___158781	L_01515___163517	L_00754___165625	L_01013___169851	L_01139___173798	L_00246___175610	L_01199___181197	L_01152___184825	L_01146___338565	L_01122___188434
cluster0007	infA infA_2	translation initiation factor IF-1 translation initiation factor IF-1	L_01584___56542	L_01592___60391	L_01546___64037	L_00400___65302	L_01592___71406	L_01030___315433	L_01483___74939	L_00461	L_01479___78606	L_00678___80617	L_01021___84924	L_00539___87676	L_00503___91178	L_00479___94801	L_00059___298044	L_01569___100716	L_01144___103576	L_01380___107881	L_01395___111722	L_00966___114440	L_00965___118214	L_00869___319089	L_01291___122664	L_01277___323496	L_00474___124885	L_00478___128546	L_00813___132893	L_00477___981	L_00480___135868	L_00468___4681	L_00478___139525	L_01473___327570	L_00479___143181	L_00476___8470	L_00479___146835	L_00479___150496	L_00480___154156	L_01343___159614	L_00623___161672	L_01043___166222	L_00897___169614	L_00501___172492	L_00413___175958	L_01393___181598	L_00511___183513	L_00843___337944	L_00447___187043
cluster0008	group_10851	ribosomal protein S5	L_00074___53419	L_00574___58281	L_00250___61355	L_00826___66181	L_00048___68203	L_00075___313455	L_00080___72030	L_00205	L_00080___75705	L_00071___79361	L_00075___82964	L_00459___87511	L_00409___90986	L_00408___94655	L_01577___301179	L_00058___97587	L_00535___102319	L_00202___105435	L_00421___109698	L_00569___113621	L_00569___117397	L_00079___317445	L_00039___120071	L_00074___321010	L_00403___124739	L_00039___127635	L_00407___132062	L_00192___394	L_00409___135722	L_00193___4117	L_00039___138614	L_00265___325077	L_00039___142267	L_00191___7885	L_00040___145923	L_00407___150348	L_00407___154006	L_00239___157321	L_00076___160533	L_00189___164450	L_00073___167908	L_00407___172300	L_00948___177060	L_00075___178864	L_00070___182597	L_00070___336350	L_00887___187948
cluster0009	group_10852	50S ribosomal protein L33	L_00237___53754	L_00468___58063	L_00356___61573	L_00297___65091	L_00216___68549	L_00233___313780	L_00243___72364	L_00042	L_00243___76039	L_00238___79703	L_00239___83303	L_00292___87168	L_00258___90675	L_00257___94344	L_01426___300868	L_00168___97815	L_00698___102654	L_00039___105100	L_00576___110018	L_00395___113265	L_00395___117041	L_00246___317788	L_00204___120412	L_00237___321345	L_00253___124430	L_00189___127944	L_00257___131753	L_00041___83	L_00258___135411	L_00041___3802	L_00189___138923	L_00127___324793	L_00189___142576	L_00041___7576	L_00190___146232	L_00257___150039	L_00257___153697	L_00082___156998	L_00238___160867	L_00039___164141	L_00223___168217	L_00257___171991	L_00776___176704	L_00240___179205	L_00220___182906	L_00220___336659	L_01256___188712
cluster0010	group_1097	putative 5-formyltetrahydrofolate cyclo-ligase	L_00138___53551	L_01504___60212	L_01474___63893	L_00889___66311	L_00121___68353	L_00138___313585	L_00143___72160	L_00142	L_00143___75835	L_00135___79493	L_00139___83096	L_00396___87381	L_00345___90854	L_00344___94523	L_01513___301047	L_01395___100361	L_00599___102451	L_00138___105303	L_00487___109834	L_00497___113473	L_00497___117249	L_00142___317575	L_00103___120203	L_00138___321142	L_00339___124607	L_00103___127767	L_00343___131930	L_00128___262	L_00345___135590	L_00129___3985	L_00103___138746	L_00336___325223	L_00103___142399	L_00127___7753	L_00104___146055	L_00343___150216	L_00343___153874	L_00176___157191	L_00149___160683	L_00125___164318	L_00137___168040	L_00343___172168	L_00884___176928	L_00139___178996	L_00134___182729	L_00134___336482	L_00951___188080
cluster0011	mutH	DNA mismatch repair protein MutH	L_00978___55290	L_01333___59855	L_00731___62359	L_00539___65586	L_01092___70370	L_00905___315177	L_00765___73457	L_00599	L_00763___77128	L_00541___80337	L_01392___85693	L_00677___87958	L_00640___91456	L_00616___95079	L_00196___298322	L_00996___99531	L_01379___104060	L_01153___107414	L_01020___110947	L_00825___114152	L_00824___117926	L_00730___318805	L_01371___122829	L_01140___323216	L_00610___125161	L_00615___128824	L_00677___132617	L_00614___1259	L_00617___136146	L_00607___4965	L_00615___139803	L_00771___326122	L_00616___143459	L_00613___8748	L_00616___147113	L_00616___150774	L_00617___154434	L_00603___158082	L_00751___161935	L_01285___166725	L_01413___170675	L_00638___172770	L_00553___176244	L_01308___181426	L_00648___183791	L_00707___337668	L_00586___187327
cluster0012	dfp	phosphopantothenoylcysteine synthetase/decarboxylase	L_00240___53760	L_00465___58057	L_00359___61579	L_00294___65085	L_00219___68555	L_00236___313786	L_00246___72370	L_00039	L_00246___76045	L_00241___79709	L_00242___83309	L_00289___87162	L_00255___90669	L_00254___94338	L_01423___300862	L_00171___97821	L_00701___102660	L_00036___105094	L_00579___110024	L_00392___113259	L_00392___117035	L_00249___317794	L_00207___120418	L_00240___321351	L_00250___124424	L_00192___127950	L_00254___131747	L_00038___77	L_00255___135405	L_00038___3796	L_00192___138929	L_00124___324787	L_00192___142582	L_00038___7570	L_00193___146238	L_00254___150033	L_00254___153691	L_00079___156992	L_00241___160873	L_00036___164135	L_00226___168223	L_00254___171985	L_00773___176698	L_00243___179211	L_00223___182912	L_00223___336665	L_01253___188706
cluster0013	group_1154 group_1153 group_1152 group_1151 group_1150 group_1149	hypothetical protein hypothetical protein hypothetical protein hypothetical protein hypothetical protein putative ATPase	L_00490___54286	L_00370___57856 L_00289___57688	L_00407___61680	L_00046___64563	L_00465___69073	L_00484___314307	L_00498___72898	L_01586	L_00498___76573	L_00847___80963	L_00492___83833	L_00047___86650	L_00880___91949	L_00857___95574	L_01153___300295	L_01103___99753	L_00214___101658	L_00489___106037	L_00821___110532	L_00139___112729	L_00139___116505	L_00491___318306	L_00455___120938	L_00489___321874	L_00668___125283	L_00855___129317	L_00854___132977	L_01569___3227	L_00768___136459	L_01622___7063	L_00854___140294	L_00484___325530	L_01080___144421	L_01568___10717	L_00857___147608	L_00768___151089	L_00858___154929	L_00332___157517	L_00504___161425	L_00470___165039	L_00470___168735	L_00877___173261	L_01234___177659	L_00492___179733	L_00889___184286	L_00884___338028	L_00258___186648
cluster0014	group_1185	competence protein F (comF)	L_00949___55232	L_00700___58545	L_00843___62591	L_00510___65528	L_01063___70312	L_00934___315235	L_00793___73513	L_00571	L_00791___77184	L_00571___80397	L_01421___85751	L_00649___87902	L_00612___91400	L_00588___95023	L_00168___298266	L_00879___99290	L_01408___104118	L_01182___107472	L_01049___111005	L_00856___114214	L_00855___117988	L_00759___318863	L_01400___122887	L_01169___323274	L_00582___125105	L_00587___128768	L_00705___132673	L_00586___1203	L_00589___136090	L_00578___4907	L_00587___139747	L_00800___326180	L_00588___143403	L_00585___8692	L_00588___147057	L_00588___150718	L_00589___154378	L_00574___158024	L_00722___161877	L_01314___166783	L_01384___170617	L_00610___172714	L_00524___176186	L_01337___181484	L_00620___183735	L_00735___337724	L_00557___187269
cluster0015	ssb_3 group_1214 ssb_1 ssb_2 ssb	Ssb protein Ssb protein Ssb protein single stranded DNA binding protein dihydrodipicolinate synthase	L_01662___56703	L_00679___58499	L_00822___62545	L_00717___65954	L_01253___70703	L_00690___314736	L_00605___73126	L_00761	L_00604___76799	L_01446___82209	L_01472___85857	L_00842___88300	L_00792___91770	L_00769___95395	L_00351___298642	L_00900___99335	L_01710___104744	L_01602___108335	L_01610___112167	L_00672___113835	L_00672___117611	L_00565___318462	L_01601___123304	L_00984___322893	L_01563___127130	L_00767___129138	L_00525___132303	L_00767___1575	L_01640___138257	L_00837___5437	L_00767___140117	L_00890___326367	L_01309___144893	L_00766___9064	L_00770___147431	L_01622___152850	L_00771___154752	L_01559___160061	L_01671___163835	L_01643___167457	L_01571___171001	L_00766___173033	L_00709___176566	L_00755___180278	L_00802___184109	L_00555___337354	L_00785___187737
cluster0016	group_1313	fructose-1-phosphate kinase	L_00935___55203	L_00608___58349	L_00216___61287	L_00496___65499	L_01049___70283	L_00948___315264	L_00807___73543	L_00557	L_00805___77214	L_00585___80426	L_01435___85780	L_00635___87873	L_00597___91370	L_00573___94993	L_00153___298236	L_00024___97519	L_01422___104147	L_01196___107501	L_01063___111034	L_00870___114243	L_00869___118017	L_00773___318892	L_01414___122916	L_01183___323303	L_00567___125075	L_00572___128738	L_00720___132703	L_00571___1173	L_00574___136060	L_00564___4878	L_00572___139717	L_00814___326210	L_00573___143373	L_00570___8662	L_00573___147027	L_00573___150688	L_00574___154348	L_00560___157995	L_00708___161847	L_01328___166812	L_01370___170588	L_00595___172684	L_00510___176157	L_01351___181513	L_00605___183705	L_00750___337754	L_00543___187240
cluster0017	murD_2 murD	UDP-N-acetylmuramoylalanine--D-glutamate ligase UDP-N-acetylmuramoylalanine--D-glutamate ligase	L_00401___54099	L_00906___58968	L_01258___63445	L_00136___64752	L_00375___68884	L_00395___314120	L_00407___72706	L_01677	L_00407___76381	L_00405___80052	L_00403___83646	L_00136___86837	L_00094___90331	L_00093___94000	L_01263___300526	L_01292___100146	L_00125___101471	L_00400___105850	L_00730___110341	L_00232___112924	L_00232___116700	L_00402___318119	L_00366___120751	L_00400___321687	L_00089___124086	L_00353___128288	L_00093___131409	L_01680___3460	L_00094___135067	L_01713___7254	L_00353___139267	L_00394___325341	L_00353___142920	L_01678___10948	L_00354___146576	L_00093___149695	L_00093___153353	L_00421___157705	L_00414___161236	L_00379___164848	L_00379___168544	L_00093___171647	L_01146___177475	L_00403___179546	L_00386___183254	L_00384___337003	L_00347___186835
cluster0018	moeA	molybdopterin biosynthesis protein MoeA	L_01237___55828	L_00188___57474	L_00508___61894	L_01174___66896	L_00674___69511	L_01301___315994	L_01317___74591	L_01394	L_01315___78262	L_01088___81472	L_00892___84657	L_00879___88378	L_01148___92498	L_01124___96121	L_00886___299748	L_00577___98669	L_01271___103835	L_01453___108028	L_00275___109394	L_01391___115315	L_01390___119089	L_01139___319642	L_00785___121617	L_00655___322221	L_00935___125830	L_01122___129864	L_01121___133524	L_01302___2680	L_01035___137006	L_01306___6411	L_01121___140841	L_00673___325920	L_01365___145010	L_01301___10170	L_01124___148155	L_01035___151636	L_01125___155476	L_00935___158771	L_01510___163507	L_00759___165635	L_01018___169861	L_01144___173808	L_00251___175620	L_01204___181207	L_01157___184835	L_01151___338575	L_01117___188424
cluster0019	murF_1 murF murF_2	UDP-N-acetylmuramoyl-tripeptide--D-alanyl-D- alanine ligase UDP-N-acetylmuramoyl-tripeptide--D-alanyl-D- alanine ligase UDP-N-acetylmuramoyl-tripeptide--D-alanyl-D- alanine ligase	L_00399___54095	L_00908___58972	L_01260___63449	L_00138___64756	L_00373___68880	L_00393___314116	L_00405___72702	L_01679	L_00405___76377	L_00403___80048	L_00401___83642	L_00138___86841	L_00096___90335	L_00095___94004	L_01265___300530	L_01290___100142	L_00123___101467	L_00398___105846	L_00728___110337	L_00234___112928	L_00234___116704	L_00400___318115	L_00364___120747	L_00398___321683	L_00091___124090	L_00351___128284	L_00095___131413	L_01682___3464	L_00096___135071	L_01715___7258	L_00351___139263	L_00392___325337	L_00351___142916	L_01680___10952	L_00352___146572	L_00095___149699	L_00095___153357	L_00423___157709	L_00412___161232	L_00377___164844	L_00377___168540	L_00095___171651	L_01144___177471	L_00401___179542	L_00384___183250	L_00382___336999	L_00349___186839
cluster0020	group_1456 group_1457 group_1455	putaive positive regulator of the sigma(E) transcription factor hypothetical protein putative positive regulator of sigma E	L_00130___53534	L_01515___60235	L_01463___63870	L_00881___66294	L_00103___68316	L_01080___315534 L_00130___313568	L_00136___72145	L_00149	L_00136___75820	L_00127___79476	L_00131___83079	L_00404___87398	L_00460___91091 L_00353___90871	L_01722___97359 L_00352___94540	L_00016___297957 L_01521___301064	L_01670___100925 L_01385___100340	L_00591___102434	L_00146___105320	L_00478___109815	L_00514___113508	L_00514___117284	L_00134___317558	L_00095___120186	L_00130___321125	L_01710___127429 L_00347___124624	L_01722___131107 L_00095___127750	L_01716___134756 L_00351___131947	L_00434___894 L_00136___279	L_01719___138418 L_00353___135607	L_00137___4002	L_01715___142071 L_00095___138729	L_00320___325190	L_01714___145722 L_00095___142382	L_00432___8381 L_00135___7770	L_01691___149328 L_00096___146038	L_01701___153011 L_00351___150233	L_01693___156651 L_00351___153891	L_00184___157208	L_01737___163969 L_00132___160648	L_00133___164335	L_00129___168023	L_00458___172405 L_00351___172185	L_00892___176945	L_00131___178979	L_01723___186005 L_00126___182712	L_01720___339753 L_00126___336465	L_00943___188063
cluster0021	group_1460	O-succinylbenzoate-CoA synthase (menC)	L_00255___53792	L_00450___58025	L_00015___60862	L_00279___65053	L_00234___68587	L_00251___313818	L_00261___72402	L_00024	L_00261___76077	L_00256___79741	L_00257___83341	L_00274___87130	L_00240___90637	L_00239___94306	L_01408___300830	L_00188___97857	L_00716___102692	L_00021___105062	L_00594___110056	L_00377___113227	L_00377___117003	L_00264___317826	L_00222___120450	L_00255___321383	L_00235___124392	L_00207___127982	L_00239___131715	L_00023___45	L_00240___135373	L_00023___3764	L_00207___138961	L_00108___324753	L_00207___142614	L_00023___7538	L_00208___146270	L_00239___150001	L_00239___153659	L_00064___156960	L_00256___160905	L_00021___164103	L_00241___168255	L_00239___171953	L_00758___176666	L_00258___179243	L_00238___182944	L_00238___336697	L_01238___188674
cluster0022	pth	peptidyl-tRNA hydrolase	L_00987___55309	L_01342___59874	L_00721___62338	L_00548___65605	L_01102___70391	L_00896___315158	L_00755___73436	L_00608	L_00754___77109	L_00531___80316	L_01383___85674	L_00686___87977	L_00649___91475	L_00625___95098	L_00206___298343	L_01646___100877	L_01370___104041	L_01144___107395	L_01011___110928	L_00815___114131	L_00815___117907	L_00721___318786	L_01362___122810	L_01131___323197	L_00619___125180	L_00624___128843	L_00667___132596	L_00623___1278	L_00626___136165	L_00616___4984	L_00624___139822	L_00762___326103	L_00625___143478	L_00622___8767	L_00626___147134	L_00626___150795	L_00627___154455	L_00612___158101	L_00761___161956	L_01276___166706	L_01422___170694	L_00647___172789	L_00562___176263	L_01299___181407	L_00658___183812	L_00698___337649	L_00595___187346
cluster0023	ispA_2 ispA_1 ispA	geranyltranstransferase geranyltranstransferase geranyltranstransferase	L_01247___55848	L_00178___57454	L_00518___61914	L_01164___66876	L_00684___69531	L_01311___316014	L_01307___74571	L_01384	L_01305___78242	L_01098___81492	L_00882___84637	L_00889___88398	L_01138___92478	L_01114___96101	L_00896___299768	L_00587___98689	L_01261___103815	L_01443___108008	L_00263___109370	L_01401___115335	L_01400___119109	L_01129___319622	L_00775___121597	L_00665___322241	L_00925___125810	L_01112___129844	L_01111___133504	L_01312___2700	L_01025___136986	L_01316___6431	L_01111___140821	L_00663___325900	L_01375___145030	L_01311___10190	L_01114___148135	L_01025___151616	L_01115___155456	L_00945___158791	L_01520___163527	L_00749___165615	L_01008___169841	L_01134___173788	L_00241___175600	L_01194___181187	L_01147___184815	L_01141___338555	L_01127___188444
cluster0024	group_1582 group_1583	hypothetical protein hypothetical protein	L_00703___54724	L_00861___58875	L_01213___63352	L_01042___66626	L_01297___70793	L_01651___316714	L_01191___74333	L_00956	L_01189___78004	L_00722___80706	L_00831___84534	L_01110___88851	L_01206___92619	L_01294___96478	L_00562___299078	L_01334___100233	L_00905___103079	L_00701___106475	L_01182___111280	L_01174___114866	L_01173___118640	L_01284___319941	L_00514___121062	L_01311___323564	L_00993___125951	L_01293___130223	L_01179___133645	L_00978___2010	L_01093___137127	L_00998___5773	L_01179___140962	L_01361___327340	L_00770___143777	L_00976___9498	L_01182___148276	L_01093___151757	L_01183___155597	L_00668___158217	L_01064___162580	L_00902___165932	L_00756___169324	L_01202___173929	L_01388___177980	L_01033___180851	L_01215___184956	L_01209___338696	L_01324___188854
cluster0025	ispE	4-diphosphocytidyl-2-C-methyl-D-erythritol kinase	L_00523___54355	L_00257___57621	L_00439___61747	L_00011___64490	L_00502___69153	L_00522___314390	L_00535___72979	L_01549	L_00535___76654	L_00880___81032	L_00525___83902	L_00012___86577	L_00911___92014	L_00888___95639	L_01122___300230	L_01134___99818	L_00247___101727	L_00522___106106	L_00854___110601	L_00108___112664	L_00108___116440	L_00526___318379	L_00488___121007	L_00522___321943	L_00699___125348	L_00886___129382	L_00885___133042	L_01538___3162	L_00799___136524	L_01589___6994	L_00885___140359	L_00517___325599	L_01111___144486	L_01537___10652	L_00888___147673	L_00799___151154	L_00889___154994	L_00297___157444	L_00536___161492	L_00503___165108	L_00503___168804	L_00908___173326	L_01267___177728	L_00525___179802	L_00920___184351	L_00915___338093	L_00225___186579
cluster0026	group_1644	putative NAD(P)H oxidoreductase	L_01604___56582	L_00035___57158	L_01611___64169	L_01423___67419	L_00791___69750	L_00580___314511	L_01598___75176	L_01487	L_01600___78857	L_00946___81171	L_00971___84823	L_01459___89578	L_01030___92257	L_01007___95882	L_01003___299987	L_00728___98982	L_01538___104387	L_01705___108544	L_01535___112011	L_00050___112541	L_00050___116317	L_01218___319806	L_00863___121778	L_00581___322068	L_00818___125591	L_01005___129625	L_01004___133285	L_01419___2919	L_00918___136767	L_01227___6248	L_01004___140602	L_00530___325628	L_01463___145207	L_01418___10409	L_01007___147916	L_00918___151397	L_01008___155237	L_01160___159233	L_01571___163630	L_00836___165794	L_01096___170022	L_01027___173569	L_00328___175781	L_01729___182287	L_01040___184596	L_01034___338336	L_01038___188261
cluster0027	rraB rraB_1	hypothetical protein regulator of ribonuclease activity B	L_01412___56188	L_01425___60049	L_01421___63781	L_01545___67671	L_01546___71312	L_01715___316845	L_01562___75102	L_00315	L_01558___78769	L_01568___82460	L_01587___86094	L_01360___89374	L_01506___93243	L_01460___96821	L_01677___301388	L_01436___100448	L_01500___104308	L_01328___107774	L_01495___111928	L_01596___115745	L_01623___119575	L_01533___320462	L_01447___122986	L_01567___324098	L_01292___126573	L_01398___130440	L_01478___134267	L_00292___603	L_01392___137749	L_00331___4401	L_01477___141582	L_01709___328053	L_01521___145327	L_00291___8094	L_01368___148660	L_01233___152047	L_01369___155981	L_01419___159772	L_01309___163090	L_01409___166978	L_01470___170793	L_01619___174795	L_01541___178300	L_01547___181915	L_01632___185822	L_01450___339198	L_01620___189469
cluster0028	kdtA	3-deoxy-D-manno-octulosonic acid transferase	L_01700___56781	L_01699___60610	L_01657___64265	L_01654___67896	L_01660___71543	L_01741___316899	L_01708___75401	L_00370	L_01704___79068	L_01642___82613	L_01660___86246	L_01413___89485	L_01456___93138	L_01411___96719	L_01727___301493	L_01528___100633	L_01638___104597	L_01620___108371	L_01643___112233	L_01695___115946	L_01568___119458	L_01586___320573	L_01700___123508	L_01674___324318	L_01243___126470	L_01447___130543	L_01429___134164	L_00342___708	L_01342___137644	L_00373___4489	L_01428___141479	L_01820___328281	L_01642___145575	L_00340___8196	L_01319___148557	L_01282___152150	L_01320___155878	L_01625___160196	L_01355___163186	L_01361___166879	L_01518___170893	L_01675___174911	L_01659___178543	L_01604___182032	L_01657___185873	L_01500___339303	L_01662___189556
cluster0029	group_1692	tryptophan synthase, alpha subunit	L_01256___55866	L_00095___57279	L_00601___62089	L_01155___66858	L_00693___69549	L_01320___316032	L_01298___74553	L_01375	L_01296___78224	L_01107___81510	L_00872___84617	L_00898___88416	L_01129___92460	L_01105___96083	L_00905___299786	L_00669___98862	L_01252___103797	L_01434___107990	L_00253___109350	L_01410___115353	L_01409___119127	L_01120___319604	L_00766___121579	L_00674___322259	L_00916___125792	L_01103___129826	L_01102___133486	L_01321___2718	L_01016___136968	L_01325___6449	L_01102___140803	L_00654___325882	L_01384___145048	L_01320___10208	L_01105___148117	L_01016___151598	L_01106___155438	L_00954___158809	L_01529___163545	L_00739___165595	L_00998___169821	L_01125___173770	L_00232___175582	L_01184___181167	L_01138___184797	L_01132___338537	L_01136___188462
cluster0030	moeB	molybdopterin biosynthesis protein MoeB	L_01236___55826	L_00189___57476	L_00507___61892	L_01175___66898	L_00673___69509	L_01300___315992	L_01318___74593	L_01395	L_01316___78264	L_01087___81470	L_00893___84659	L_00878___88376	L_01149___92500	L_01125___96123	L_00885___299746	L_00576___98667	L_01272___103837	L_01454___108030	L_00276___109396	L_01390___115313	L_01389___119087	L_01140___319644	L_00786___121619	L_00654___322219	L_00936___125832	L_01123___129866	L_01122___133526	L_01301___2678	L_01036___137008	L_01305___6409	L_01122___140843	L_00674___325922	L_01364___145008	L_01300___10168	L_01125___148157	L_01036___151638	L_01126___155478	L_00934___158769	L_01509___163505	L_00760___165637	L_01019___169863	L_01145___173810	L_00252___175622	L_01205___181209	L_01158___184837	L_01152___338577	L_01116___188422
cluster0031	group_1694	putative 2-hydroxyacid dehydrogenase	L_01616___56606	L_00023___57134	L_01599___64145	L_01435___67443	L_00803___69774	L_00568___314487	L_01586___75152	L_01499	L_01612___78881	L_00934___81147	L_00983___84847	L_01447___89554	L_01018___92233	L_00995___95858	L_01015___300011	L_00740___99006	L_01550___104411	L_01717___108568	L_01547___112035	L_00062___112565	L_00062___116341	L_01230___319830	L_00875___121802	L_00569___322044	L_00806___125567	L_00993___129601	L_00992___133261	L_01431___2943	L_00906___136743	L_01215___6224	L_00992___140578	L_01864___328369	L_01451___145183	L_01430___10433	L_00995___147892	L_00906___151373	L_00996___155213	L_01148___159209	L_01583___163654	L_00848___165818	L_01108___170046	L_01015___173545	L_00340___175805	L_01717___182263	L_01028___184572	L_01022___338312	L_01026___188237
cluster0032	group_1700 polA	DNA polymerase I DNA polymerase I	L_00136___53547	L_01506___60216	L_01472___63889	L_00887___66307	L_00119___68349	L_00136___313581	L_00141___72156	L_00144	L_00141___75831	L_00133___79489	L_00137___83092	L_00398___87385	L_00347___90858	L_00346___94527	L_01515___301051	L_01393___100357	L_00597___102447	L_00140___105307	L_00485___109830	L_00499___113477	L_00499___117253	L_00140___317571	L_00101___120199	L_00136___321138	L_00341___124611	L_00101___127763	L_00345___131934	L_00130___266	L_00347___135594	L_00131___3989	L_00101___138742	L_00334___325219	L_00101___142395	L_00129___7757	L_00102___146051	L_00345___150220	L_00345___153878	L_00178___157195	L_00147___160679	L_00127___164322	L_00135___168036	L_00345___172172	L_00886___176932	L_00137___178992	L_00132___182725	L_00132___336478	L_00949___188076
cluster0033	pfs	5-methylthioadenosine/S-adenosylhomocysteine nucleosidase	L_00478___54260	L_01079___59328	L_01108___63131	L_00058___64589	L_00453___69047	L_00473___314283	L_00486___72872	L_01598	L_00486___76547	L_00482___80213	L_00480___83807	L_00059___86676	L_00010___90156	L_00009___93825	L_01179___300351	L_00447___98400	L_00202___101632	L_00477___106011	L_00809___110506	L_00151___112755	L_00151___116531	L_00479___318280	L_00443___120912	L_00477___321848	L_00005___123911	L_00437___128463	L_00009___131234	L_01596___3285	L_00010___134892	L_01634___7089	L_00437___139442	L_00472___325504	L_00437___143095	L_01594___10773	L_00438___146751	L_00009___149520	L_00009___153178	L_00344___157543	L_00492___161399	L_00458___165013	L_00458___168709	L_00009___171472	L_01222___177634	L_00480___179707	L_00470___183429	L_00468___337178	L_00270___186674
cluster0034	group_1730 group_1725 group_1726 group_1727 group_1728 group_1729	putative branched-chain amino acid permease putative branched-chain amino acid permease putative branched-chain amino acid permease putative branched-chain amino acid permease putative branched-chain amino acid permease putative branched-chain amino acid permease	L_01494___56358	L_01789___60793	L_01358___63651	L_01476___67528	L_00985___70150	L_01882___317186	L_00872___73678	L_01072	L_00870___77349	L_01434___82185	L_01520___85956	L_01586___89838	L_01602___93440	L_01556___97018	L_00682___299325	L_01003___99546	L_01431___104166	L_01205___107520	L_01415___111762	L_01158___114834	L_01157___118608	L_01633___320669	L_01482___123059	L_01593___324153	L_01481___126961	L_01555___130764	L_01574___134464	L_01098___2257	L_01488___137946	L_01116___6016	L_01573___141779	L_01790___328221	L_01585___145458	L_01096___9745	L_01549___149036	L_01471___152541	L_01550___156357	L_01487___159912	L_01047___162546	L_01424___167009	L_01620___171102	L_01507___174562	L_01578___178377	L_01426___181665	L_01520___185589	L_01609___339526	L_01602___189432
cluster0035	yrbI	3-deoxy-D-manno-octulosonate 8-phosphate phosphatase	L_00925___55182	L_00326___57766	L_00370___61602	L_01186___66923	L_00926___70029	L_01141___315659	L_00925___73787	L_01125	L_00923___77458	L_01379___82071	L_00725___84315	L_01094___88819	L_01657___93553	L_01611___97131	L_00737___299438	L_01069___99680	L_00504___102257	L_00685___106443	L_00001___108833	L_01101___114717	L_01100___118491	L_00923___319199	L_01136___122346	L_00953___322829	L_01536___127074	L_01610___130877	L_01629___134577	L_01153___2370	L_01543___138059	L_01575___6962	L_01628___141892	L_01520___327665	L_01658___145608	L_01151___9858	L_01604___149149	L_01526___152654	L_01605___156470	L_00876___158646	L_00987___162423	L_00725___165566	L_00740___169292	L_01562___174675	L_00001___175109	L_00536___179827	L_01575___185702	L_01664___339639	L_00002___186119
cluster0036	fruB	PTS system, fructose-specific IIA/FPr component	L_00934___55201	L_00609___58351	L_00215___61285	L_00495___65497	L_01048___70281	L_00949___315266	L_00808___73545	L_00556	L_00806___77216	L_00586___80428	L_01436___85782	L_00634___87871	L_00596___91368	L_00572___94991	L_00152___298234	L_00023___97517	L_01423___104149	L_01197___107503	L_01064___111036	L_00871___114245	L_00870___118019	L_00774___318894	L_01415___122918	L_01184___323305	L_00566___125073	L_00571___128736	L_00721___132705	L_00570___1171	L_00573___136058	L_00563___4876	L_00571___139715	L_00815___326212	L_00572___143371	L_00569___8660	L_00572___147025	L_00572___150686	L_00573___154346	L_00559___157993	L_00707___161845	L_01329___166814	L_01369___170586	L_00594___172682	L_00509___176155	L_01352___181515	L_00604___183703	L_00751___337756	L_00542___187238
cluster0037	mtgA	monofunctional biosynthetic peptidoglycan transglycosylase	L_00112___53497	L_00536___58203	L_00288___61433	L_00863___66257	L_00085___68279	L_00112___313531	L_00118___72108	L_00167	L_00118___75783	L_00108___79437	L_00113___83042	L_00422___87435	L_00372___90910	L_00371___94579	L_01540___301103	L_00096___97665	L_00573___102397	L_00164___105357	L_00459___109776	L_00532___113545	L_00532___117321	L_00116___317521	L_00077___120149	L_00112___321088	L_00366___124663	L_00076___127711	L_00370___131986	L_00155___318	L_00372___135646	L_00155___4039	L_00076___138690	L_00302___325153	L_00076___142343	L_00154___7809	L_00077___145999	L_00370___150272	L_00370___153930	L_00202___157245	L_00114___160611	L_00151___164372	L_00111___167986	L_00370___172224	L_00910___176982	L_00113___178942	L_00107___182673	L_00107___336426	L_00925___188026
cluster0038	group_1807 group_1806	DNA polymerase III subunit epsilon DNA polymerase III subunit epsilon	L_01082___55503	L_01382___59959	L_00681___62253	L_01372___67312	L_01735___71696	L_01378___316151	L_01417___74804	L_00912	L_01413___78471	L_01050___81389	L_01194___85284	L_01245___89130	L_01407___93038	L_01258___96404	L_00522___298996	L_01798___101187	L_01041___103360	L_00836___106754	L_01283___111492	L_01523___115590	L_01522___119364	L_01484___320359	L_00981___122028	L_01509___323977	L_01194___126370	L_01256___130147	L_01380___134064	L_00938___1928	L_01294___137546	L_00954___5683	L_01380___141381	L_01223___327057	L_00970___144194	L_00936___9416	L_01729___149406	L_01715___153039	L_01707___156679	L_01215___159348	L_01266___163000	L_01216___166582	L_01200___170240	L_01402___174346	L_01430___178066	L_01134___181063	L_01415___185373	L_01410___339115	L_01521___189265
cluster0039	aceF	dihydrolipoamide acetyltransferase (aceF)	L_00882___55093	L_01061___59292	L_01126___63167	L_01230___67015	L_00882___69937	L_01184___315749	L_00969___73879	L_01169	L_00967___77550	L_01205___81711	L_00683___84228	L_01049___88725	L_01583___93402	L_01537___96980	L_00778___299523	L_00466___98438	L_00461___102168	L_00642___106354	L_00044___108922	L_01058___114628	L_01057___118402	L_00968___319293	L_01093___122257	L_00910___322740	L_01369___126732	L_01536___130726	L_01555___134426	L_01194___2455	L_01424___137814	L_01532___6873	L_01554___141741	L_01563___327754	L_01056___144372	L_01193___9945	L_01445___148819	L_01367___152324	L_01446___156140	L_00831___158552	L_00941___162327	L_00682___165477	L_00697___169203	L_01488___174524	L_00043___175196	L_00578___179914	L_01501___185551	L_01590___339488	L_00045___186208
cluster0040	moaD	molybdopterin converting factor subunit 1	L_00920___55172	L_00321___57756	L_00375___61612	L_01191___66933	L_00921___70019	L_01146___315669	L_00930___73797	L_01130	L_00928___77468	L_01374___82061	L_00720___84305	L_01089___88809	L_01662___93563	L_01616___97141	L_00742___299448	L_01074___99690	L_00499___102247	L_00680___106433	L_00006___108843	L_01096___114707	L_01095___118481	L_00928___319209	L_01131___122336	L_00948___322819	L_01541___127084	L_01615___130887	L_01634___134587	L_01158___2380	L_01548___138069	L_01570___6952	L_01633___141902	L_01525___327675	L_01663___145618	L_01156___9868	L_01609___149159	L_01531___152664	L_01610___156480	L_00871___158636	L_00982___162413	L_00720___165556	L_00735___169282	L_01567___174685	L_00006___175119	L_00541___179837	L_01580___185712	L_01669___339649	L_00007___186129
cluster0041	cutE	apolipoprotein N-acyltransferase	L_01330___56019	L_01299___59786	L_00765___62428	L_00643___65802	L_01197___70588	L_00747___314853	L_00662___73243	L_00702	L_00661___76916	L_01316___81940	L_01229___85357	L_00785___88184	L_00736___91656	L_00712___95279	L_00293___298524	L_00962___99462	L_00842___102950	L_01069___107239	L_00913___110725	L_00728___113950	L_00728___117726	L_00622___318579	L_01183___122443	L_01040___323008	L_01432___126860	L_00711___129024	L_00580___132415	L_00710___1459	L_00713___136346	L_00778___5316	L_00711___140003	L_00947___326484	L_00712___143659	L_00709___8948	L_00713___147315	L_00713___150976	L_00714___154636	L_01060___159027	L_00848___162137	L_01604___167377	L_01236___170314	L_00822___173147	L_00653___176452	L_00813___180397	L_00746___183995	L_00611___337468	L_00729___187622
cluster0042	pepA pepA_1	cytosol aminopeptidase cytosol aminopeptidase	L_01464___56297	L_01467___60136	L_01388___63713	L_01503___67583	L_00952___70083	L_01115___315605	L_00899___73733	L_01099	L_00897___77404	L_01405___82125	L_01549___86015	L_01556___89777	L_01631___93499	L_01585___97077	L_00711___299384	L_01033___99607	L_01461___104227	L_01235___107581	L_01445___111823	L_01127___114771	L_01126___118545	L_01663___320730	L_01512___123120	L_01623___324214	L_01510___127020	L_01584___130823	L_01603___134523	L_01127___2316	L_01517___138005	L_01147___6079	L_01602___141838	L_01761___328162	L_01556___145399	L_01125___9804	L_01578___149095	L_01500___152600	L_01579___156416	L_01459___159855	L_01013___162477	L_01453___167068	L_01649___171161	L_01536___174621	L_01607___178436	L_01455___181724	L_01549___185648	L_01638___339585	L_01571___189369
cluster0043	group_1903	hypothetical protein	L_00191___53659	L_00511___58153	L_00313___61483	L_00350___65201	L_00160___68432	L_00187___313684	L_00191___72257	L_00094	L_00191___75932	L_00184___79592	L_00192___83203	L_00346___87280	L_00304___90771	L_00303___94440	L_01472___300964	L_00122___97717	L_00652___102559	L_00085___105195	L_00529___109919	L_00448___113374	L_00448___117150	L_00192___317676	L_00157___120313	L_00191___321250	L_00299___124526	L_00143___127848	L_00303___131849	L_00087___179	L_00304___135507	L_00088___3902	L_00143___138827	L_00178___324898	L_00143___142480	L_00087___7672	L_00144___146136	L_00303___150135	L_00303___153793	L_00135___157108	L_00188___160762	L_00084___164235	L_00178___168123	L_00303___172087	L_00823___176804	L_00193___179105	L_00174___182810	L_00174___336563	L_01303___188812
cluster0044	folB	dihydroneopterin aldolase	L_01370___56099	L_00663___58464	L_00806___62510	L_00684___65884	L_01237___70668	L_00706___314771	L_00621___73161	L_00745	L_00620___76834	L_01276___81860	L_01488___85892	L_00826___88266	L_00776___91736	L_00752___95359	L_00334___298606	L_00922___99382	L_00883___103032	L_01110___107321	L_00872___110643	L_00688___113870	L_00688___117646	L_00581___318497	L_01143___122363	L_01000___322928	L_01392___126780	L_00751___129104	L_00541___132337	L_00751___1541	L_00753___136426	L_00821___5402	L_00751___140083	L_00906___326402	L_00752___143739	L_00750___9030	L_00754___147397	L_00753___151056	L_00755___154718	L_01019___158945	L_01655___163800	L_01683___167537	L_01587___171036	L_00782___173067	L_00693___176532	L_00771___180313	L_00785___184073	L_00571___337388	L_00769___187702
cluster0045	group_1952	hypothetical protein	L_00098___53467	L_00550___58233	L_00274___61403	L_00849___66227	L_00071___68249	L_00098___313501	L_00104___72078	L_00181	L_00104___75753	L_00094___79407	L_00099___83012	L_00436___87465	L_00386___90940	L_00385___94609	L_01554___301133	L_00082___97635	L_00559___102367	L_00178___105387	L_00445___109746	L_00546___113575	L_00546___117351	L_00102___317491	L_00063___120119	L_00098___321058	L_00380___124693	L_00062___127681	L_00384___132016	L_00169___348	L_00386___135676	L_00169___4069	L_00062___138660	L_00288___325123	L_00062___142313	L_00168___7839	L_00063___145969	L_00384___150302	L_00384___153960	L_00216___157275	L_00100___160581	L_00165___164402	L_00097___167956	L_00384___172254	L_00924___177012	L_00099___178912	L_00093___182643	L_00093___336396	L_00911___187996
cluster0046	cysZ_1 cysZ	CysZ CysZ	L_00372___54040	L_01237___59657	L_00126___61094	L_00168___64818	L_00343___68818	L_00366___314061	L_00378___72647	L_01706	L_00378___76322	L_00373___79986	L_00374___83587	L_00168___86903	L_00126___90397	L_00125___94066	L_01295___300592	L_00300___98093	L_00096___101412	L_00371___105791	L_00701___110282	L_00264___112990	L_00264___116766	L_00370___318053	L_00337___120692	L_00371___321628	L_00121___124152	L_00321___128222	L_00125___131475	L_01712___3526	L_00126___135133	L_01742___7313	L_00321___139201	L_00002___324529	L_00321___142854	L_01710___11014	L_00322___146510	L_00125___149761	L_00125___153419	L_00454___157773	L_00382___161170	L_00350___164789	L_00350___168485	L_00125___171713	L_01117___177416	L_00374___179487	L_00354___183188	L_00352___336937	L_00376___186894
cluster0047	dtd	D-tyrosyl-tRNA(Tyr) deacylase	L_01385___56131	L_01542___60291	L_01524___63993	L_01579___67744	L_01507___71228	L_01696___316805	L_01525___75023	L_00352	L_01521___78690	L_01534___82387	L_01615___86153	L_01393___89445	L_01475___93177	L_01429___96755	L_01708___301454	L_01488___100553	L_01527___104365	L_01355___107831	L_01522___111985	L_01557___115661	L_01584___119491	L_01566___320533	L_01474___123043	L_01543___324047	L_01261___126507	L_01429___130506	L_01447___134201	L_00323___669	L_01361___137683	L_00356___4454	L_01446___141516	L_01685___328002	L_01490___145261	L_00322___8160	L_01337___148594	L_01264___152113	L_01338___155915	L_01386___159701	L_01336___163147	L_01380___166917	L_01499___170854	L_01588___174729	L_01570___178361	L_01575___181974	L_01601___185756	L_01481___339264	L_01646___189524
cluster0048	rsuA	ribosomal small subunit pseudouridine synthase A	L_00872___55072	L_01051___59271	L_01136___63188	L_01240___67036	L_00872___69916	L_01194___315770	L_00979___73900	L_01179	L_00977___77571	L_01215___81732	L_00673___84207	L_01039___88705	L_01573___93381	L_01527___96959	L_00788___299544	L_00476___98459	L_00451___102147	L_00632___106333	L_00054___108943	L_01048___114607	L_01047___118381	L_00978___319313	L_01083___122236	L_00900___322719	L_01359___126711	L_01526___130705	L_01545___134405	L_01204___2476	L_01434___137835	L_01522___6852	L_01544___141720	L_01573___327774	L_01046___144351	L_01203___9966	L_01435___148798	L_01357___152303	L_01436___156119	L_00821___158532	L_00931___162306	L_00672___165456	L_00687___169182	L_01478___174503	L_00053___175217	L_00588___179935	L_01491___185530	L_01580___339467	L_00055___186229
cluster0049	recO_2 recO	DNA repair protein RecO DNA repair protein RecO	L_01297___55950	L_00773___58693	L_00916___62739	L_00615___65744	L_01163___70518	L_00783___314927	L_00690___73301	L_00674	L_00689___76974	L_01342___81994	L_01258___85417	L_00752___88115	L_00710___91602	L_00686___95225	L_00267___298470	L_00811___99152	L_00809___102881	L_01036___107170	L_00949___110799	L_00754___114004	L_00754___117780	L_00655___318648	L_01212___122503	L_01069___323068	L_01458___126914	L_00685___128970	L_00606___132469	L_00684___1405	L_00687___136292	L_00748___5254	L_00685___139949	L_00975___326542	L_00686___143605	L_00683___8894	L_00687___147261	L_00687___150922	L_00688___154582	L_01086___159081	L_00822___162083	L_01575___167317	L_01265___170374	L_00848___173201	L_00624___176392	L_00842___180457	L_00720___183941	L_00637___337522	L_00699___187560
cluster0050	trmB	tRNA (guanine-N(7)-)-methyltransferase	L_01289___55934	L_00760___58667	L_00903___62713	L_00602___65718	L_01155___70502	L_00791___314943	L_00702___73325	L_00661	L_00701___76998	L_01350___82010	L_01266___85433	L_00740___88091	L_00702___91586	L_00678___95209	L_00259___298454	L_00819___99168	L_00801___102865	L_01028___107154	L_00957___110815	L_00762___114020	L_00762___117796	L_00667___318672	L_01220___122519	L_01077___323084	L_01466___126930	L_00677___128954	L_00614___132485	L_00676___1389	L_00679___136276	L_00740___5238	L_00677___139933	L_00984___326560	L_00678___143589	L_00675___8878	L_00679___147245	L_00679___150906	L_00680___154566	L_01098___159105	L_00814___162067	L_01567___167301	L_01273___170390	L_00856___173217	L_00616___176376	L_00850___180473	L_00712___183925	L_00645___337538	L_00691___187544
cluster0051	group_2232	hypothetical protein	L_00952___55238	L_00703___58551	L_00846___62597	L_00513___65534	L_01066___70318	L_00931___315229	L_00790___73507	L_00574	L_00788___77178	L_00568___80391	L_01418___85745	L_00652___87908	L_00615___91406	L_00591___95029	L_00171___298272	L_00876___99284	L_01405___104112	L_01179___107466	L_01046___110999	L_00853___114208	L_00852___117982	L_00756___318857	L_01397___122881	L_01166___323268	L_00585___125111	L_00590___128774	L_00702___132667	L_00589___1209	L_00592___136096	L_00581___4913	L_00590___139753	L_00797___326174	L_00591___143409	L_00588___8698	L_00591___147063	L_00591___150724	L_00592___154384	L_00577___158030	L_00725___161883	L_01311___166777	L_01387___170623	L_00613___172720	L_00527___176192	L_01334___181478	L_00623___183741	L_00732___337718	L_00560___187275
cluster0052	group_2249	hypothetical protein	L_01116___55576	L_01203___59585	L_00160___61166	L_01338___67239	L_01467___71144	L_01413___316226	L_01382___74729	L_00877	L_01378___78396	L_01015___81314	L_01160___85211	L_01283___89212	L_01371___92961	L_01222___96327	L_00486___298919	L_00334___98165	L_01075___103433	L_00870___106827	L_01249___111419	L_01488___115515	L_01487___119289	L_01446___320277	L_00947___121955	L_01475___323904	L_01158___126293	L_01220___130070	L_01344___133987	L_00902___1851	L_01258___137469	L_00920___5610	L_01344___141304	L_01186___326977	L_00935___144119	L_00901___9341	L_01513___148960	L_01435___152465	L_01514___156281	L_01252___159428	L_01231___162925	L_01182___166509	L_01166___170167	L_01367___174271	L_01465___178141	L_01100___180990	L_01380___185298	L_01374___339038	L_01487___189192
cluster0053	group_2260 group_2261	valyl-tRNA synthetase valyl-tRNA synthetase	L_00638___54593	L_00135___57363	L_00561___62005	L_01114___66774	L_00722___69609	L_00651___314655	L_01263___74481	L_01340	L_01261___78152	L_01137___81572	L_01690___86307	L_00937___88496	L_01101___92402	L_01077___96025	L_00933___299844	L_00631___98782	L_00288___101813	L_00952___106997	L_00196___109234	L_01635___115825	L_01662___119655	L_01081___319524	L_00665___121373	L_00748___322409	L_00888___125734	L_01075___129768	L_01074___133428	L_01349___2776	L_00988___136910	L_01382___6566	L_01074___140745	L_00599___325769	L_01179___144628	L_01348___10266	L_01077___148059	L_00988___151540	L_01078___155380	L_00994___158891	L_01431___163341	L_00538___165182	L_00553___168908	L_01097___173712	L_00189___175494	L_01670___182168	L_01110___184739	L_01104___338479	L_00195___186515
cluster0054	xseB xseB_2	exodeoxyribonuclease VII small subunit exodeoxyribonuclease VII small subunit	L_01248___55850	L_00177___57452	L_00519___61916	L_01163___66874	L_00685___69533	L_01312___316016	L_01306___74569	L_01383	L_01304___78240	L_01099___81494	L_00881___84635	L_00890___88400	L_01137___92476	L_01113___96099	L_00897___299770	L_00588___98691	L_01260___103813	L_01442___108006	L_00262___109368	L_01402___115337	L_01401___119111	L_01128___319620	L_00774___121595	L_00666___322243	L_00924___125808	L_01111___129842	L_01110___133502	L_01313___2702	L_01024___136984	L_01317___6433	L_01110___140819	L_00662___325898	L_01376___145032	L_01312___10192	L_01113___148133	L_01024___151614	L_01114___155454	L_00946___158793	L_01521___163529	L_00748___165613	L_01007___169839	L_01133___173786	L_00240___175598	L_01193___181185	L_01146___184813	L_01140___338553	L_01128___188446
cluster0055	lysC	putative aspartokinase	L_00495___54296	L_00284___57678	L_00412___61690	L_00039___64549	L_00470___69083	L_00489___314317	L_00503___72908	L_01581	L_00503___76583	L_00852___80973	L_00497___83843	L_00040___86636	L_00885___91959	L_00862___95584	L_01148___300285	L_01108___99763	L_00219___101668	L_00494___106047	L_00826___110542	L_00134___112719	L_00134___116495	L_00498___318320	L_00460___120948	L_00494___321884	L_00673___125293	L_00860___129327	L_00859___132987	L_01564___3217	L_00773___136469	L_01617___7053	L_00859___140304	L_00489___325540	L_01085___144431	L_01563___10707	L_00862___147618	L_00773___151099	L_00863___154939	L_00325___157503	L_00510___161437	L_00475___165049	L_00475___168745	L_00882___173271	L_01239___177669	L_00497___179743	L_00894___184296	L_00889___338038	L_00253___186638
cluster0056	group_2353	hypothetical protein	L_00597___54508	L_00154___57402	L_00542___61966	L_01075___66693	L_00761___69690	L_00611___314573	L_01224___74400	L_01301	L_01222___78071	L_01176___81653	L_00569___83995	L_00977___88578	L_01062___92321	L_01038___95944	L_00972___299925	L_00611___98741	L_00329___101898	L_00993___107082	L_00155___109149	L_00015___112471	L_00015___116247	L_01041___319442	L_00705___121455	L_00789___322493	L_00849___125653	L_01036___129687	L_01035___133347	L_01388___2857	L_00949___136829	L_01423___6651	L_01035___140664	L_00561___325690	L_01218___144709	L_01387___10347	L_01038___147978	L_00949___151459	L_01039___155299	L_01277___159480	L_01393___163262	L_00577___165263	L_00592___168989	L_01058___173631	L_00148___175410	L_00693___180149	L_01071___184658	L_01065___338398	L_00154___186430
cluster0057	group_2363	hypothetical protein	L_00109___53490	L_00539___58210	L_00285___61426	L_00860___66250	L_00082___68272	L_00109___313524	L_00115___72101	L_00170	L_00115___75776	L_00105___79430	L_00110___83035	L_00425___87442	L_00375___90917	L_00374___94586	L_01543___301110	L_00093___97658	L_00570___102390	L_00167___105364	L_00456___109769	L_00535___113552	L_00535___117328	L_00113___317514	L_00074___120142	L_00109___321081	L_00369___124670	L_00073___127704	L_00373___131993	L_00158___325	L_00375___135653	L_00158___4046	L_00073___138683	L_00299___325146	L_00073___142336	L_00157___7816	L_00074___145992	L_00373___150279	L_00373___153937	L_00205___157252	L_00111___160604	L_00154___164379	L_00108___167979	L_00373___172231	L_00913___176989	L_00110___178935	L_00104___182666	L_00104___336419	L_00922___188019
cluster0058	group_2412	hypothetical protein	L_00912___55154	L_00313___57738	L_00383___61630	L_01199___66951	L_00913___70001	L_01154___315687	L_00938___73815	L_01138	L_00936___77486	L_01367___82045	L_00713___84289	L_01081___88791	L_01670___93581	L_01624___97159	L_00750___299466	L_01081___99706	L_00491___102229	L_00672___106415	L_00014___108861	L_01088___114689	L_01087___118463	L_00936___319227	L_01123___122318	L_00940___322801	L_01549___127102	L_01623___130905	L_01642___134605	L_01166___2398	L_01556___138087	L_01562___6934	L_01641___141920	L_01533___327693	L_01671___145636	L_01164___9886	L_01617___149177	L_01539___152682	L_01618___156498	L_00863___158618	L_00974___162395	L_00712___165538	L_00727___169264	L_01575___174703	L_00013___175135	L_00548___179853	L_01588___185730	L_01677___339667	L_00015___186147
cluster0059	group_2418	hypothetical protein	L_01410___56183	L_01429___60057	L_01425___63789	L_01547___67675	L_01544___71307	L_01713___316840	L_01560___75097	L_00317	L_01556___78764	L_01564___82451	L_01589___86098	L_01362___89378	L_01504___93238	L_01458___96816	L_01679___301392	L_01434___100443	L_01502___104312	L_01330___107778	L_01497___111932	L_01592___115736	L_01619___119566	L_01535___320466	L_01449___122990	L_01565___324093	L_01290___126568	L_01400___130444	L_01476___134262	L_00294___607	L_01390___137744	L_00333___4405	L_01475___141577	L_01707___328048	L_01519___145322	L_00293___8098	L_01366___148655	L_01235___152051	L_01367___155976	L_01417___159767	L_01311___163094	L_01407___166973	L_01472___170797	L_01617___174790	L_01543___178304	L_01549___181919	L_01630___185817	L_01452___339202	L_01622___189473
cluster0060	glpE	thiosulfate sulfurtransferase GlpE	L_01394___56149	L_01445___60092	L_01441___63824	L_01555___67693	L_01536___71290	L_01705___316823	L_01551___75078	L_00326	L_01547___78745	L_01556___82434	L_01606___86135	L_01370___89396	L_01496___93221	L_01450___96799	L_01687___301410	L_01418___100409	L_01518___104347	L_01346___107813	L_01513___111967	L_01583___115717	L_01610___119547	L_01543___320484	L_01465___123025	L_01552___324065	L_01282___126551	L_01408___130462	L_01468___134245	L_00302___625	L_01382___137727	L_00347___4436	L_01467___141560	L_01694___328020	L_01511___145305	L_00301___8116	L_01358___148638	L_01243___152069	L_01359___155959	L_01409___159750	L_01327___163129	L_01390___166937	L_01489___170834	L_01609___174773	L_01561___178343	L_01566___181956	L_01622___185800	L_01460___339220	L_01636___189504
cluster0061	kdtB	phosphopantetheine adenylyltransferase	L_01701___56783	L_01700___60612	L_01658___64267	L_01653___67894	L_01659___71541	L_01742___316901	L_01709___75403	L_00371	L_01705___79070	L_01641___82611	L_01661___86248	L_01414___89487	L_01455___93136	L_01410___96717	L_01728___301495	L_01527___100631	L_01639___104599	L_01621___108373	L_01642___112231	L_01696___115948	L_01567___119456	L_01587___320575	L_01701___123510	L_01673___324316	L_01242___126468	L_01448___130545	L_01428___134162	L_00343___710	L_01341___137642	L_00374___4491	L_01427___141477	L_01819___328279	L_01641___145573	L_00341___8198	L_01318___148555	L_01283___152152	L_01319___155876	L_01624___160194	L_01356___163188	L_01360___166877	L_01519___170895	L_01676___174913	L_01658___178541	L_01603___182030	L_01658___185875	L_01501___339305	L_01663___189558
cluster0062	group_2428 group_2427	hypothetical protein hypothetical protein	L_01764___56909	L_01365___59922	L_00698___62290	L_00571___65653	L_01124___70437	L_00822___315008	L_00733___73390	L_00630	L_00732___77063	L_00509___80270	L_01298___85501	L_00708___88023	L_00671___91521	L_00647___95144	L_00228___298389	L_01624___100832	L_00770___102800	L_01554___108235	L_00988___110880	L_00793___114085	L_00793___117861	L_00699___318740	L_01251___122584	L_01108___323149	L_00641___125226	L_00646___128889	L_00645___132550	L_00645___1324	L_00648___136211	L_00708___5171	L_00646___139868	L_00740___326058	L_00647___143524	L_00644___8813	L_00648___147180	L_00648___150841	L_00649___154501	L_00635___158149	L_00783___162002	L_01497___167160	L_01304___170455	L_00669___172835	L_00585___176311	L_00882___180541	L_00681___183860	L_00676___337603	L_00659___187477
cluster0063	fpg2_2 fpg2_1 fpg2 mutM	Formamidopyrimidine-DNA-glycosylase 2 Formamidopyrimidine-DNA-glycosylase 2 Formamidopyrimidine-DNA-glycosylase 2 formamidopyrimidine-DNA glycosylase	L_00148___53572 L_00232___53744	L_00471___58069	L_00353___61567	L_00899___66332 L_00302___65101	L_00211___68539	L_00228___313770	L_00238___72354	L_00047	L_00238___76029	L_00233___79693	L_00150___83118 L_00234___83293	L_00297___87178	L_00263___90685	L_00262___94354	L_01431___300878	L_00165___97809	L_00609___102472 L_00693___102644	L_00128___105282 L_00044___105110	L_00571___110008	L_00400___113275	L_00400___117051	L_00241___317778	L_00114___120226 L_00199___120402	L_00148___321163 L_00232___321335	L_00258___124440	L_00184___127934	L_00262___131763	L_00046___93	L_00263___135421	L_00046___3812	L_00184___138913	L_00130___324799	L_00184___142566	L_00046___7586	L_00185___146222	L_00262___150049	L_00262___153707	L_00087___157008	L_00235___160861	L_00044___164151	L_00218___168207	L_00262___172001	L_00873___176905 L_00781___176714	L_00150___179018 L_00235___179195	L_00215___182896	L_00215___336649	L_01261___188722
cluster0064	artI artI_2	arginine-binding periplasmic protein arginine-binding periplasmic protein	L_00442___54184	L_00849___58849	L_01201___63326	L_00095___64666	L_00417___68971	L_00436___314205	L_00450___72795	L_01634	L_00450___76470	L_00446___80137	L_00444___83731	L_00095___86751	L_00053___90245	L_00052___93914	L_01222___300440	L_01345___100256	L_00166___101556	L_00441___105935	L_00773___110430	L_00190___112836	L_00190___116612	L_00443___318204	L_00407___120836	L_00441___321772	L_00048___124000	L_00394___128373	L_00052___131323	L_01639___3374	L_00053___134981	L_01670___7164	L_00394___139352	L_00436___325428	L_00394___143005	L_01637___10862	L_00395___146661	L_00052___149609	L_00052___153267	L_00380___157619	L_00456___161323	L_00421___164935	L_00421___168631	L_00052___171561	L_01186___177558	L_00444___179631	L_00427___183339	L_00425___337088	L_00306___186749
cluster0065	hemX group_2496	putative uroporphyrin-III C-methyltransferase putative coding region.1	L_01748___56877	L_01729___60671	L_01686___64323	L_01688___67964	L_01724___71673	L_01585___316581	L_01693___75371	L_00798	L_01689___79038	L_01680___82690	L_01745___86418	L_01673___90017	L_01729___93702	L_01682___97278	L_01798___301637	L_01690___100965	L_01770___104865	L_01696___108526	L_01660___112267	L_01738___116032	L_01734___119800	L_01711___320828	L_01745___123598	L_01706___324382	L_01694___127397	L_01682___131026	L_01700___134724	L_00413___852	L_01703___138386	L_00293___4322	L_01699___142039	L_01851___328343	L_01698___145690	L_00411___8339	L_01675___149296	L_01685___152979	L_01676___156617	L_01656___160258	L_01722___163939	L_01712___167598	L_01724___171316	L_01721___175003	L_01674___178573	L_01702___182232	L_01707___185973	L_01704___339721	L_01709___189650
cluster0066	group_2509	hypothetical protein	L_00933___55198	L_00610___58353	L_00214___61282	L_00494___65494	L_01047___70278	L_00950___315268	L_00809___73547	L_00555	L_00807___77218	L_00587___80430	L_01437___85784	L_00633___87868	L_00595___91365	L_00571___94988	L_00151___298231	L_00022___97514	L_01424___104151	L_01198___107505	L_01065___111038	L_00872___114247	L_00871___118021	L_00775___318896	L_01416___122920	L_01185___323307	L_00565___125070	L_00570___128733	L_00722___132707	L_00569___1168	L_00572___136055	L_00562___4873	L_00570___139712	L_00816___326214	L_00571___143368	L_00568___8657	L_00571___147022	L_00571___150683	L_00572___154343	L_00558___157990	L_00706___161842	L_01330___166816	L_01368___170583	L_00593___172679	L_00508___176152	L_01353___181517	L_00603___183700	L_00752___337758	L_00541___187235
cluster0067	group_2514 group_2515	hypothetical tRNA/rRNA methyltransferase hypothetical tRNA/rRNA methyltransferase	L_01758___56897	L_01359___59910	L_00704___62302	L_00565___65641	L_01118___70425	L_00828___315020	L_00739___73402	L_00624	L_00738___77075	L_00515___80282	L_01304___85513	L_00702___88011	L_00665___91509	L_00641___95132	L_00222___298377	L_01630___100844	L_00764___102788	L_01548___108223	L_00994___110892	L_00799___114097	L_00799___117873	L_00705___318752	L_01257___122596	L_01114___323161	L_00635___125214	L_00640___128877	L_00651___132562	L_00639___1312	L_00642___136199	L_00702___5159	L_00640___139856	L_00746___326070	L_00641___143512	L_00638___8801	L_00642___147168	L_00642___150829	L_00643___154489	L_00629___158137	L_00777___161990	L_01503___167172	L_01310___170467	L_00663___172823	L_00579___176299	L_00888___180553	L_00675___183848	L_00682___337615	L_00653___187465
cluster0068	ccmD	heme exporter protein D	L_00362___54018	L_01246___59676	L_00117___61075	L_00178___64840	L_00332___68795	L_00356___314040	L_00367___72624	L_01717	L_00367___76299	L_00363___79965	L_00364___83566	L_00178___86924	L_00136___90418	L_00135___94087	L_01305___300613	L_00290___98072	L_00086___101390	L_00361___105769	L_00690___110259	L_00273___113009	L_00273___116785	L_00360___318032	L_00327___120671	L_00361___321607	L_00131___124173	L_00311___128201	L_00135___131496	L_01722___3547	L_00136___135154	L_01752___7334	L_00311___139180	L_00011___324548	L_00311___142833	L_01720___11035	L_00312___146489	L_00135___149782	L_00135___153440	L_00465___157796	L_00371___161147	L_00339___164766	L_00339___168462	L_00135___171734	L_01107___177395	L_00364___179466	L_00344___183167	L_00342___336916	L_00386___186915
cluster0069	group_2553 group_2556 group_2554 group_2555	putative antimicrobial peptide transporter subunit putative antimicrobial peptide transporter subunit putative antimicrobial peptide transporter subunit putative antimicrobial peptide transporter subunit	L_00485___54275	L_00364___57843 L_00294___57699 L_00363___57841	L_00402___61669	L_00051___64574	L_00460___69062	L_00479___314296	L_00493___72887	L_01591	L_00493___76562	L_00842___80952	L_00487___83822	L_00052___86661	L_00875___91938	L_00852___95563	L_01158___300306	L_01098___99742	L_00209___101647	L_00484___106026	L_00816___110521	L_00144___112740	L_00144___116516	L_00486___318295	L_00450___120927	L_00484___321863	L_00663___125272	L_00850___129306	L_00849___132966	L_01574___3238	L_00763___136448	L_01627___7074	L_00849___140283	L_00479___325519	L_01075___144410	L_01573___10728	L_00852___147597	L_00763___151078	L_00853___154918	L_00337___157528	L_00499___161414	L_00465___165028	L_00465___168724	L_00872___173250	L_01229___177648	L_00487___179722	L_00884___184275	L_00879___338017	L_00263___186659
cluster0070	hslO	33 kDa chaperonin	L_00091___53453	L_00557___58247	L_00267___61389	L_00842___66213	L_00064___68235	L_00091___313487	L_00097___72064	L_00188	L_00097___75739	L_00087___79393	L_00092___82998	L_00443___87479	L_00393___90954	L_00392___94623	L_01561___301147	L_00075___97621	L_00552___102353	L_00185___105401	L_00438___109732	L_00553___113589	L_00553___117365	L_00095___317477	L_00056___120105	L_00091___321044	L_00387___124707	L_00055___127667	L_00391___132030	L_00176___362	L_00393___135690	L_00176___4083	L_00055___138646	L_00281___325109	L_00055___142299	L_00175___7853	L_00056___145955	L_00391___150316	L_00391___153974	L_00223___157289	L_00093___160567	L_00172___164416	L_00090___167942	L_00391___172268	L_00931___177026	L_00092___178898	L_00086___182629	L_00086___336382	L_00904___187982
cluster0071	group_2667	ribosomal protein L11 methyltransferase (prmA)	L_00263___53808	L_00442___58009	L_00023___60878	L_00271___65037	L_00242___68603	L_00259___313834	L_00269___72418	L_00016	L_00269___76093	L_00264___79757	L_00265___83357	L_00266___87114	L_00233___90623	L_00232___94292	L_01401___300816	L_00196___97873	L_00724___102708	L_00013___105046	L_00602___110072	L_00369___113211	L_00369___116987	L_00272___317842	L_00230___120466	L_00263___321399	L_00228___124378	L_00214___127996	L_00232___131701	L_00016___31	L_00233___135359	L_00016___3750	L_00214___138975	L_00101___324739	L_00214___142628	L_00016___7524	L_00215___146284	L_00232___149987	L_00232___153645	L_00056___156944	L_00264___160921	L_00013___164087	L_00249___168271	L_00232___171939	L_00750___176650	L_00266___179259	L_00245___182958	L_00245___336711	L_01231___188660
cluster0072	group_2673 group_2672 group_2671 group_2670 rnpA group_2669	hypothetical protein putative protein putative protein hypothetical protein ribonuclease P protein component hypothetical protein	L_00284___53852 L_00283___53850	L_00421___57966 L_00422___57968	L_00044___60921 L_00043___60919	L_00249___64991 L_00250___64993	L_00263___68648 L_00262___68646	L_00280___313877 L_00279___313875	L_00290___72462 L_00289___72460	L_01794 L_01795	L_00290___76137 L_00289___76135	L_00285___79800 L_00284___79798	L_00288___83404 L_00287___83402	L_00245___87069 L_00246___87071	L_00212___90579 L_00213___90581	L_00211___94248 L_00212___94250	L_01380___300772 L_01381___300774	L_00219___97921 L_00218___97919	L_00009___101226 L_00008___101224	L_00284___105605 L_00283___105603	L_00623___110116 L_00622___110114	L_00348___113168 L_00349___113170	L_00348___116944 L_00349___116946	L_00293___317887 L_00292___317885	L_00251___120509 L_00250___120507	L_00284___321443 L_00283___321441	L_00207___124334 L_00208___124336	L_00235___128040 L_00234___128038	L_00211___131657 L_00212___131659	L_01797___3706 L_01798___3708	L_00212___135315 L_00213___135317	L_01820___7479 L_01821___7481	L_00235___139019 L_00234___139017	L_00080___324695 L_00081___324697	L_00235___142672 L_00234___142670	L_01796___11196 L_01797___11198	L_00236___146328 L_00235___146326	L_00211___149943 L_00212___149945	L_00211___153601 L_00212___153603	L_00035___156899 L_00036___156901	L_00285___160965 L_00284___160963	L_00270___164619 L_00269___164617	L_00270___168315 L_00269___168313	L_00211___171895 L_00212___171897	L_01030___177231 L_01029___177229	L_00288___179304 L_00287___179302	L_00268___183006 L_00267___183004	L_00266___336755 L_00265___336753	L_01210___188616 L_01211___188618
cluster0073	nrfB	NrfB, cytochrome c-type protein	L_00338___53966	L_01270___59726	L_00093___61024	L_00202___64891	L_00307___68741	L_00332___313988	L_00343___72573	L_01741	L_00343___76248	L_00337___79909	L_00340___83514	L_00203___86977	L_00160___90468	L_00159___94137	L_01329___300663	L_00265___98019	L_00062___101338	L_00337___105717	L_00666___110207	L_00297___113060	L_00297___116836	L_00335___317978	L_00303___120619	L_00337___321555	L_00155___124223	L_00287___128150	L_00159___131546	L_01746___3597	L_00160___135204	L_01776___7385	L_00287___139129	L_00037___324603	L_00287___142782	L_01744___11085	L_00288___146438	L_00159___149832	L_00159___153490	L_00489___157846	L_00347___161095	L_00315___164714	L_00315___168410	L_00159___171784	L_01083___177343	L_00340___179414	L_00320___183116	L_00318___336865	L_00410___186966
cluster0074	ddlB ddlB_2	D-alanine--D-alanine ligase D-alanine--D-alanine ligase	L_00405___54107	L_00902___58960	L_01254___63437	L_00132___64744	L_00379___68892	L_00399___314128	L_00411___72714	L_01673	L_00411___76389	L_00409___80060	L_00407___83654	L_00132___86829	L_00090___90323	L_00089___93992	L_01259___300518	L_01296___100154	L_00129___101479	L_00404___105858	L_00734___110349	L_00228___112916	L_00228___116692	L_00406___318127	L_00370___120759	L_00404___321695	L_00085___124078	L_00357___128296	L_00089___131401	L_01676___3452	L_00090___135059	L_01709___7246	L_00357___139275	L_00398___325349	L_00357___142928	L_01674___10940	L_00358___146584	L_00089___149687	L_00089___153345	L_00417___157697	L_00418___161244	L_00383___164856	L_00383___168552	L_00089___171639	L_01150___177483	L_00407___179554	L_00390___183262	L_00388___337011	L_00343___186827
cluster0075	rluB	ribosomal large subunit pseudouridine synthase B	L_00461___54224	L_01096___59364	L_01091___63095	L_00075___64625	L_00436___69011	L_00456___314247	L_00469___72836	L_01615	L_00469___76511	L_00465___80177	L_00463___83771	L_00076___86712	L_00027___90192	L_00026___93861	L_01196___300387	L_00427___98358	L_00185___101596	L_00460___105975	L_00792___110470	L_00171___112797	L_00171___116573	L_00462___318244	L_00426___120876	L_00460___321812	L_00022___123947	L_00420___128427	L_00026___131270	L_01613___3321	L_00027___134928	L_01651___7125	L_00420___139406	L_00455___325468	L_00420___143059	L_01611___10809	L_00421___146715	L_00026___149556	L_00026___153214	L_00361___157579	L_00475___161363	L_00441___164977	L_00441___168673	L_00026___171508	L_01205___177598	L_00463___179671	L_00453___183393	L_00451___337142	L_00287___186710
cluster0076	group_2686 group_2687 group_2684 group_2685	peptide ABC transporter, periplasmic-binding protein (sapA) putative antimicrobial peptide transporter subunit peptide ABC transporter, periplasmic-binding protein (sapA) peptide ABC transporter, periplasmic-binding protein (sapA)	L_00489___54283	L_00369___57853 L_00290___57690	L_00406___61677	L_00047___64565	L_00464___69070	L_00483___314304	L_00497___72895	L_01587	L_00497___76570	L_00846___80960	L_00491___83830	L_00048___86652	L_00879___91946	L_00856___95571	L_01154___300297	L_01102___99750	L_00213___101655	L_00488___106034	L_00820___110529	L_00140___112731	L_00140___116507	L_00490___318303	L_00454___120935	L_00488___321871	L_00667___125280	L_00854___129314	L_00853___132974	L_01570___3229	L_00767___136456	L_01623___7065	L_00853___140291	L_00483___325527	L_01079___144418	L_01569___10719	L_00856___147605	L_00767___151086	L_00857___154926	L_00333___157519	L_00503___161422	L_00469___165036	L_00469___168732	L_00876___173258	L_01233___177656	L_00491___179730	L_00888___184283	L_00883___338025	L_00259___186650
cluster0077	ribE	riboflavin synthase alpha chain	L_00518___54345	L_00262___57631	L_00434___61737	L_00016___64500	L_00497___69143	L_00517___314380	L_00530___72969	L_01554	L_00530___76644	L_00875___81022	L_00520___83892	L_00017___86587	L_00906___92004	L_00883___95629	L_01127___300240	L_01129___99808	L_00242___101717	L_00517___106096	L_00849___110591	L_00113___112674	L_00113___116450	L_00521___318369	L_00483___120997	L_00517___321933	L_00694___125338	L_00881___129372	L_00880___133032	L_01543___3172	L_00794___136514	L_01594___7004	L_00880___140349	L_00512___325589	L_01106___144476	L_01542___10662	L_00883___147663	L_00794___151144	L_00884___154984	L_00302___157454	L_00531___161482	L_00498___165098	L_00498___168794	L_00903___173316	L_01262___177718	L_00520___179792	L_00915___184341	L_00910___338083	L_00230___186589
cluster0078	group_2690	hypothetical protein	L_01665___56710	L_00682___58506	L_00825___62552	L_00720___65961	L_01256___70710	L_00687___314728	L_00602___73118	L_00764	L_00601___76791	L_01514___82346	L_01469___85849	L_00845___88307	L_00859___91905	L_00836___95530	L_00418___298777	L_00897___99327	L_01707___104736	L_01599___108327	L_01607___112159	L_00669___113827	L_00669___117603	L_00562___318454	L_01604___123311	L_00981___322885	L_01629___127263	L_00834___129273	L_00458___132167	L_00834___1709	L_01573___138121	L_00840___5444	L_00833___140250	L_00887___326359	L_01243___144759	L_00833___9199	L_00836___147564	L_01556___152716	L_00837___154885	L_01556___160053	L_01674___163842	L_01640___167449	L_01568___170993	L_00700___172899	L_00712___176573	L_00752___180270	L_00868___184242	L_00489___337220	L_00788___187744
cluster0079	lgtF	UDP-glucose-Lipooligosaccharide beta 1-4 glucosyltransferase	L_01699___56779	L_01698___60608	L_01656___64263	L_01655___67898	L_01661___71545	L_01740___316897	L_01707___75399	L_00369	L_01703___79066	L_01643___82615	L_01659___86244	L_01412___89483	L_01457___93140	L_01412___96721	L_01726___301491	L_01529___100635	L_01637___104595	L_01619___108369	L_01644___112235	L_01694___115944	L_01569___119460	L_01585___320571	L_01699___123506	L_01675___324320	L_01244___126472	L_01446___130541	L_01430___134166	L_00341___706	L_01343___137646	L_00372___4487	L_01429___141481	L_01821___328283	L_01643___145577	L_00339___8194	L_01320___148559	L_01281___152148	L_01321___155880	L_01626___160198	L_01354___163184	L_01362___166881	L_01517___170891	L_01674___174909	L_01660___178545	L_01605___182034	L_01656___185871	L_01499___339301	L_01661___189554
cluster0080	gph	phosphoglycolate phosphatase	L_01807___56998	L_01610___60427	L_01564___64073	L_00381___65264	L_01575___71372	L_01049___315471	L_01465___74903	L_00443	L_01461___78570	L_00697___80655	L_01003___84888	L_00520___87638	L_00485___91142	L_00461___94765	L_00041___298008	L_01550___100678	L_01745___104815	L_01738___108611	L_01704___112355	L_00983___114474	L_00982___118248	L_00889___319129	L_01308___122698	L_01738___324447	L_00456___124849	L_00460___128510	L_00831___132929	L_00459___945	L_00462___135832	L_00453___4651	L_00460___139489	L_01455___327534	L_00460___143143	L_00457___8432	L_00461___146799	L_00461___150460	L_00461___154118	L_01362___159652	L_00605___161636	L_01026___166188	L_00880___169580	L_00483___172456	L_00396___175924	L_01410___181632	L_00493___183477	L_00861___337980	L_00432___187013
cluster0081	cptB group_2745	hypothetical protein hypothetical protein	L_01818___57020	L_01780___60775	L_01737___64427	L_01714___68017	L_01797___71824	L_01799___317015	L_01734___75454	L_00401	L_01730___79121	L_01716___82765	L_01778___86484	L_01709___90091	L_01743___93730	L_01743___97401	L_01763___301567	L_01782___101152	L_01672___104666	L_01780___108696	L_01726___112401	L_01771___116099	L_01782___119897	L_01620___320642	L_01760___123628	L_01749___324469	L_01731___127471	L_01743___131149	L_01737___134798	L_00378___782	L_01740___138460	L_00408___4560	L_01736___142113	L_01907___328456	L_01735___145765	L_00376___8269	L_01739___149427	L_01749___153109	L_01741___156750	L_01684___160315	L_01769___164034	L_01745___167664	L_01757___171382	L_01739___175040	L_01715___178656	L_01763___182355	L_01744___186047	L_01741___339795	L_01743___189719
cluster0082	lolA_1	outer-membrane lipoproteins carrier protein precursor	L_01648___56674	L_00243___57589	L_00453___61778	L_01469___67513	L_00516___69184	L_00536___314421	L_00549___73010	L_01535	L_00549___76685	L_00894___81063	L_01646___86217	L_01625___89919	L_00925___92045	L_00902___95670	L_01108___300198	L_01148___99849	L_01582___104479	L_01669___108471	L_01577___112098	L_00094___112632	L_00094___116408	L_01265___319902	L_01685___123477	L_00537___321976	L_00713___125379	L_00900___129413	L_00899___133073	L_01524___3130	L_00813___136555	L_01180___6148	L_00899___140390	L_01588___327805	L_01125___144517	L_01523___10620	L_00902___147704	L_00813___151185	L_00903___155025	L_01115___159140	L_00550___161523	L_00882___165891	L_01679___171223	L_00922___173357	L_00377___175884	L_01617___182058	L_00934___184382	L_00929___338124	L_00991___188161
cluster0083	mtr	tryptophan-specific transport protein	L_01345___56049	L_00637___58412	L_00780___62458	L_00658___65832	L_01213___70620	L_00732___314823	L_00647___73213	L_00719	L_00646___76886	L_01301___81910	L_01513___85942	L_00801___88216	L_00751___91686	L_00727___95309	L_00309___298556	L_00947___99432	L_00857___102980	L_01084___107269	L_00898___110695	L_00714___113922	L_00714___117698	L_00607___318549	L_01168___122413	L_01025___322978	L_01417___126830	L_00726___129054	L_00566___132387	L_00726___1491	L_00728___136376	L_00796___5352	L_00726___140033	L_00932___326454	L_00727___143689	L_00725___8980	L_00729___147347	L_00728___151006	L_00730___154668	L_01045___158997	L_00862___162165	L_01657___167485	L_01613___171088	L_00807___173117	L_00668___176482	L_00796___180363	L_00761___184025	L_00596___337438	L_00744___187652
cluster0084	ptsH	phosphocarrier protein HPr	L_01472___56314	L_01474___60151	L_01381___63698	L_01495___67566	L_00960___70100	L_01107___315588	L_00892___73718	L_01092	L_00890___77389	L_01412___82140	L_01541___85998	L_01564___89794	L_01624___93484	L_01578___97062	L_00704___299369	L_01026___99592	L_01453___104210	L_01227___107564	L_01437___111806	L_01135___114788	L_01134___118562	L_01655___320713	L_01504___123103	L_01615___324197	L_01503___127005	L_01577___130808	L_01596___134508	L_01120___2301	L_01510___137990	L_01138___6060	L_01595___141823	L_01768___328177	L_01563___145414	L_01118___9789	L_01571___149080	L_01493___152585	L_01572___156401	L_01466___159870	L_01025___162502	L_01446___167053	L_01642___171146	L_01529___174606	L_01599___178419	L_01447___181707	L_01542___185633	L_01631___339570	L_01580___189388
cluster0085	qseB	Two-component system response regulator QseB	L_01467___56303	L_01470___60142	L_01385___63707	L_01500___67577	L_00955___70089	L_01112___315599	L_00896___73727	L_01096	L_00894___77398	L_01408___82131	L_01546___86009	L_01559___89783	L_01628___93493	L_01582___97071	L_00708___299378	L_01030___99601	L_01458___104221	L_01232___107575	L_01442___111817	L_01130___114777	L_01129___118551	L_01660___320724	L_01509___123114	L_01620___324208	L_01507___127014	L_01581___130817	L_01600___134517	L_01124___2310	L_01514___137999	L_01144___6073	L_01599___141832	L_01764___328168	L_01559___145405	L_01122___9798	L_01575___149089	L_01497___152594	L_01576___156410	L_01462___159861	L_01020___162491	L_01450___167062	L_01646___171155	L_01533___174615	L_01604___178430	L_01452___181718	L_01546___185642	L_01635___339579	L_01574___189375
cluster0086	ribB	3,4-dihydroxy-2-butanone 4-phosphate synthase	L_00043___53357	L_00604___58341	L_00220___61295	L_00790___66108	L_00013___68132	L_00044___313393	L_00045___71959	L_00240	L_00045___75634	L_00045___79309	L_00043___82900	L_00494___87582	L_00435___91038	L_00434___94707	L_01603___301231	L_00028___97527	L_01587___104490	L_00233___105497	L_00390___109636	L_00600___113683	L_00600___117459	L_00045___317376	L_00013___120019	L_00043___320948	L_00429___124791	L_00013___127583	L_00433___132114	L_00218___446	L_00435___135774	L_00224___4179	L_00013___138562	L_00234___325015	L_00013___142215	L_00217___7937	L_00013___145869	L_00434___150402	L_00434___154060	L_00274___157392	L_00045___160471	L_00220___164512	L_00042___167846	L_00433___172352	L_00980___177124	L_00043___178800	L_00044___182545	L_00044___336298	L_00856___187886
cluster0087	aroQ	3-dehydroquinate dehydratase	L_00256___53794	L_00449___58023	L_00016___60864	L_00278___65051	L_00235___68589	L_00252___313820	L_00262___72404	L_00023	L_00262___76079	L_00257___79743	L_00258___83343	L_00273___87128	L_00239___90635	L_00238___94304	L_01407___300828	L_00189___97859	L_00717___102694	L_00020___105060	L_00595___110058	L_00376___113225	L_00376___117001	L_00265___317828	L_00223___120452	L_00256___321385	L_00234___124390	L_00208___127984	L_00238___131713	L_00022___43	L_00239___135371	L_00022___3762	L_00208___138963	L_00107___324751	L_00208___142616	L_00022___7536	L_00209___146272	L_00238___149999	L_00238___153657	L_00063___156958	L_00257___160907	L_00020___164101	L_00242___168257	L_00238___171951	L_00757___176664	L_00259___179245	L_00239___182946	L_00239___336699	L_01237___188672
cluster0088	dppF dppF_2	dipeptide transport ATP-binding protein dipeptide transport ATP-binding protein	L_00446___54193	L_00853___58858	L_01205___63335	L_00091___64658	L_00421___68980	L_00441___314216	L_00454___72805	L_01630	L_00454___76480	L_00450___80146	L_00448___83740	L_00091___86743	L_00049___90237	L_00048___93906	L_01218___300432	L_01341___100248	L_00170___101565	L_00445___105944	L_00777___110439	L_00186___112828	L_00186___116604	L_00447___318213	L_00411___120845	L_00445___321781	L_00044___123992	L_00398___128382	L_00048___131315	L_01635___3366	L_00049___134973	L_01666___7156	L_00398___139361	L_00440___325438	L_00398___143014	L_01633___10854	L_00399___146670	L_00048___149601	L_00048___153259	L_00376___157610	L_00460___161332	L_00426___164946	L_00426___168642	L_00048___171553	L_01190___177567	L_00448___179640	L_00431___183348	L_00429___337097	L_00302___186741
cluster0089	group_2863	Zn-dependent hydrolase-like protein	L_00910___55150	L_00311___57734	L_00385___61634	L_01201___66955	L_00911___69997	L_01156___315691	L_00940___73819	L_01140	L_00938___77490	L_01365___82041	L_00711___84285	L_01079___88787	L_01672___93585	L_01626___97163	L_00752___299470	L_01083___99710	L_00489___102225	L_00670___106411	L_00016___108865	L_01086___114685	L_01085___118459	L_00938___319231	L_01121___122314	L_00938___322797	L_01551___127106	L_01625___130909	L_01644___134609	L_01168___2402	L_01558___138091	L_01560___6930	L_01643___141924	L_01535___327697	L_01673___145640	L_01166___9890	L_01619___149181	L_01541___152686	L_01620___156502	L_00861___158614	L_00972___162391	L_00710___165534	L_00725___169260	L_01577___174707	L_00015___175139	L_00550___179857	L_01590___185734	L_01679___339671	L_00017___186151
cluster0090	group_2907	hypothetical protein	L_01726___56833	L_01750___60713	L_01707___64365	L_01665___67918	L_01702___71629	L_01563___316537	L_01671___75327	L_00820	L_01667___78994	L_01658___82646	L_01721___86370	L_01651___89973	L_01707___93658	L_01660___97234	L_01776___301593	L_01711___101007	L_01748___104821	L_01674___108482	L_01683___112313	L_01717___115990	L_01755___119842	L_01689___320784	L_01723___123554	L_01684___324338	L_01672___127353	L_01660___130982	L_01678___134680	L_00391___808	L_01681___138342	L_00271___4278	L_01677___141995	L_01829___328299	L_01676___145646	L_00389___8295	L_01653___149252	L_01663___152935	L_01654___156573	L_01635___160216	L_01700___163895	L_01690___167554	L_01702___171272	L_01699___174959	L_01696___178617	L_01678___182184	L_01685___185929	L_01682___339677	L_01687___189606
cluster0091	fkbY fkbY_2	putative FKBP-type peptidyl-prolyl cis-trans isomerase putative FKBP-type peptidyl-prolyl cis-trans isomerase	L_01798___56979	L_01618___60443	L_01572___64089	L_00372___65245	L_01566___71353	L_01058___315489	L_01456___74884	L_00434	L_01452___78551	L_00706___80673	L_00994___84869	L_00511___87619	L_00476___91123	L_00452___94746	L_00032___297989	L_01542___100661	L_01736___104796	L_01747___108629	L_01713___112373	L_00992___114492	L_00991___118266	L_00898___319147	L_01317___122716	L_01729___324428	L_00447___124830	L_00451___128491	L_00840___132947	L_00450___926	L_00453___135813	L_00444___4632	L_00451___139470	L_01446___327515	L_00451___143124	L_00448___8413	L_00452___146780	L_00452___150441	L_00452___154099	L_01371___159670	L_00596___161617	L_01017___166169	L_00871___169561	L_00474___172437	L_00387___175905	L_01419___181650	L_00484___183458	L_00870___337998	L_00423___186994
cluster0092	group_2916	hypothetical protein	L_01415___56194	L_01422___60043	L_01418___63775	L_01542___67665	L_01549___71318	L_01718___316851	L_01565___75108	L_00312	L_01561___78775	L_01571___82466	L_01584___86088	L_01357___89368	L_01509___93249	L_01463___96827	L_01674___301382	L_01439___100454	L_01497___104302	L_01325___107768	L_01492___111922	L_01599___115751	L_01626___119581	L_01530___320456	L_01444___122980	L_01570___324104	L_01295___126579	L_01395___130434	L_01481___134273	L_00289___597	L_01395___137755	L_00328___4395	L_01480___141588	L_01712___328059	L_01524___145333	L_00288___8088	L_01371___148666	L_01230___152041	L_01372___155987	L_01422___159778	L_01306___163084	L_01412___166984	L_01467___170787	L_01622___174801	L_01538___178294	L_01544___181909	L_01635___185828	L_01447___339192	L_01617___189463
cluster0093	surE_1 surE	Acid phosphatase SurE Acid phosphatase SurE	L_01414___56192	L_01423___60045	L_01419___63777	L_01543___67667	L_01548___71316	L_01717___316849	L_01564___75106	L_00313	L_01560___78773	L_01570___82464	L_01585___86090	L_01358___89370	L_01508___93247	L_01462___96825	L_01675___301384	L_01438___100452	L_01498___104304	L_01326___107770	L_01493___111924	L_01598___115749	L_01625___119579	L_01531___320458	L_01445___122982	L_01569___324102	L_01294___126577	L_01396___130436	L_01480___134271	L_00290___599	L_01394___137753	L_00329___4397	L_01479___141586	L_01711___328057	L_01523___145331	L_00289___8090	L_01370___148664	L_01231___152043	L_01371___155985	L_01421___159776	L_01307___163086	L_01411___166982	L_01468___170789	L_01621___174799	L_01539___178296	L_01545___181911	L_01634___185826	L_01448___339194	L_01618___189465
cluster0094	group_2919 group_2920	rarD protein, putative rarD protein, putative	L_01395___56151	L_01444___60090	L_01440___63822	L_01554___67691	L_01537___71292	L_01706___316825	L_01552___75080	L_00325	L_01548___78747	L_01557___82436	L_01605___86133	L_01369___89394	L_01497___93223	L_01451___96801	L_01686___301408	L_01419___100411	L_01517___104345	L_01345___107811	L_01512___111965	L_01584___115719	L_01611___119549	L_01542___320482	L_01464___123023	L_01553___324067	L_01283___126553	L_01407___130460	L_01469___134247	L_00301___623	L_01383___137729	L_00346___4434	L_01468___141562	L_01695___328022	L_01512___145307	L_00300___8114	L_01359___148640	L_01242___152067	L_01360___155961	L_01410___159752	L_01326___163127	L_01391___166939	L_01488___170832	L_01610___174775	L_01560___178341	L_01565___181954	L_01623___185802	L_01459___339218	L_01635___189502
cluster0095	sspB_2 sspB	stringent starvation protein B stringent starvation protein B	L_01245___55844	L_00180___57458	L_00516___61910	L_01166___66880	L_00682___69527	L_01309___316010	L_01309___74575	L_01386	L_01307___78246	L_01096___81488	L_00884___84641	L_00887___88394	L_01140___92482	L_01116___96105	L_00894___299764	L_00585___98685	L_01263___103819	L_01445___108012	L_00267___109378	L_01399___115331	L_01398___119105	L_01131___319626	L_00777___121601	L_00663___322237	L_00927___125814	L_01114___129848	L_01113___133508	L_01310___2696	L_01027___136990	L_01314___6427	L_01113___140825	L_00665___325904	L_01373___145026	L_01309___10186	L_01116___148139	L_01027___151620	L_01117___155460	L_00943___158787	L_01518___163523	L_00751___165619	L_01010___169845	L_01136___173792	L_00243___175604	L_01196___181191	L_01149___184819	L_01143___338559	L_01125___188440
cluster0096	dapA	dihydrodipicolinate synthase	L_01657___56693	L_00674___58489	L_00817___62535	L_00695___65909	L_01248___70693	L_00695___314746	L_00610___73136	L_00756	L_00609___76809	L_01441___82199	L_01477___85867	L_00837___88290	L_00787___91760	L_00764___95385	L_00346___298632	L_00905___99345	L_01715___104754	L_01607___108345	L_01615___112177	L_00677___113845	L_00677___117621	L_00570___318472	L_01596___123294	L_00989___322903	L_01558___127120	L_00762___129128	L_00530___132313	L_00762___1565	L_01645___138267	L_00832___5427	L_00762___140107	L_00895___326377	L_01314___144903	L_00761___9054	L_00765___147421	L_01627___152860	L_00766___154742	L_01564___160071	L_01666___163825	L_01648___167467	L_01576___171011	L_00771___173043	L_00704___176556	L_00760___180288	L_00797___184099	L_00560___337364	L_00780___187727
cluster0097	modA modA_1	molybdate-binding periplasmic protein molybdate-binding periplasmic protein	L_01452___56272	L_01012___59190	L_01175___63268	L_01515___67607	L_00940___70058	L_01127___315629	L_00911___73757	L_01111	L_00909___77428	L_01393___82100	L_01561___86039	L_01544___89752	L_01643___93523	L_01597___97101	L_00723___299408	L_00520___98550	L_01473___104251	L_01247___107605	L_01457___111847	L_01115___114746	L_01114___118520	L_01675___320754	L_01524___123144	L_01635___324238	L_01522___127044	L_01596___130847	L_01615___134547	L_01139___2340	L_01529___138029	L_01159___6103	L_01614___141862	L_01749___328137	L_01544___145374	L_01137___9828	L_01590___149119	L_01512___152624	L_01591___156440	L_01447___159830	L_01001___162452	L_01465___167092	L_01661___171185	L_01548___174645	L_01619___178460	L_01467___181748	L_01561___185672	L_01650___339609	L_01559___189344
cluster0098	group_296	shikimate 5-dehydrogenase (aroE)	L_01696___56773	L_01696___60604	L_01654___64259	L_01658___67904	L_01664___71551	L_01737___316891	L_01705___75395	L_00367	L_01701___79062	L_01645___82619	L_01656___86238	L_01409___89477	L_01460___93146	L_01415___96727	L_01723___301485	L_01532___100641	L_01634___104589	L_01616___108363	L_01647___112241	L_01692___115940	L_01571___119464	L_01582___320565	L_01696___123500	L_01678___324326	L_01247___126478	L_01443___130535	L_01433___134172	L_00338___700	L_01346___137652	L_00369___4481	L_01432___141487	L_01823___328287	L_01646___145583	L_00336___8188	L_01323___148565	L_01278___152142	L_01324___155886	L_01629___160204	L_01351___163178	L_01365___166887	L_01514___170885	L_01671___174903	L_01662___178549	L_01608___182040	L_01653___185865	L_01496___339295	L_01658___189548
cluster0099	group_2975 group_2976	hypothetical protein hypothetical protein	L_00411___54119	L_00896___58948	L_01248___63425	L_00126___64732	L_00385___68904	L_00405___314140	L_00417___72726	L_01667	L_00417___76401	L_00415___80072	L_00413___83666	L_00126___86817	L_00084___90311	L_00083___93980	L_01253___300506	L_01302___100166	L_00135___101491	L_00410___105870	L_00740___110361	L_00222___112904	L_00222___116680	L_00412___318139	L_00376___120771	L_00410___321707	L_00079___124066	L_00363___128308	L_00083___131389	L_01670___3440	L_00084___135047	L_01703___7234	L_00363___139287	L_00404___325361	L_00363___142940	L_01668___10928	L_00364___146596	L_00083___149675	L_00083___153333	L_00411___157685	L_00424___161256	L_00389___164868	L_00389___168564	L_00083___171627	L_01156___177495	L_00413___179566	L_00396___183274	L_00394___337023	L_00337___186815
cluster0100	group_2980	putative translation initiation inhibitor, YjgF family	L_00503___54312	L_00275___57660	L_00421___61708	L_00031___64533	L_00478___69099	L_00497___314333	L_00511___72924	L_01573	L_00511___76599	L_00860___80989	L_00505___83859	L_00032___86620	L_00893___91975	L_00870___95600	L_01140___300269	L_01116___99779	L_00227___101684	L_00502___106063	L_00834___110558	L_00126___112703	L_00126___116479	L_00506___318336	L_00468___120964	L_00502___321900	L_00681___125309	L_00868___129343	L_00867___133003	L_01556___3201	L_00781___136485	L_01609___7037	L_00867___140320	L_00497___325556	L_01093___144447	L_01555___10691	L_00870___147634	L_00781___151115	L_00871___154955	L_00317___157487	L_00518___161453	L_00483___165065	L_00483___168761	L_00890___173287	L_01247___177685	L_00505___179759	L_00902___184312	L_00897___338054	L_00245___186622
cluster0101	group_3001 group_3000	hypothetical protein hypothetical protein	L_01117___55578	L_01206___59591	L_00157___61160	L_01337___67237	L_01466___71142	L_01414___316228	L_01381___74727	L_00876	L_01377___78394	L_01014___81312	L_01159___85209	L_01282___89210	L_01370___92959	L_01221___96325	L_00485___298917	L_00331___98159	L_01076___103435	L_00871___106829	L_01248___111417	L_01487___115513	L_01486___119287	L_01447___320279	L_00946___121953	L_01474___323902	L_01157___126291	L_01219___130068	L_01343___133985	L_00901___1849	L_01257___137467	L_00919___5608	L_01343___141302	L_01187___326979	L_00934___144117	L_00900___9339	L_01512___148958	L_01434___152463	L_01513___156279	L_01251___159426	L_01230___162923	L_01181___166507	L_01165___170165	L_01366___174269	L_01466___178143	L_01099___180988	L_01379___185296	L_01373___339036	L_01486___189190
cluster0102	bcp	bacterioferritin comigratory protein	L_01658___56695	L_00675___58491	L_00818___62537	L_00696___65911	L_01249___70695	L_00694___314744	L_00609___73134	L_00757	L_00608___76807	L_01442___82201	L_01476___85865	L_00838___88292	L_00788___91762	L_00765___95387	L_00347___298634	L_00904___99343	L_01714___104752	L_01606___108343	L_01614___112175	L_00676___113843	L_00676___117619	L_00569___318470	L_01597___123296	L_00988___322901	L_01559___127122	L_00763___129130	L_00529___132311	L_00763___1567	L_01644___138265	L_00833___5429	L_00763___140109	L_00894___326375	L_01313___144901	L_00762___9056	L_00766___147423	L_01626___152858	L_00767___154744	L_01563___160069	L_01667___163827	L_01647___167465	L_01575___171009	L_00770___173041	L_00705___176558	L_00759___180286	L_00798___184101	L_00559___337362	L_00781___187729
cluster0103	rpsA_3	putative membrane protein	L_00892___55113	L_01071___59312	L_01116___63147	L_01220___66995	L_00892___69957	L_01174___315729	L_00959___73859	L_01159	L_00957___77530	L_01195___81691	L_00693___84248	L_01059___88745	L_01593___93422	L_01547___97000	L_00768___299503	L_00456___98418	L_00471___102188	L_00652___106374	L_00034___108902	L_01068___114648	L_01067___118422	L_00958___319273	L_01103___122277	L_00920___322760	L_01379___126752	L_01546___130746	L_01565___134446	L_01184___2435	L_01414___137794	L_01542___6893	L_01564___141761	L_01553___327734	L_01066___144392	L_01183___9925	L_01455___148839	L_01377___152344	L_01456___156160	L_00841___158572	L_00951___162347	L_00692___165497	L_00707___169223	L_01498___174544	L_00033___175176	L_00568___179894	L_01511___185571	L_01600___339508	L_00035___186188
cluster0104	ftsB	Cell division protein FtsB	L_01388___56137	L_01546___60299	L_01520___63985	L_01576___67738	L_01510___71234	L_01699___316811	L_01528___75029	L_00349	L_01524___78696	L_01537___82393	L_01612___86147	L_01390___89439	L_01478___93183	L_01432___96761	L_01705___301448	L_01484___100545	L_01524___104359	L_01352___107825	L_01519___111979	L_01560___115667	L_01587___119497	L_01563___320527	L_01471___123037	L_01546___324053	L_01264___126513	L_01426___130500	L_01450___134207	L_00320___663	L_01364___137689	L_00353___4448	L_01449___141522	L_01688___328008	L_01493___145267	L_00319___8154	L_01340___148600	L_01261___152107	L_01341___155921	L_01389___159707	L_01333___163141	L_01384___166925	L_01495___170846	L_01591___174735	L_01567___178355	L_01572___181968	L_01604___185762	L_01478___339258	L_01642___189516
cluster0105	plsC	1-acyl-sn-glycerol-3-phosphate acyltransferase	L_00012___53292	L_00820___58788	L_00963___62834	L_00757___66038	L_01681___71586	L_00012___313327	L_00012___71889	L_00273	L_00012___75564	L_00012___79239	L_00012___82835	L_01609___89885	L_01695___93632	L_01648___97208	L_01636___301301	L_00765___99059	L_01618___104555	L_00264___105562	L_00360___109573	L_00632___113751	L_00632___117527	L_00012___317306	L_01642___123390	L_00012___320883	L_01652___127312	L_01648___130956	L_01658___134639	L_00251___516	L_01669___138316	L_00255___4244	L_01657___141954	L_00202___324948	L_01607___145503	L_00249___8005	L_01633___149211	L_01643___152894	L_01634___156532	L_01580___160105	L_00012___160401	L_00250___164575	L_00012___167783	L_01646___174852	L_01010___177187	L_00012___178735	L_00012___182477	L_00012___336230	L_00825___187821
cluster0106	dapB	dihydrodipicolinate reductase	L_01187___55723	L_00065___57218	L_00631___62150	L_01594___67774	L_00634___69424	L_01252___315889	L_01635___75253	L_01444	L_01631___78920	L_01591___82507	L_00943___84767	L_01486___89632	L_01186___92579	L_01162___96202	L_00848___299667	L_00699___98923	L_01318___103934	L_01500___108127	L_00330___109511	L_01350___115227	L_01349___119001	L_01191___319752	L_00835___121722	L_00607___322120	L_00973___125911	L_01160___129945	L_01159___133605	L_01264___2599	L_01073___137087	L_01255___6304	L_01159___140922	L_01280___327176	L_01327___144929	L_01263___10089	L_01162___148236	L_01073___151717	L_01163___155557	L_00886___158666	L_01462___163405	L_00810___165742	L_01069___169968	L_01182___173889	L_00301___175727	L_01255___181317	L_01195___184916	L_01189___338656	L_01066___188317
cluster0107	group_3128	hypothetical protein	L_00177___53631	L_00747___58640	L_00890___62686	L_00364___65229	L_00146___68404	L_00173___313656	L_00177___72229	L_00108	L_00177___75904	L_00170___79564	L_00178___83175	L_00360___87308	L_00320___90803	L_00319___94472	L_01488___300996	L_00832___99195	L_00638___102531	L_00099___105223	L_00515___109891	L_00462___113402	L_00462___117178	L_00178___317648	L_00143___120285	L_00176___321220	L_00314___124556	L_00128___127818	L_00318___131879	L_00103___211	L_00320___135539	L_00102___3930	L_00128___138797	L_00371___325294	L_00128___142450	L_00102___7702	L_00129___146106	L_00318___150165	L_00318___153823	L_00149___157136	L_00174___160734	L_00098___164263	L_00164___168095	L_00318___172117	L_00837___176832	L_00178___179075	L_00159___182780	L_00159___336533	L_00978___188135
cluster0108	lpxD group_3130	UDP-3-O-[3-hydroxymyristoyl] glucosamine N-acyltransferase UDP-3-O-(3-hydroxymyristoyl)-glucosamine N-acyltransferase	L_00200___53678	L_00502___58134	L_00322___61502	L_00341___65182	L_00169___68451	L_00196___313703	L_00200___72276	L_00085	L_00200___75951	L_00193___79611	L_00201___83222	L_00337___87261	L_00295___90752	L_00294___94421	L_01463___300945	L_00131___97736	L_00661___102578	L_00076___105176	L_00538___109938	L_00439___113355	L_00439___117131	L_00201___317695	L_00166___120332	L_00200___321269	L_00290___124507	L_00152___127867	L_00294___131830	L_00078___160	L_00295___135488	L_00079___3883	L_00152___138846	L_00169___324879	L_00152___142499	L_00078___7653	L_00153___146155	L_00294___150116	L_00294___153774	L_00126___157089	L_00197___160781	L_00075___164216	L_00187___168142	L_00294___172068	L_00814___176785	L_00202___179124	L_00183___182829	L_00183___336582	L_01294___188793
cluster0109	argR	arginine repressor	L_00471___54244	L_01086___59344	L_01101___63115	L_00065___64605	L_00446___69031	L_00466___314267	L_00479___72856	L_01605	L_00479___76531	L_00475___80197	L_00473___83791	L_00066___86692	L_00017___90172	L_00016___93841	L_01186___300367	L_00437___98378	L_00195___101616	L_00470___105995	L_00802___110490	L_00161___112777	L_00161___116553	L_00472___318264	L_00436___120896	L_00470___321832	L_00012___123927	L_00430___128447	L_00016___131250	L_01603___3301	L_00017___134908	L_01641___7105	L_00430___139426	L_00465___325488	L_00430___143079	L_01601___10789	L_00431___146735	L_00016___149536	L_00016___153194	L_00351___157559	L_00485___161383	L_00451___164997	L_00451___168693	L_00016___171488	L_01215___177618	L_00473___179691	L_00463___183413	L_00461___337162	L_00277___186690
cluster0110	rnfE	Electron transport complex protein RnfE	L_01447___56262	L_00335___57785	L_00361___61583	L_01520___67618	L_00935___70048	L_01132___315640	L_00916___73768	L_01116	L_00914___77439	L_01388___82090	L_01566___86050	L_01539___89742	L_01648___93534	L_01602___97112	L_00728___299419	L_01060___99661	L_01478___104262	L_01252___107616	L_01462___111858	L_01110___114736	L_01109___118510	L_01680___320765	L_01529___123155	L_01640___324249	L_01527___127055	L_01601___130858	L_01620___134558	L_01144___2351	L_01534___138040	L_01164___6114	L_01619___141873	L_01744___328127	L_01539___145364	L_01142___9839	L_01595___149130	L_01517___152635	L_01596___156451	L_01442___159820	L_00996___162442	L_01470___167103	L_01666___171196	L_01553___174656	L_01624___178471	L_01472___181759	L_01566___185683	L_01655___339620	L_01554___189334
cluster0111	moaC	molybdopterin biosynthesis, protein C	L_00921___55174	L_00322___57758	L_00374___61610	L_01190___66931	L_00922___70021	L_01145___315667	L_00929___73795	L_01129	L_00927___77466	L_01375___82063	L_00721___84307	L_01090___88811	L_01661___93561	L_01615___97139	L_00741___299446	L_01073___99688	L_00500___102249	L_00681___106435	L_00005___108841	L_01097___114709	L_01096___118483	L_00927___319207	L_01132___122338	L_00949___322821	L_01540___127082	L_01614___130885	L_01633___134585	L_01157___2378	L_01547___138067	L_01571___6954	L_01632___141900	L_01524___327673	L_01662___145616	L_01155___9866	L_01608___149157	L_01530___152662	L_01609___156478	L_00872___158638	L_00983___162415	L_00721___165558	L_00736___169284	L_01566___174683	L_00005___175117	L_00540___179835	L_01579___185710	L_01668___339647	L_00006___186127
cluster0112	group_3223	putative deoxyribonuclease	L_00930___55192	L_00615___58364	L_00209___61272	L_00489___65484	L_01042___70268	L_00955___315279	L_00814___73558	L_00550	L_00812___77229	L_00590___80437	L_01442___85795	L_00628___87858	L_00590___91355	L_00566___94978	L_00146___298221	L_00017___97504	L_01427___104158	L_01201___107512	L_01070___111049	L_00877___114258	L_00876___118032	L_00780___318907	L_01421___122931	L_01188___323314	L_00560___125060	L_00565___128723	L_00727___132718	L_00564___1158	L_00567___136045	L_00557___4863	L_00565___139702	L_00821___326225	L_00566___143358	L_00563___8647	L_00566___147012	L_00566___150673	L_00567___154333	L_00553___157980	L_00703___161836	L_01335___166827	L_01363___170573	L_00588___172669	L_00503___176142	L_01358___181528	L_00598___183690	L_00757___337769	L_00536___187225
cluster0113	thrC	threonine synthase	L_00718___54755	L_01651___60510	L_00986___62882	L_01029___66599	L_01311___70822	L_01666___316745	L_01178___74306	L_00969	L_01176___77977	L_00738___80739	L_00821___84513	L_01123___88878	L_01219___92646	L_01307___96505	L_00575___299105	L_00375___98251	L_00920___103110	L_00716___106506	L_01167___111249	L_01189___114897	L_01188___118671	L_01297___319968	L_00529___121093	L_01326___323595	L_01006___125978	L_01306___130250	L_01192___133672	L_00991___2037	L_01106___137154	L_01013___5804	L_01192___140989	L_01377___327373	L_00783___143804	L_00989___9525	L_01195___148303	L_01106___151784	L_01196___155624	L_00681___158244	L_01079___162611	L_00917___165963	L_00771___169355	L_01215___173956	L_01373___177949	L_01023___180830	L_01228___184983	L_01222___338723	L_01339___188885
cluster0114	group_3243 group_3242	hypothetical protein hypothetical protein	L_00779___54882	L_00939___59035	L_01291___63512	L_00966___66468	L_01383___70970	L_01498___316402	L_01116___74178	L_01031	L_01114___77849	L_00804___80876	L_00760___84386	L_01186___89009	L_01285___92783	L_01373___96642	L_00641___299242	L_01259___100079	L_00981___103237	L_00777___106633	L_01106___111122	L_01255___115034	L_01254___118808	L_01360___320099	L_00590___121220	L_01388___323724	L_01072___126115	L_01372___130387	L_01258___133809	L_01057___2174	L_01172___137291	L_01075___5933	L_01258___141126	L_01046___326688	L_00849___143941	L_01055___9662	L_01261___148440	L_01172___151921	L_01262___155761	L_00743___158373	L_01142___162741	L_00978___166090	L_00832___169482	L_01281___174093	L_01312___177822	L_00962___180703	L_01294___185120	L_01288___338860	L_01401___189014
cluster0115	apbE apbE_1	thiamine biosynthesis lipoprotein ApbE thiamine biosynthesis lipoprotein ApbE	L_01115___55573	L_01202___59582	L_00161___61168	L_01339___67241	L_01468___71146	L_01412___316223	L_01383___74731	L_00878	L_01379___78398	L_01016___81316	L_01161___85213	L_01284___89214	L_01372___92963	L_01223___96329	L_00487___298921	L_00335___98167	L_01074___103430	L_00869___106824	L_01250___111421	L_01489___115517	L_01488___119291	L_01445___320274	L_00948___121957	L_01476___323906	L_01159___126295	L_01221___130072	L_01345___133989	L_00903___1853	L_01259___137471	L_00921___5612	L_01345___141306	L_01185___326974	L_00936___144121	L_00902___9343	L_01514___148962	L_01436___152467	L_01515___156283	L_01253___159430	L_01232___162927	L_01183___166511	L_01167___170169	L_01368___174273	L_01464___178138	L_01101___180992	L_01381___185300	L_01375___339040	L_01488___189194
cluster0116	pcp	15 kDa peptidoglycan-associated lipoprotein (lpp)	L_01638___56653	L_00232___57566	L_00464___61801	L_01457___67488	L_00526___69205	L_00546___314442	L_00562___73037	L_01522	L_00562___76712	L_00913___81102	L_01635___86194	L_01638___89946	L_00937___92070	L_00914___95695	L_01096___300173	L_01160___99874	L_01572___104458	L_01659___108450	L_01567___112077	L_00084___112611	L_00084___116387	L_01252___319875	L_01675___123456	L_00549___322001	L_00725___125404	L_00912___129438	L_00911___133098	L_01512___3105	L_00825___136580	L_01190___6169	L_00911___140415	L_01598___327826	L_01137___144542	L_01511___10595	L_00914___147729	L_00825___151210	L_00915___155050	L_01125___159161	L_00560___161544	L_00872___165870	L_01689___171244	L_00934___173382	L_00365___175859	L_01628___182081	L_00946___184407	L_00941___338149	L_01001___188182
cluster0117	nudH	putative nucleoside polyphosphate hydrolase	L_00187___53651	L_00515___58161	L_00309___61475	L_00354___65209	L_00156___68424	L_00183___313676	L_00187___72249	L_00098	L_00187___75924	L_00180___79584	L_00188___83195	L_00350___87288	L_00308___90779	L_00307___94448	L_01476___300972	L_00118___97709	L_00648___102551	L_00089___105203	L_00525___109911	L_00452___113382	L_00452___117158	L_00188___317668	L_00153___120305	L_00187___321242	L_00303___124534	L_00139___127840	L_00307___131857	L_00091___187	L_00308___135515	L_00092___3910	L_00139___138819	L_00182___324906	L_00139___142472	L_00091___7680	L_00140___146128	L_00307___150143	L_00307___153801	L_00139___157116	L_00184___160754	L_00088___164243	L_00174___168115	L_00307___172095	L_00827___176812	L_00189___179097	L_00170___182802	L_00170___336555	L_01307___188820
cluster0118	dsbC	thiol:disulfide interchange protein DsbC	L_00475___54252	L_01082___59335	L_01105___63123	L_00061___64596	L_00450___69039	L_00470___314275	L_00483___72864	L_01601	L_00483___76539	L_00479___80205	L_00477___83799	L_00062___86683	L_00013___90163	L_00012___93832	L_01182___300358	L_00444___98392	L_00199___101624	L_00474___106003	L_00806___110498	L_00154___112762	L_00154___116538	L_00476___318272	L_00440___120904	L_00474___321840	L_00008___123918	L_00434___128455	L_00012___131241	L_01599___3292	L_00013___134899	L_01637___7096	L_00434___139434	L_00469___325496	L_00434___143087	L_01597___10780	L_00435___146743	L_00012___149527	L_00012___153185	L_00347___157550	L_00489___161391	L_00455___165005	L_00455___168701	L_00012___171479	L_01219___177626	L_00477___179699	L_00467___183421	L_00465___337170	L_00273___186681
cluster0119	rplY	50S ribosomal protein L25	L_00500___54306	L_00278___57666	L_00418___61702	L_00034___64539	L_00475___69093	L_00494___314327	L_00508___72918	L_01576	L_00508___76593	L_00857___80983	L_00502___83853	L_00035___86626	L_00890___91969	L_00867___95594	L_01143___300275	L_01113___99773	L_00224___101678	L_00499___106057	L_00831___110552	L_00129___112709	L_00129___116485	L_00503___318330	L_00465___120958	L_00499___321894	L_00678___125303	L_00865___129337	L_00864___132997	L_01559___3207	L_00778___136479	L_01612___7043	L_00864___140314	L_00494___325550	L_01090___144441	L_01558___10697	L_00867___147628	L_00778___151109	L_00868___154949	L_00320___157493	L_00515___161447	L_00480___165059	L_00480___168755	L_00887___173281	L_01244___177679	L_00502___179753	L_00899___184306	L_00894___338048	L_00248___186628
cluster0120	group_3301	ribonuclease G	L_00596___54506	L_00155___57404	L_00541___61964	L_01074___66691	L_00762___69692	L_00610___314571	L_01223___74398	L_01300	L_01221___78069	L_01177___81655	L_00570___83997	L_00978___88580	L_01061___92319	L_01037___95942	L_00973___299927	L_00610___98739	L_00330___101900	L_00994___107084	L_00154___109147	L_00016___112473	L_00016___116249	L_01040___319440	L_00706___121457	L_00790___322495	L_00848___125651	L_01035___129685	L_01034___133345	L_01389___2859	L_00948___136827	L_01424___6653	L_01034___140662	L_00560___325688	L_01219___144711	L_01388___10349	L_01037___147976	L_00948___151457	L_01038___155297	L_01276___159478	L_01392___163260	L_00578___165265	L_00593___168991	L_01057___173629	L_00147___175408	L_00692___180147	L_01070___184656	L_01064___338396	L_00153___186428
cluster0121	lolE	ABC-type transport system, involved in lipoprotein release, permease component	L_01608___56590	L_00031___57150	L_01607___64161	L_01427___67427	L_00795___69758	L_00576___314503	L_01594___75168	L_01491	L_01604___78865	L_00942___81163	L_00975___84831	L_01455___89570	L_01026___92249	L_01003___95874	L_01007___299995	L_00732___98990	L_01542___104395	L_01709___108552	L_01539___112019	L_00054___112549	L_00054___116325	L_01222___319814	L_00867___121786	L_00577___322060	L_00814___125583	L_01001___129617	L_01000___133277	L_01423___2927	L_00914___136759	L_01223___6240	L_01000___140594	L_01856___328353	L_01459___145199	L_01422___10417	L_01003___147908	L_00914___151389	L_01004___155229	L_01156___159225	L_01575___163638	L_00840___165802	L_01100___170030	L_01023___173561	L_00332___175789	L_01725___182279	L_01036___184588	L_01030___338328	L_01034___188253
cluster0122	folD	FolD bifunctional protein	L_01742___56865	L_01734___60681	L_01691___64333	L_01682___67952	L_01718___71661	L_01579___316569	L_01687___75359	L_00804	L_01683___79026	L_01674___82678	L_01737___86402	L_01667___90005	L_01723___93690	L_01676___97266	L_01792___301625	L_01695___100975	L_01764___104853	L_01690___108514	L_01666___112279	L_01733___116022	L_01739___119810	L_01705___320816	L_01739___123586	L_01700___324370	L_01688___127385	L_01676___131014	L_01694___134712	L_00407___840	L_01697___138374	L_00287___4310	L_01693___142027	L_01845___328331	L_01692___145678	L_00405___8327	L_01669___149284	L_01679___152967	L_01670___156605	L_01651___160248	L_01716___163927	L_01706___167586	L_01718___171304	L_01715___174991	L_01680___178585	L_01694___182216	L_01701___185961	L_01698___339709	L_01703___189638
cluster0123	znuC	high-affinity zinc uptake system ATP-binding protein ZnuC	L_00973___55280	L_01328___59845	L_00736___62369	L_00534___65576	L_01087___70360	L_00910___315187	L_00770___73467	L_00594	L_00768___77138	L_00546___80347	L_01397___85703	L_00672___87948	L_00635___91446	L_00611___95069	L_00191___298312	L_00991___99521	L_01384___104070	L_01158___107424	L_01025___110957	L_00830___114162	L_00829___117936	L_00735___318815	L_01376___122839	L_01145___323226	L_00605___125151	L_00610___128814	L_00682___132627	L_00609___1249	L_00612___136136	L_00602___4955	L_00610___139793	L_00776___326132	L_00611___143449	L_00608___8738	L_00611___147103	L_00611___150764	L_00612___154424	L_00598___158072	L_00746___161925	L_01290___166735	L_01408___170665	L_00633___172760	L_00548___176234	L_01313___181436	L_00643___183781	L_00712___337678	L_00581___187317
cluster0124	tdk	thymidine kinase	L_01565___56504	L_01564___60335	L_01502___63949	L_00419___65340	L_01611___71444	L_01017___315407	L_01502___74977	L_00480	L_01498___78644	L_00659___80579	L_01040___84962	L_00558___87714	L_00522___91216	L_00498___94839	L_00078___298082	L_01466___100509	L_01163___103614	L_01399___107919	L_01376___111684	L_00947___114402	L_00946___118176	L_00850___319051	L_01272___122626	L_01258___323458	L_00493___124923	L_00497___128584	L_00794___132855	L_00496___1019	L_00499___135906	L_00487___4719	L_00497___139563	L_01492___327608	L_00498___143219	L_00495___8508	L_00498___146873	L_00498___150534	L_00499___154194	L_01323___159574	L_00642___161710	L_01062___166260	L_00916___169652	L_00520___172530	L_00432___175996	L_01374___181560	L_00530___183551	L_00824___337906	L_00466___187081
cluster0125	mltA	membrane-bound lytic murein transglycosylase A precursor	L_01063___55463	L_01405___60007	L_00658___62204	L_01390___67349	L_01755___71737	L_01856___317131	L_01435___74841	L_00931	L_01431___78508	L_01072___81435	L_01214___85326	L_01226___89090	L_01427___93079	L_01277___96443	L_00542___299037	L_01717___101019	L_01021___103318	L_00817___106714	L_01302___111531	L_01542___115629	L_01541___119403	L_01502___320396	L_01778___123665	L_01529___324018	L_01214___126411	L_01276___130188	L_01400___134105	L_00958___1969	L_01313___137585	L_00974___5724	L_01399___141420	L_01241___327094	L_00989___144233	L_00956___9457	L_01709___149364	L_01735___153080	L_01727___156720	L_01197___159310	L_01289___163048	L_01235___166621	L_01220___170281	L_01421___174385	L_01410___178024	L_01153___181103	L_01434___185412	L_01429___339154	L_01540___189304
cluster0126	galU	UTP--glucose-1-phosphate uridylyltransferase	L_00093___53457	L_00555___58243	L_00269___61393	L_00844___66217	L_00066___68239	L_00093___313491	L_00099___72068	L_00186	L_00099___75743	L_00089___79397	L_00094___83002	L_00441___87475	L_00391___90950	L_00390___94619	L_01559___301143	L_00077___97625	L_00554___102357	L_00183___105397	L_00440___109736	L_00551___113585	L_00551___117361	L_00097___317481	L_00058___120109	L_00093___321048	L_00385___124703	L_00057___127671	L_00389___132026	L_00174___358	L_00391___135686	L_00174___4079	L_00057___138650	L_00283___325113	L_00057___142303	L_00173___7849	L_00058___145959	L_00389___150312	L_00389___153970	L_00221___157285	L_00095___160571	L_00170___164412	L_00092___167946	L_00389___172264	L_00929___177022	L_00094___178902	L_00088___182633	L_00088___336386	L_00906___187986
cluster0127	frdC	fumarate reductase subunit C	L_00114___53501	L_00534___58199	L_00290___61437	L_00865___66261	L_00087___68283	L_00114___313535	L_00120___72112	L_00165	L_00120___75787	L_00110___79441	L_00115___83046	L_00420___87431	L_00370___90906	L_00369___94575	L_01538___301099	L_00098___97669	L_00575___102401	L_00162___105353	L_00461___109780	L_00530___113541	L_00530___117317	L_00118___317525	L_00079___120153	L_00114___321092	L_00364___124659	L_00078___127715	L_00368___131982	L_00153___314	L_00370___135642	L_00153___4035	L_00078___138694	L_00304___325157	L_00078___142347	L_00152___7805	L_00079___146003	L_00368___150268	L_00368___153926	L_00200___157241	L_00116___160615	L_00149___164368	L_00113___167990	L_00368___172220	L_00908___176978	L_00115___178946	L_00109___182677	L_00109___336430	L_00927___188030
cluster0128	ybgC_2 ybgC	acyl-CoA thioesterase YbgC acyl-CoA thioesterase YbgC	L_00995___55325	L_01351___59892	L_00712___62320	L_00557___65623	L_01110___70407	L_00836___315038	L_00747___73420	L_00616	L_00746___77093	L_00523___80300	L_01374___85656	L_00694___87993	L_00657___91491	L_00633___95114	L_00214___298359	L_01638___100861	L_01362___104025	L_01136___107379	L_01002___110910	L_00807___114115	L_00807___117891	L_00713___318770	L_01354___122794	L_01122___323179	L_00627___125196	L_00632___128859	L_00659___132580	L_00631___1294	L_00634___136181	L_00626___5004	L_00632___139838	L_00754___326087	L_00633___143494	L_00630___8783	L_00634___147150	L_00634___150811	L_00635___154471	L_00621___158119	L_00769___161972	L_01267___166688	L_01431___170712	L_00655___172805	L_00571___176281	L_01290___181389	L_00667___183830	L_00690___337633	L_00605___187366
cluster0129	fadR	fatty acid metabolism regulator protein	L_00957___55248	L_00708___58561	L_00851___62607	L_00518___65544	L_01071___70328	L_00926___315219	L_00785___73497	L_00579	L_00783___77168	L_00563___80381	L_01413___85735	L_00657___87918	L_00620___91416	L_00596___95039	L_00176___298282	L_00871___99274	L_01400___104102	L_01174___107456	L_01041___110989	L_00848___114198	L_00847___117972	L_00751___318847	L_01392___122871	L_01161___323258	L_00590___125121	L_00595___128784	L_00697___132657	L_00594___1219	L_00597___136106	L_00586___4923	L_00595___139763	L_00792___326164	L_00596___143419	L_00593___8708	L_00596___147073	L_00596___150734	L_00597___154394	L_00582___158040	L_00730___161893	L_01306___166767	L_01392___170633	L_00618___172730	L_00532___176202	L_01329___181468	L_00628___183751	L_00727___337708	L_00565___187285
cluster0130	vacJ	VacJ lipoprotein	L_01432___56230	L_01685___60581	L_01643___64236	L_01729___68048	L_01785___71799	L_01872___317165	L_01759___75505	L_00294	L_01747___79156	L_01702___82735	L_01792___86513	L_01340___89331	L_01761___93767	L_01757___97430	L_01656___301343	L_01589___100756	L_01801___104927	L_01808___108754	L_01477___111889	L_01785___116128	L_01796___119926	L_01513___320419	L_01428___122945	L_01585___324136	L_01745___127500	L_01757___131178	L_01751___134827	L_00271___558	L_01754___138489	L_00309___4354	L_01750___142142	L_01730___328097	L_01749___145793	L_00269___8047	L_01753___149455	L_01212___152002	L_01755___156778	L_01007___158917	L_01755___164005	L_01759___167693	L_01771___171411	L_01753___175068	L_01522___178260	L_01792___182414	L_01758___186076	L_01755___339824	L_01757___189748
cluster0131	msbA_2 msbA	lipid A export ATP-binding protein MsbA lipid A export ATP-binding protein MsbA	L_00746___54812	L_00973___59107	L_01325___63584	L_00999___66538	L_01350___70901	L_01531___316472	L_01149___74247	L_00998	L_01147___77918	L_00770___80804	L_00793___84456	L_01153___88939	L_01251___92711	L_01339___96570	L_00607___299170	L_01225___100007	L_00948___103167	L_00744___106563	L_01139___111192	L_01220___114960	L_01219___118734	L_01327___320029	L_00557___121150	L_01354___323652	L_01038___126043	L_01338___130315	L_01224___133737	L_01023___2102	L_01138___137219	L_01041___5861	L_01224___141054	L_01080___326760	L_00815___143869	L_01021___9590	L_01227___148368	L_01138___151849	L_01228___155689	L_00710___158303	L_01108___162670	L_00945___166020	L_00799___169412	L_01247___174021	L_01345___177892	L_00995___180773	L_01260___185048	L_01254___338788	L_01367___188942
cluster0132	group_3627 group_3626 group_3625	aspartyl-tRNA synthetase aspartyl-tRNA synthetase aspartyl-tRNA synthetase	L_01311___55979	L_01313___59815	L_00751___62399	L_00629___65773	L_01175___70543	L_00769___314898	L_00676___73272	L_00688	L_00675___76945	L_01330___81969	L_01244___85388	L_00766___88144	L_00722___91627	L_00698___95250	L_00279___298495	L_00976___99491	L_00823___102910	L_01050___107199	L_00935___110770	L_00742___113979	L_00742___117755	L_00641___318619	L_01198___122474	L_01055___323039	L_01446___126889	L_00697___128995	L_00594___132444	L_00696___1430	L_00699___136317	L_00762___5283	L_00697___139974	L_00961___326513	L_00698___143630	L_00695___8919	L_00699___147286	L_00699___150947	L_00700___154607	L_01074___159056	L_00834___162108	L_01589___167346	L_01251___170345	L_00836___173176	L_00638___176421	L_00828___180428	L_00732___183966	L_00625___337497	L_00713___187589
cluster0133	group_3629 group_3628	hypothetical protein hypothetical protein	L_01309___55975	L_01315___59819	L_00749___62395	L_00627___65769	L_01173___70539	L_00771___314902	L_00678___73276	L_00686	L_00677___76949	L_01332___81973	L_01246___85392	L_00764___88140	L_00720___91623	L_00696___95246	L_00277___298491	L_00978___99495	L_00821___102906	L_01048___107195	L_00937___110774	L_00744___113983	L_00744___117759	L_00643___318623	L_01200___122478	L_01057___323043	L_01448___126893	L_00695___128991	L_00596___132448	L_00694___1426	L_00697___136313	L_00760___5279	L_00695___139970	L_00963___326517	L_00696___143626	L_00693___8915	L_00697___147282	L_00697___150943	L_00698___154603	L_01076___159060	L_00832___162104	L_01587___167342	L_01253___170349	L_00838___173180	L_00636___176417	L_00830___180432	L_00730___183962	L_00627___337501	L_00711___187585
cluster0134	prlC	oligopeptidase A	L_01158___55665	L_00993___59148	L_01345___63625	L_01296___67150	L_01422___71049	L_01455___316315	L_01340___74640	L_00835	L_01336___78307	L_00973___81225	L_01118___85122	L_01324___89299	L_01329___92872	L_01180___96238	L_00444___298830	L_01205___99966	L_01117___103522	L_00912___106916	L_01207___111330	L_01443___115420	L_01442___119194	L_01405___320190	L_00905___121866	L_01432___323813	L_01116___126204	L_01178___129981	L_01302___133898	L_00860___1762	L_01216___137380	L_00878___5521	L_01302___141215	L_01145___326891	L_00893___144030	L_00859___9252	L_01471___148871	L_01393___152376	L_01472___156192	L_01499___159936	L_01186___162830	L_01140___166420	L_01124___170078	L_01325___174182	L_01507___178230	L_01058___180901	L_01338___185209	L_01332___338949	L_01445___189103
cluster0135	smpA	small protein A	L_00119___53511	L_00528___58187	L_00296___61449	L_00870___66271	L_00092___68293	L_00119___313545	L_00125___72122	L_00160	L_00125___75797	L_00116___79453	L_00120___83056	L_00415___87421	L_00364___90894	L_00363___94563	L_01532___301087	L_00105___97683	L_00580___102411	L_00157___105343	L_00467___109792	L_00525___113531	L_00525___117307	L_00123___317535	L_00084___120163	L_00119___321102	L_00358___124647	L_00084___127727	L_00362___131970	L_00147___302	L_00364___135630	L_00148___4025	L_00084___138706	L_00309___325167	L_00084___142359	L_00146___7793	L_00085___146015	L_00362___150256	L_00362___153914	L_00195___157231	L_00121___160625	L_00144___164358	L_00118___168000	L_00362___172208	L_00903___176968	L_00120___178956	L_00115___182689	L_00115___336442	L_00932___188040
cluster0136	omp26	Outer membrane protein 26	L_00201___53680	L_00501___58131	L_00323___61504	L_00340___65179	L_00170___68453	L_00197___313705	L_00201___72278	L_00084	L_00201___75953	L_00194___79613	L_00202___83224	L_00336___87258	L_00294___90749	L_00293___94418	L_01462___300942	L_00132___97738	L_00662___102580	L_00075___105173	L_00539___109940	L_00438___113352	L_00438___117128	L_00202___317697	L_00167___120334	L_00201___321271	L_00289___124504	L_00153___127869	L_00293___131827	L_00077___157	L_00294___135485	L_00078___3880	L_00153___138848	L_00168___324876	L_00153___142501	L_00077___7650	L_00154___146157	L_00293___150113	L_00293___153771	L_00125___157086	L_00198___160783	L_00074___164213	L_00188___168144	L_00293___172065	L_00813___176782	L_00203___179126	L_00184___182831	L_00184___336584	L_01293___188790
cluster0137	accB	putative biotin carboxyl carrier protein of acetyl-CoA carboxylase (BCCP)	L_00257___53796	L_00448___58021	L_00017___60866	L_00277___65049	L_00236___68591	L_00253___313822	L_00263___72406	L_00022	L_00263___76081	L_00258___79745	L_00259___83345	L_00272___87126	L_00238___90633	L_00237___94302	L_01406___300826	L_00190___97861	L_00718___102696	L_00019___105058	L_00596___110060	L_00375___113223	L_00375___116999	L_00266___317830	L_00224___120454	L_00257___321387	L_00233___124388	L_00209___127986	L_00237___131711	L_00021___41	L_00238___135369	L_00021___3760	L_00209___138965	L_00106___324749	L_00209___142618	L_00021___7534	L_00210___146274	L_00237___149997	L_00237___153655	L_00062___156956	L_00258___160909	L_00019___164099	L_00243___168259	L_00237___171949	L_00756___176662	L_00260___179247	L_00240___182948	L_00240___336701	L_01236___188670
cluster0138	group_3684	putative amino-acid ABC transporter ATP-binding protein	L_00348___53989	L_01260___59705	L_00103___61046	L_00192___64869	L_00318___68766	L_00342___314011	L_00353___72595	L_01731	L_00353___76270	L_00349___79936	L_00350___83537	L_00192___86953	L_00150___90447	L_00149___94116	L_01319___300642	L_00276___98043	L_00072___101361	L_00347___105740	L_00676___110230	L_00287___113038	L_00287___116814	L_00346___318003	L_00313___120642	L_00347___321578	L_00145___124202	L_00297___128172	L_00149___131525	L_01736___3576	L_00150___135183	L_01766___7363	L_00297___139151	L_00025___324577	L_00297___142804	L_01734___11064	L_00298___146460	L_00149___149811	L_00149___153469	L_00479___157825	L_00357___161118	L_00325___164737	L_00325___168433	L_00149___171763	L_01093___177366	L_00350___179437	L_00330___183138	L_00328___336887	L_00400___186944
cluster0139	lolB	Outer-membrane lipoprotein LolB	L_00524___54357	L_00256___57618	L_00440___61749	L_00010___64487	L_00503___69155	L_00523___314392	L_00536___72981	L_01548	L_00536___76656	L_00881___81034	L_00526___83904	L_00011___86574	L_00912___92016	L_00889___95641	L_01121___300227	L_01135___99820	L_00248___101729	L_00523___106108	L_00855___110603	L_00107___112661	L_00107___116437	L_00527___318381	L_00489___121009	L_00523___321945	L_00700___125350	L_00887___129384	L_00886___133044	L_01537___3159	L_00800___136526	L_01588___6991	L_00886___140361	L_00518___325601	L_01112___144488	L_01536___10649	L_00889___147675	L_00800___151156	L_00890___154996	L_00296___157441	L_00537___161494	L_00504___165110	L_00504___168806	L_00909___173328	L_01268___177730	L_00526___179804	L_00921___184353	L_00916___338095	L_00224___186576
cluster0140	group_3698	3-phosphoshikimate 1-carboxyvinyltransferase	L_01647___56672	L_00242___57587	L_00454___61781	L_01468___67511	L_00517___69187	L_00537___314424	L_00550___73013	L_01534	L_00550___76688	L_00895___81066	L_01645___86215	L_01626___89922	L_00926___92048	L_00903___95673	L_01107___300196	L_01149___99852	L_01581___104477	L_01668___108469	L_01576___112096	L_00093___112630	L_00093___116406	L_01264___319900	L_01684___123475	L_00538___321979	L_00714___125382	L_00901___129416	L_00900___133076	L_01523___3128	L_00814___136558	L_01181___6151	L_00900___140393	L_01589___327808	L_01126___144520	L_01522___10618	L_00903___147707	L_00814___151188	L_00904___155028	L_01116___159143	L_00551___161526	L_00881___165889	L_01680___171226	L_00923___173360	L_00376___175882	L_01618___182061	L_00935___184385	L_00930___338127	L_00992___188164
cluster0141	rnhA_2 rnhA	ribonuclease HI ribonuclease HI	L_01083___55505	L_01381___59957	L_00682___62255	L_01371___67310	L_01734___71694	L_01379___316153	L_01416___74802	L_00911	L_01412___78469	L_01049___81387	L_01193___85282	L_01246___89132	L_01406___93036	L_01257___96402	L_00521___298994	L_01797___101185	L_01042___103362	L_00837___106756	L_01282___111490	L_01522___115588	L_01521___119362	L_01483___320357	L_00980___122026	L_01508___323975	L_01193___126368	L_01255___130145	L_01379___134062	L_00937___1926	L_01293___137544	L_00953___5681	L_01379___141379	L_01222___327055	L_00969___144192	L_00935___9414	L_01730___149408	L_01714___153037	L_01706___156677	L_01216___159350	L_01265___162998	L_01215___166580	L_01199___170238	L_01401___174344	L_01431___178068	L_01133___181061	L_01414___185371	L_01409___339113	L_01520___189263
cluster0142	rluA	ribosomal large subunit pseudouridine synthase A	L_01732___56845	L_01744___60701	L_01701___64353	L_01671___67930	L_01708___71641	L_01569___316549	L_01677___75339	L_00814	L_01673___79006	L_01664___82658	L_01727___86382	L_01657___89985	L_01713___93670	L_01666___97246	L_01782___301605	L_01705___100995	L_01754___104833	L_01680___108494	L_01677___112301	L_01723___116002	L_01749___119830	L_01695___320796	L_01729___123566	L_01690___324350	L_01678___127365	L_01666___130994	L_01684___134692	L_00397___820	L_01687___138354	L_00277___4290	L_01683___142007	L_01835___328311	L_01682___145658	L_00395___8307	L_01659___149264	L_01669___152947	L_01660___156585	L_01641___160228	L_01706___163907	L_01696___167566	L_01708___171284	L_01705___174971	L_01690___178605	L_01684___182196	L_01691___185941	L_01688___339689	L_01693___189618
cluster0143	slyD	FKBP-type peptidyl-prolyl cis-trans isomerase SlyD	L_01411___56186	L_01428___60055	L_01424___63787	L_01546___67673	L_01545___71310	L_01714___316843	L_01561___75100	L_00316	L_01557___78767	L_01565___82454	L_01588___86096	L_01361___89376	L_01505___93241	L_01459___96819	L_01678___301390	L_01435___100446	L_01501___104310	L_01329___107776	L_01496___111930	L_01593___115739	L_01620___119569	L_01534___320464	L_01448___122988	L_01566___324096	L_01291___126571	L_01399___130442	L_01477___134265	L_00293___605	L_01391___137747	L_00332___4403	L_01476___141580	L_01708___328051	L_01520___145325	L_00292___8096	L_01367___148658	L_01234___152049	L_01368___155979	L_01418___159770	L_01310___163092	L_01408___166976	L_01471___170795	L_01618___174793	L_01542___178302	L_01548___181917	L_01631___185820	L_01451___339200	L_01621___189471
cluster0144	group_3849	hypothetical protein	L_01193___55735	L_00070___57228	L_00626___62139	L_01600___67786	L_00640___69436	L_01257___315899	L_01641___75265	L_01438	L_01637___78932	L_01597___82519	L_00937___84754	L_01492___89644	L_01180___92566	L_01156___96189	L_00854___299679	L_00693___98910	L_01312___103921	L_01494___108114	L_00324___109498	L_01356___115239	L_01355___119013	L_01185___319739	L_00829___121709	L_00613___322132	L_00967___125898	L_01154___129932	L_01153___133592	L_01270___2611	L_01067___137074	L_01261___6316	L_01153___140909	L_01274___327163	L_01333___144941	L_01269___10101	L_01156___148223	L_01067___151704	L_01157___155544	L_00892___158678	L_01468___163417	L_00804___165729	L_01063___169955	L_01176___173876	L_00295___175714	L_01249___181304	L_01189___184903	L_01183___338643	L_01072___188329
cluster0145	group_3855	putative branched-chain amino acid permease	L_01493___56356	L_01790___60795	L_01359___63653	L_01477___67530	L_00984___70148	L_01883___317188	L_00873___73680	L_01073	L_00871___77351	L_01433___82183	L_01521___85958	L_01585___89836	L_01603___93442	L_01557___97020	L_00683___299327	L_01004___99548	L_01432___104168	L_01206___107522	L_01416___111764	L_01157___114832	L_01156___118606	L_01634___320671	L_01483___123061	L_01594___324155	L_01482___126963	L_01556___130766	L_01575___134466	L_01099___2259	L_01489___137948	L_01117___6018	L_01574___141781	L_01789___328219	L_01584___145456	L_01097___9747	L_01550___149038	L_01472___152543	L_01551___156359	L_01486___159910	L_01046___162544	L_01425___167011	L_01621___171104	L_01508___174564	L_01579___178379	L_01427___181667	L_01521___185591	L_01610___339528	L_01601___189430
cluster0146	genX	putative lysyl-tRNA synthetase	L_00117___53507	L_00531___58193	L_00293___61443	L_00868___66267	L_00090___68289	L_00117___313541	L_00123___72118	L_00162	L_00123___75793	L_00113___79447	L_00118___83052	L_00417___87425	L_00367___90900	L_00366___94569	L_01535___301093	L_00101___97675	L_00578___102407	L_00159___105347	L_00464___109786	L_00527___113535	L_00527___117311	L_00121___317531	L_00082___120159	L_00117___321098	L_00361___124653	L_00081___127721	L_00365___131976	L_00150___308	L_00367___135636	L_00150___4029	L_00081___138700	L_00307___325163	L_00081___142353	L_00149___7799	L_00082___146009	L_00365___150262	L_00365___153920	L_00197___157235	L_00119___160621	L_00146___164362	L_00116___167996	L_00365___172214	L_00905___176972	L_00118___178952	L_00112___182683	L_00112___336436	L_00930___188036
cluster0147	group_3864	hypothetical protein	L_00152___53580	L_00725___58595	L_00868___62641	L_00904___66342	L_00125___68361	L_00142___313593	L_00147___72168	L_00138	L_00147___75843	L_00139___79501	L_00155___83128	L_00392___87373	L_00341___90846	L_00340___94515	L_01509___301039	L_00854___99240	L_00613___102480	L_00124___105274	L_00491___109842	L_00493___113465	L_00493___117241	L_00146___317583	L_00119___120236	L_00152___321171	L_00335___124599	L_00107___127775	L_00339___131922	L_00124___254	L_00341___135582	L_00125___3977	L_00107___138754	L_00340___325231	L_00107___142407	L_00123___7745	L_00108___146063	L_00339___150208	L_00339___153866	L_00172___157183	L_00153___160691	L_00121___164310	L_00141___168048	L_00339___172160	L_00868___176895	L_00155___179028	L_00138___182737	L_00138___336490	L_00955___188088
cluster0148	murA	UDP-N-acetylglucosamine 1-carboxyvinyltransferase	L_00351___53996	L_01257___59698	L_00106___61053	L_00189___64862	L_00321___68773	L_00345___314018	L_00356___72602	L_01728	L_00356___76277	L_00352___79943	L_00353___83544	L_00189___86946	L_00147___90440	L_00146___94109	L_01316___300635	L_00279___98050	L_00075___101368	L_00350___105747	L_00679___110237	L_00284___113031	L_00284___116807	L_00349___318010	L_00316___120649	L_00350___321585	L_00142___124195	L_00300___128179	L_00146___131518	L_01733___3569	L_00147___135176	L_01763___7356	L_00300___139158	L_00022___324570	L_00300___142811	L_01731___11057	L_00301___146467	L_00146___149804	L_00146___153462	L_00476___157818	L_00360___161125	L_00328___164744	L_00328___168440	L_00146___171756	L_01096___177373	L_00353___179444	L_00333___183145	L_00331___336894	L_00397___186937
cluster0149	group_3888	putative membrane-associated protein	L_00501___54308	L_00277___57664	L_00419___61704	L_00033___64537	L_00476___69095	L_00495___314329	L_00509___72920	L_01575	L_00509___76595	L_00858___80985	L_00503___83855	L_00034___86624	L_00891___91971	L_00868___95596	L_01142___300273	L_01114___99775	L_00225___101680	L_00500___106059	L_00832___110554	L_00128___112707	L_00128___116483	L_00504___318332	L_00466___120960	L_00500___321896	L_00679___125305	L_00866___129339	L_00865___132999	L_01558___3205	L_00779___136481	L_01611___7041	L_00865___140316	L_00495___325552	L_01091___144443	L_01557___10695	L_00868___147630	L_00779___151111	L_00869___154951	L_00319___157491	L_00516___161449	L_00481___165061	L_00481___168757	L_00888___173283	L_01245___177681	L_00503___179755	L_00900___184308	L_00895___338050	L_00247___186626
cluster0150	group_3982 group_3981	tetratricopeptide repeat protein tetratricopeptide repeat protein	L_00891___55111	L_01070___59310	L_01117___63149	L_01221___66997	L_00891___69955	L_01175___315731	L_00960___73861	L_01160	L_00958___77532	L_01196___81693	L_00692___84246	L_01058___88743	L_01592___93420	L_01546___96998	L_00769___299505	L_00457___98420	L_00470___102186	L_00651___106372	L_00035___108904	L_01067___114646	L_01066___118420	L_00959___319275	L_01102___122275	L_00919___322758	L_01378___126750	L_01545___130744	L_01564___134444	L_01185___2437	L_01415___137796	L_01541___6891	L_01563___141759	L_01554___327736	L_01065___144390	L_01184___9927	L_01454___148837	L_01376___152342	L_01455___156158	L_00840___158570	L_00950___162345	L_00691___165495	L_00706___169221	L_01497___174542	L_00034___175178	L_00569___179896	L_01510___185569	L_01599___339506	L_00036___186190
cluster0151	group_3985 aspA_1	aspartate ammonia-lyase aspartate ammonia-lyase	L_01569___56512	L_01560___60327	L_01506___63957	L_00415___65332	L_01607___71436	L_01021___315415	L_01498___74969	L_00476	L_01494___78636	L_00663___80587	L_01036___84954	L_00554___87706	L_00518___91208	L_00494___94831	L_00074___298074	L_01470___100517	L_01159___103606	L_01395___107911	L_01380___111692	L_00951___114410	L_00950___118184	L_00854___319059	L_01276___122634	L_01262___323466	L_00489___124915	L_00493___128576	L_00798___132863	L_00492___1011	L_00495___135898	L_00483___4711	L_00493___139555	L_01488___327600	L_00494___143211	L_00491___8500	L_00494___146865	L_00494___150526	L_00495___154186	L_01327___159582	L_00638___161702	L_01058___166252	L_00912___169644	L_00516___172522	L_00428___175988	L_01378___181568	L_00526___183543	L_00828___337914	L_00462___187073
cluster0152	moaE	molybdopterin converting factor subunit 2	L_00919___55170	L_00320___57754	L_00376___61614	L_01192___66935	L_00920___70017	L_01147___315671	L_00931___73799	L_01131	L_00929___77470	L_01373___82059	L_00719___84303	L_01088___88807	L_01663___93565	L_01617___97143	L_00743___299450	L_01075___99692	L_00498___102245	L_00679___106431	L_00007___108845	L_01095___114705	L_01094___118479	L_00929___319211	L_01130___122334	L_00947___322817	L_01542___127086	L_01616___130889	L_01635___134589	L_01159___2382	L_01549___138071	L_01569___6950	L_01634___141904	L_01526___327677	L_01664___145620	L_01157___9870	L_01610___149161	L_01532___152666	L_01611___156482	L_00870___158634	L_00981___162411	L_00719___165554	L_00734___169280	L_01568___174687	L_00007___175121	L_00542___179839	L_01581___185714	L_01670___339651	L_00008___186131
cluster0153	nudC_2	NADH pyrophosphatase	L_00953___55240	L_00704___58553	L_00847___62599	L_00514___65536	L_01067___70320	L_00930___315227	L_00789___73505	L_00575	L_00787___77176	L_00567___80389	L_01417___85743	L_00653___87910	L_00616___91408	L_00592___95031	L_00172___298274	L_00875___99282	L_01404___104110	L_01178___107464	L_01045___110997	L_00852___114206	L_00851___117980	L_00755___318855	L_01396___122879	L_01165___323266	L_00586___125113	L_00591___128776	L_00701___132665	L_00590___1211	L_00593___136098	L_00582___4915	L_00591___139755	L_00796___326172	L_00592___143411	L_00589___8700	L_00592___147065	L_00592___150726	L_00593___154386	L_00578___158032	L_00726___161885	L_01310___166775	L_01388___170625	L_00614___172722	L_00528___176194	L_01333___181476	L_00624___183743	L_00731___337716	L_00561___187277
cluster0154	secG_1 secG	protein-export membrane protein SecG protein-export membrane protein SecG	L_00938___55209	L_00688___58519	L_00831___62565	L_00499___65505	L_01052___70289	L_00945___315258	L_00804___73537	L_00560	L_00802___77208	L_00582___80420	L_01432___85774	L_00638___87879	L_00600___91376	L_00576___94999	L_00156___298242	L_00891___99315	L_01419___104141	L_01193___107495	L_01060___111028	L_00867___114237	L_00866___118011	L_00770___318886	L_01411___122910	L_01180___323297	L_00570___125081	L_00575___128744	L_00717___132697	L_00574___1179	L_00577___136066	L_00567___4884	L_00575___139723	L_00811___326204	L_00576___143379	L_00573___8668	L_00576___147033	L_00576___150694	L_00577___154354	L_00563___158001	L_00711___161853	L_01325___166806	L_01373___170594	L_00598___172690	L_00513___176163	L_01348___181507	L_00608___183711	L_00747___337748	L_00546___187246
cluster0155	luxS	S-ribosylhomocysteinase	L_01532___56435	L_00811___58770	L_00954___62816	L_00452___65409	L_01006___70195	L_00984___315338	L_00851___73633	L_00513	L_00849___77304	L_00626___80510	L_01073___85031	L_00591___87783	L_00553___91280	L_00529___94903	L_00109___298146	L_00774___99077	L_01196___103683	L_01296___107706	L_01343___111615	L_00914___114333	L_00913___118107	L_00817___318982	L_01573___123245	L_01225___323389	L_00524___124987	L_00528___128648	L_00763___132791	L_00527___1083	L_00530___135970	L_00520___4788	L_00528___139627	L_00858___326300	L_00529___143283	L_00526___8572	L_00529___146937	L_00529___150598	L_00530___154258	L_00516___157905	L_00675___161779	L_01095___166329	L_00949___169721	L_00551___172594	L_00466___176067	L_01499___181817	L_00561___183615	L_00793___337842	L_00499___187150
cluster0156	hisS_2 hisS	histidyl-tRNA synthetase histidyl-tRNA synthetase	L_01769___56919	L_01370___59932	L_00693___62280	L_00576___65663	L_01129___70447	L_00817___314998	L_00728___73380	L_00635	L_00727___77053	L_00504___80260	L_01293___85491	L_00713___88033	L_00676___91531	L_00652___95154	L_00233___298399	L_01619___100822	L_00775___102810	L_01559___108245	L_00983___110870	L_00788___114075	L_00788___117851	L_00694___318730	L_01246___122574	L_01103___323139	L_00646___125236	L_00651___128899	L_00640___132540	L_00650___1334	L_00653___136221	L_00713___5181	L_00651___139878	L_01010___326615	L_00652___143534	L_00649___8823	L_00653___147190	L_00653___150851	L_00654___154511	L_00640___158159	L_00788___162012	L_01492___167150	L_01299___170445	L_00674___172845	L_00590___176321	L_00877___180531	L_00686___183870	L_00671___337593	L_00664___187487
cluster0157	yqgF	Putative Holliday junction resolvase	L_01327___56013	L_01302___59792	L_00762___62422	L_00640___65796	L_01194___70582	L_00750___314859	L_00665___73249	L_00699	L_00664___76922	L_01319___81946	L_01232___85363	L_00782___88178	L_00733___91650	L_00709___95273	L_00290___298518	L_00965___99468	L_00839___102944	L_01066___107233	L_00916___110731	L_00731___113956	L_00731___117732	L_00625___318585	L_01186___122449	L_01043___323014	L_01435___126866	L_00708___129018	L_00583___132421	L_00707___1453	L_00710___136340	L_00775___5310	L_00708___139997	L_00950___326490	L_00709___143653	L_00706___8942	L_00710___147309	L_00710___150970	L_00711___154630	L_01063___159033	L_00845___162131	L_01601___167371	L_01239___170320	L_00825___173153	L_00650___176446	L_00816___180403	L_00743___183989	L_00614___337474	L_00726___187616
cluster0158	group_4060	hypothetical protein	L_01288___55932	L_00759___58665	L_00902___62711	L_00601___65716	L_01154___70500	L_00792___314945	L_00703___73327	L_00660	L_00702___77000	L_01351___82012	L_01267___85435	L_00739___88089	L_00701___91584	L_00677___95207	L_00258___298452	L_00820___99170	L_00800___102863	L_01027___107152	L_00958___110817	L_00763___114022	L_00763___117798	L_00668___318674	L_01221___122521	L_01078___323086	L_01467___126932	L_00676___128952	L_00615___132487	L_00675___1387	L_00678___136274	L_00739___5236	L_00676___139931	L_00985___326562	L_00677___143587	L_00674___8876	L_00678___147243	L_00678___150904	L_00679___154564	L_01099___159107	L_00813___162065	L_01566___167299	L_01274___170392	L_00857___173219	L_00615___176374	L_00851___180475	L_00711___183923	L_00646___337540	L_00690___187542
cluster0159	group_4069	hypothetical protein	L_01104___55550	L_01191___59559	L_00172___61192	L_01350___67265	L_01479___71170	L_01401___316200	L_01394___74755	L_00889	L_01390___78422	L_01027___81340	L_01172___85237	L_01267___89177	L_01383___92987	L_01234___96353	L_00498___298945	L_00346___98191	L_01063___103407	L_00858___106801	L_01261___111445	L_01500___115541	L_01499___119315	L_01462___320312	L_00959___121981	L_01487___323930	L_01170___126319	L_01232___130096	L_01356___134013	L_00914___1877	L_01270___137495	L_00932___5636	L_01356___141330	L_01201___327010	L_00947___144145	L_00913___9367	L_01525___148986	L_01447___152491	L_01526___156307	L_01237___159395	L_01243___162951	L_01194___166535	L_01178___170193	L_01379___174297	L_01453___178115	L_01112___181016	L_01392___185324	L_01386___339064	L_01499___189218
cluster0160	msbB	lipid A biosynthesis (KDO)2-(lauroyl)-lipid IVA acyltransferase	L_01143___55634	L_01114___59400	L_01073___63059	L_01311___67181	L_01440___71086	L_01440___316284	L_01355___74671	L_00850	L_01351___78338	L_00988___81256	L_01133___85153	L_01309___89268	L_01344___92903	L_01195___96269	L_00459___298861	L_00409___98321	L_01102___103491	L_00897___106885	L_01222___111361	L_01461___115457	L_01460___119231	L_01420___320221	L_00920___121897	L_01447___323844	L_01131___126235	L_01193___130012	L_01317___133929	L_00875___1793	L_01231___137411	L_00893___5552	L_01317___141246	L_01160___326922	L_00908___144061	L_00874___9283	L_01486___148902	L_01408___152407	L_01487___156223	L_01514___159967	L_01204___162867	L_01155___166451	L_01139___170109	L_01340___174213	L_01492___178199	L_01073___180932	L_01353___185240	L_01347___338980	L_01460___189134
cluster0161	rrmJ_2 rrmJ	23S rRNA methyltransferase J 23S rRNA methyltransferase J	L_01221___55793	L_00163___57422	L_00533___61946	L_01628___67844	L_00656___69470	L_01283___315953	L_01669___75323	L_01410	L_01665___78990	L_01616___82560	L_00910___84698	L_01522___89706	L_01164___92533	L_01140___96156	L_00870___299713	L_00602___98721	L_01287___103870	L_01469___108063	L_00294___109437	L_01375___115280	L_01374___119054	L_01155___319678	L_00803___121656	L_00639___322186	L_00951___125865	L_01138___129899	L_01137___133559	L_01286___2645	L_01051___137041	L_01287___6370	L_01137___140876	L_00689___325955	L_01349___144975	L_01285___10135	L_01140___148190	L_01051___151671	L_01141___155511	L_00919___158735	L_01494___163471	L_00777___165674	L_01036___169900	L_01160___173843	L_00269___175661	L_01222___181248	L_01173___184870	L_01167___338610	L_01098___188383
cluster0162	rfaE	ADP-heptose synthase	L_01176___55701	L_00052___57192	L_00644___62176	L_01407___67387	L_00775___69718	L_00596___314543	L_01614___75208	L_01471	L_01584___78825	L_00962___81203	L_00955___84791	L_01475___89610	L_01047___92291	L_01024___95916	L_00986___299953	L_00712___98950	L_01330___103958	L_01512___108151	L_00340___109531	L_00031___112503	L_00031___116279	L_01202___319774	L_00847___121746	L_00597___322100	L_00835___125625	L_01022___129659	L_01021___133319	L_01402___2885	L_00935___136801	L_01243___6280	L_01021___140636	L_00546___325660	L_01480___145241	L_01401___10375	L_01024___147950	L_00935___151431	L_01025___155271	L_01176___159265	L_01555___163598	L_00820___165762	L_01080___169990	L_01044___173603	L_00312___175749	L_01267___181341	L_01057___184630	L_01051___338370	L_01054___188293
cluster0163	group_4114	Universal stress protein A	L_00096___53463	L_00552___58237	L_00272___61399	L_00847___66223	L_00069___68245	L_00096___313497	L_00102___72074	L_00183	L_00102___75749	L_00092___79403	L_00097___83008	L_00438___87469	L_00388___90944	L_00387___94613	L_01556___301137	L_00080___97631	L_00557___102363	L_00180___105391	L_00443___109742	L_00548___113579	L_00548___117355	L_00100___317487	L_00061___120115	L_00096___321054	L_00382___124697	L_00060___127677	L_00386___132020	L_00171___352	L_00388___135680	L_00171___4073	L_00060___138656	L_00286___325119	L_00060___142309	L_00170___7843	L_00061___145965	L_00386___150306	L_00386___153964	L_00218___157279	L_00098___160577	L_00167___164406	L_00095___167952	L_00386___172258	L_00926___177016	L_00097___178908	L_00091___182639	L_00091___336392	L_00909___187992
cluster0164	group_4115 group_4116	23S rRNA (Gm2251)-methyltransferase 23S rRNA (Gm2251)-methyltransferase	L_00140___53555	L_01502___60208	L_01476___63897	L_00891___66315	L_00123___68357	L_00140___313589	L_00145___72164	L_00140	L_00145___75839	L_00137___79497	L_00141___83100	L_00394___87377	L_00343___90850	L_00342___94519	L_01511___301043	L_01397___100365	L_00601___102455	L_00136___105299	L_00489___109838	L_00495___113469	L_00495___117245	L_00144___317579	L_00105___120207	L_00140___321146	L_00337___124603	L_00105___127771	L_00341___131926	L_00126___258	L_00343___135586	L_00127___3981	L_00105___138750	L_00338___325227	L_00105___142403	L_00125___7749	L_00106___146059	L_00341___150212	L_00341___153870	L_00174___157187	L_00151___160687	L_00123___164314	L_00139___168044	L_00341___172164	L_00882___176924	L_00141___179000	L_00136___182733	L_00136___336486	L_00953___188084
cluster0165	group_4119	HIT-like protein	L_00248___53777	L_00457___58040	L_00008___60847	L_00286___65068	L_00227___68572	L_00244___313803	L_00254___72387	L_00031	L_00254___76062	L_00249___79726	L_00250___83326	L_00281___87145	L_00247___90652	L_00246___94321	L_01415___300845	L_00179___97838	L_00709___102677	L_00028___105077	L_00587___110041	L_00384___113242	L_00384___117018	L_00257___317811	L_00215___120435	L_00248___321368	L_00242___124407	L_00200___127967	L_00246___131730	L_00030___60	L_00247___135388	L_00030___3779	L_00200___138946	L_00115___324768	L_00200___142599	L_00030___7553	L_00201___146255	L_00246___150016	L_00246___153674	L_00071___156975	L_00249___160890	L_00028___164118	L_00234___168240	L_00246___171968	L_00765___176681	L_00251___179228	L_00231___182929	L_00231___336682	L_01245___188689
cluster0166	group_4126	heme exporter protein C	L_00361___54016	L_01247___59678	L_00116___61073	L_00179___64842	L_00331___68793	L_00355___314038	L_00366___72622	L_01718	L_00366___76297	L_00362___79963	L_00363___83564	L_00179___86926	L_00137___90420	L_00136___94089	L_01306___300615	L_00289___98070	L_00085___101388	L_00360___105767	L_00689___110257	L_00274___113011	L_00274___116787	L_00359___318030	L_00326___120669	L_00360___321605	L_00132___124175	L_00310___128199	L_00136___131498	L_01723___3549	L_00137___135156	L_01753___7336	L_00310___139178	L_00012___324550	L_00310___142831	L_01721___11037	L_00311___146487	L_00136___149784	L_00136___153442	L_00466___157798	L_00370___161145	L_00338___164764	L_00338___168460	L_00136___171736	L_01106___177393	L_00363___179464	L_00343___183165	L_00341___336914	L_00387___186917
cluster0167	artQ group_4131	arginine transport system permease protein histidine transport system permease protein HisQ	L_00441___54182	L_00848___58847	L_01200___63324	L_00096___64669	L_00416___68969	L_00435___314203	L_00449___72793	L_01635	L_00449___76468	L_00445___80135	L_00443___83729	L_00096___86754	L_00054___90248	L_00053___93917	L_01223___300443	L_01346___100259	L_00165___101554	L_00440___105933	L_00772___110428	L_00191___112839	L_00191___116615	L_00442___318202	L_00406___120834	L_00440___321770	L_00049___124003	L_00393___128371	L_00053___131326	L_01640___3377	L_00054___134984	L_01671___7167	L_00393___139350	L_00435___325426	L_00393___143003	L_01638___10865	L_00394___146659	L_00053___149612	L_00053___153270	L_00381___157622	L_00455___161321	L_00420___164933	L_00420___168629	L_00053___171564	L_01185___177556	L_00443___179629	L_00426___183337	L_00424___337086	L_00307___186752
cluster0168	group_4140	hypothetical protein	L_00464___54230	L_01093___59358	L_01094___63101	L_00072___64619	L_00439___69017	L_00459___314253	L_00472___72842	L_01612	L_00472___76517	L_00468___80183	L_00466___83777	L_00073___86706	L_00024___90186	L_00023___93855	L_01193___300381	L_00430___98364	L_00188___101602	L_00463___105981	L_00795___110476	L_00168___112791	L_00168___116567	L_00465___318250	L_00429___120882	L_00463___321818	L_00019___123941	L_00423___128433	L_00023___131264	L_01610___3315	L_00024___134922	L_01648___7119	L_00423___139412	L_00458___325474	L_00423___143065	L_01608___10803	L_00424___146721	L_00023___149550	L_00023___153208	L_00358___157573	L_00478___161369	L_00444___164983	L_00444___168679	L_00023___171502	L_01208___177604	L_00466___179677	L_00456___183399	L_00454___337148	L_00284___186704
cluster0169	group_4169 group_4170	hypothetical protein hypothetical protein	L_00772___54866	L_00946___59051	L_01298___63528	L_00973___66484	L_01376___70954	L_01505___316418	L_01123___74194	L_01024	L_01121___77865	L_00797___80860	L_00767___84402	L_01179___88993	L_01278___92767	L_01366___96626	L_00634___299226	L_01252___100063	L_00974___103221	L_00770___106617	L_01113___111138	L_01248___115018	L_01247___118792	L_01353___320083	L_00583___121204	L_01381___323708	L_01065___126099	L_01365___130371	L_01251___133793	L_01050___2158	L_01165___137275	L_01068___5917	L_01251___141110	L_01053___326704	L_00842___143925	L_01048___9646	L_01254___148424	L_01165___151905	L_01255___155745	L_00736___158357	L_01135___162725	L_00971___166074	L_00825___169466	L_01274___174077	L_01319___177838	L_00969___180719	L_01287___185104	L_01281___338844	L_01394___188998
cluster0170	moaA	molybdenum cofactor biosynthesis protein A	L_00922___55176	L_00323___57760	L_00373___61608	L_01189___66929	L_00923___70023	L_01144___315665	L_00928___73793	L_01128	L_00926___77464	L_01376___82065	L_00722___84309	L_01091___88813	L_01660___93559	L_01614___97137	L_00740___299444	L_01072___99686	L_00501___102251	L_00682___106437	L_00004___108839	L_01098___114711	L_01097___118485	L_00926___319205	L_01133___122340	L_00950___322823	L_01539___127080	L_01613___130883	L_01632___134583	L_01156___2376	L_01546___138065	L_01572___6956	L_01631___141898	L_01523___327671	L_01661___145614	L_01154___9864	L_01607___149155	L_01529___152660	L_01608___156476	L_00873___158640	L_00984___162417	L_00722___165560	L_00737___169286	L_01565___174681	L_00004___175115	L_00539___179833	L_01578___185708	L_01667___339645	L_00005___186125
cluster0171	group_4246	orotidine 5'-phosphate decarboxylase (pyrF)	L_00890___55109	L_01069___59308	L_01118___63151	L_01222___66999	L_00890___69953	L_01176___315733	L_00961___73863	L_01161	L_00959___77534	L_01197___81695	L_00691___84244	L_01057___88741	L_01591___93418	L_01545___96996	L_00770___299507	L_00458___98422	L_00469___102184	L_00650___106370	L_00036___108906	L_01066___114644	L_01065___118418	L_00960___319277	L_01101___122273	L_00918___322756	L_01377___126748	L_01544___130742	L_01563___134442	L_01186___2439	L_01416___137798	L_01540___6889	L_01562___141757	L_01555___327738	L_01064___144388	L_01185___9929	L_01453___148835	L_01375___152340	L_01454___156156	L_00839___158568	L_00949___162343	L_00690___165493	L_00705___169219	L_01496___174540	L_00035___175180	L_00570___179898	L_01509___185567	L_01598___339504	L_00037___186192
cluster0172	group_4249	glucose-inhibited division protein A	L_01789___56961	L_01768___60750	L_01725___64402	L_01698___67984	L_01764___71756	L_01067___315508	L_01447___74866	L_00425	L_01443___78533	L_01690___82710	L_01755___86438	L_01695___90062	L_00467___91105	L_01715___97345	L_00023___297971	L_01655___100895	L_01727___104778	L_01732___108599	L_01687___112321	L_01748___116052	L_01759___119850	L_00907___319166	L_01326___122735	L_01720___324410	L_01703___127415	L_01715___131093	L_01709___134742	L_00441___908	L_01712___138404	L_00435___4614	L_01708___142057	L_01875___328391	L_01707___145708	L_00439___8395	L_01684___149314	L_01694___152997	L_01686___156637	L_01670___160286	L_01732___163959	L_01733___167640	L_01745___171358	L_00465___172419	L_01700___178625	L_01740___182309	L_01716___185991	L_01713___339739	L_01719___189670
cluster0173	atpC	ATP synthase epsilon chain	L_01519___56409	L_00798___58744	L_00941___62790	L_00465___65435	L_01019___70221	L_00971___315312	L_00838___73607	L_00526	L_00836___77278	L_00613___80484	L_01086___85057	L_00604___87809	L_00566___91306	L_00542___94929	L_00122___298172	L_00787___99103	L_01209___103709	L_01283___107680	L_01330___111589	L_00901___114307	L_00900___118081	L_00804___318956	L_01560___123219	L_01212___323363	L_00537___125013	L_00541___128674	L_00750___132765	L_00540___1109	L_00543___135996	L_00533___4814	L_00541___139653	L_00845___326274	L_00542___143309	L_00539___8598	L_00542___146963	L_00542___150624	L_00543___154284	L_00529___157931	L_00688___161805	L_01108___166355	L_00962___169747	L_00564___172620	L_00479___176093	L_01512___181843	L_00574___183641	L_00780___337816	L_00512___187176
cluster0174	potD1_1	spermidine/putrescine ABC transporter periplasmic-binding protein	L_01536___56444	L_01675___60558	L_01632___64211	L_00448___65399	L_01002___70185	L_00988___315347	L_00855___73642	L_00509	L_00853___77313	L_00630___80519	L_01069___85021	L_00587___87773	L_00549___91270	L_00525___94893	L_00105___298136	L_01599___100779	L_01192___103673	L_01300___107715	L_01347___111624	L_00918___114342	L_00917___118116	L_00821___318991	L_01577___123254	L_01229___323398	L_00520___124977	L_00524___128638	L_00767___132800	L_00523___1073	L_00526___135960	L_00516___4778	L_00524___139617	L_01519___327662	L_00525___143273	L_00522___8562	L_00525___146927	L_00525___150588	L_00526___154248	L_00512___157895	L_00671___161769	L_01091___166319	L_00945___169711	L_00547___172584	L_00461___176055	L_01495___181807	L_00557___183605	L_00797___337851	L_00495___187140
cluster0175	nanE	putative N-acetylmannosamine-6-phosphate 2-epimerase	L_01090___55520	L_01177___59529	L_00186___61222	L_01364___67295	L_01494___71202	L_01387___316170	L_01408___74785	L_00903	L_01404___78452	L_01041___81370	L_01186___85267	L_01253___89147	L_01398___93019	L_01249___96385	L_00513___298977	L_00360___98221	L_01049___103377	L_00844___106771	L_01275___111475	L_01515___115573	L_01514___119347	L_01476___320342	L_00973___122011	L_01501___323960	L_01185___126351	L_01247___130128	L_01371___134045	L_00929___1909	L_01285___137527	L_00946___5666	L_01371___141362	L_01215___327040	L_00962___144177	L_00928___9399	L_01540___149018	L_01462___152523	L_01541___156339	L_01223___159365	L_01257___162981	L_01208___166565	L_01192___170223	L_01394___174329	L_01438___178083	L_01126___181046	L_01407___185356	L_01401___339096	L_01513___189248
cluster0176	exbD	transport protein ExbD	L_01660___56699	L_00677___58495	L_00820___62541	L_00698___65915	L_01251___70699	L_00692___314740	L_00607___73130	L_00759	L_00606___76803	L_01444___82205	L_01474___85861	L_00840___88296	L_00790___91766	L_00767___95391	L_00349___298638	L_00902___99339	L_01712___104748	L_01604___108339	L_01612___112171	L_00674___113839	L_00674___117615	L_00567___318466	L_01599___123300	L_00986___322897	L_01561___127126	L_00765___129134	L_00527___132307	L_00765___1571	L_01642___138261	L_00835___5433	L_00765___140113	L_00892___326371	L_01311___144897	L_00764___9060	L_00768___147427	L_01624___152854	L_00769___154748	L_01561___160065	L_01669___163831	L_01645___167461	L_01573___171005	L_00768___173037	L_00707___176562	L_00757___180282	L_00800___184105	L_00557___337358	L_00783___187733
cluster0177	exbB	transport protein ExbB	L_01659___56697	L_00676___58493	L_00819___62539	L_00697___65913	L_01250___70697	L_00693___314742	L_00608___73132	L_00758	L_00607___76805	L_01443___82203	L_01475___85863	L_00839___88294	L_00789___91764	L_00766___95389	L_00348___298636	L_00903___99341	L_01713___104750	L_01605___108341	L_01613___112173	L_00675___113841	L_00675___117617	L_00568___318468	L_01598___123298	L_00987___322899	L_01560___127124	L_00764___129132	L_00528___132309	L_00764___1569	L_01643___138263	L_00834___5431	L_00764___140111	L_00893___326373	L_01312___144899	L_00763___9058	L_00767___147425	L_01625___152856	L_00768___154746	L_01562___160067	L_01668___163829	L_01646___167463	L_01574___171007	L_00769___173039	L_00706___176560	L_00758___180284	L_00799___184103	L_00558___337360	L_00782___187731
cluster0178	engC	putative GTPase	L_01473___56316	L_01475___60153	L_01380___63696	L_01494___67564	L_00961___70102	L_01106___315586	L_00891___73716	L_01091	L_00889___77387	L_01413___82142	L_01540___85996	L_01565___89796	L_01623___93482	L_01577___97060	L_00703___299367	L_01025___99590	L_01452___104208	L_01226___107562	L_01436___111804	L_01136___114790	L_01135___118564	L_01654___320711	L_01503___123101	L_01614___324195	L_01502___127003	L_01576___130806	L_01595___134506	L_01119___2299	L_01509___137988	L_01137___6058	L_01594___141821	L_01769___328179	L_01564___145416	L_01117___9787	L_01570___149078	L_01492___152583	L_01571___156399	L_01467___159872	L_01026___162504	L_01445___167051	L_01641___171144	L_01528___174604	L_01598___178417	L_01446___181705	L_01541___185631	L_01630___339568	L_01581___189390
cluster0179	ispZ	putative intracellular septation protein A	L_00107___53486	L_00541___58214	L_00283___61422	L_00858___66246	L_00080___68268	L_00107___313520	L_00113___72097	L_00172	L_00113___75772	L_00103___79426	L_00108___83031	L_00427___87446	L_00377___90921	L_00376___94590	L_01545___301114	L_00091___97654	L_00568___102386	L_00169___105368	L_00454___109765	L_00537___113556	L_00537___117332	L_00111___317510	L_00072___120138	L_00107___321077	L_00371___124674	L_00071___127700	L_00375___131997	L_00160___329	L_00377___135657	L_00160___4050	L_00071___138679	L_00297___325142	L_00071___142332	L_00159___7820	L_00072___145988	L_00375___150283	L_00375___153941	L_00207___157256	L_00109___160600	L_00156___164383	L_00106___167975	L_00375___172235	L_00915___176993	L_00108___178931	L_00102___182662	L_00102___336415	L_00920___188015
cluster0180	ndpA	nucleoid-associated protein NdpA	L_00120___53513	L_00527___58185	L_00297___61451	L_00871___66273	L_00093___68295	L_00120___313547	L_00126___72124	L_00159	L_00126___75799	L_00117___79455	L_00121___83058	L_00414___87419	L_00363___90892	L_00362___94561	L_01531___301085	L_00106___97685	L_00581___102413	L_00156___105341	L_00468___109794	L_00524___113529	L_00524___117305	L_00124___317537	L_00085___120165	L_00120___321104	L_00357___124645	L_00085___127729	L_00361___131968	L_00146___300	L_00363___135628	L_00147___4023	L_00085___138708	L_00310___325169	L_00085___142361	L_00145___7791	L_00086___146017	L_00361___150254	L_00361___153912	L_00194___157229	L_00122___160627	L_00143___164356	L_00119___168002	L_00361___172206	L_00902___176966	L_00121___178958	L_00116___182691	L_00116___336444	L_00933___188042
cluster0181	group_4309	hypothetical protein	L_00137___53549	L_01505___60214	L_01473___63891	L_00888___66309	L_00120___68351	L_00137___313583	L_00142___72158	L_00143	L_00142___75833	L_00134___79491	L_00138___83094	L_00397___87383	L_00346___90856	L_00345___94525	L_01514___301049	L_01394___100359	L_00598___102449	L_00139___105305	L_00486___109832	L_00498___113475	L_00498___117251	L_00141___317573	L_00102___120201	L_00137___321140	L_00340___124609	L_00102___127765	L_00344___131932	L_00129___264	L_00346___135592	L_00130___3987	L_00102___138744	L_00335___325221	L_00102___142397	L_00128___7755	L_00103___146053	L_00344___150218	L_00344___153876	L_00177___157193	L_00148___160681	L_00126___164320	L_00136___168038	L_00344___172170	L_00885___176930	L_00138___178994	L_00133___182727	L_00133___336480	L_00950___188078
cluster0182	dsbE	thiol:disulfide interchange protein DsbE	L_00365___54024	L_01243___59670	L_00120___61081	L_00175___64834	L_00335___68801	L_00359___314046	L_00370___72630	L_01714	L_00370___76305	L_00366___79971	L_00367___83572	L_00175___86918	L_00133___90412	L_00132___94081	L_01302___300607	L_00293___98078	L_00089___101396	L_00364___105775	L_00693___110265	L_00270___113003	L_00270___116779	L_00363___318038	L_00330___120677	L_00364___321613	L_00128___124167	L_00314___128207	L_00132___131490	L_01719___3541	L_00133___135148	L_01749___7328	L_00314___139186	L_00008___324542	L_00314___142839	L_01717___11029	L_00315___146495	L_00132___149776	L_00132___153434	L_00462___157790	L_00374___161153	L_00342___164772	L_00342___168468	L_00132___171728	L_01110___177401	L_00367___179472	L_00347___183173	L_00345___336922	L_00383___186909
cluster0183	menD menD_2	2-succinyl-5-enolpyruvyl-6-hydroxy-3- cyclohexene-1-carboxylic-acid synthase 2-succinyl-5-enolpyruvyl-6-hydroxy-3- cyclohexene-1-carboxylic-acid synthase	L_01348___56055	L_00640___58418	L_00783___62464	L_00661___65838	L_01216___70626	L_00729___314817	L_00644___73207	L_00722	L_00643___76880	L_01298___81904	L_01510___85936	L_00804___88222	L_00754___91692	L_00730___95315	L_00312___298562	L_00944___99426	L_00860___102986	L_01087___107275	L_00895___110689	L_00711___113916	L_00711___117692	L_00604___318543	L_01165___122407	L_01022___322972	L_01414___126824	L_00729___129060	L_00563___132381	L_00729___1497	L_00731___136382	L_00799___5358	L_00729___140039	L_00929___326448	L_00730___143695	L_00728___8986	L_00732___147353	L_00731___151012	L_00733___154674	L_01042___158991	L_00865___162171	L_01660___167491	L_01610___171082	L_00804___173111	L_00671___176488	L_00793___180357	L_00764___184031	L_00593___337432	L_00747___187658
cluster0184	rep	ATP-dependent DNA helicase Rep	L_01703___56787	L_01702___60616	L_01660___64271	L_01651___67890	L_01657___71537	L_01744___316905	L_01711___75407	L_00373	L_01707___79074	L_01639___82607	L_01663___86252	L_01416___89491	L_01453___93132	L_01408___96713	L_01730___301499	L_01525___100627	L_01641___104603	L_01623___108377	L_01640___112227	L_01698___115952	L_01565___119452	L_01589___320579	L_01703___123514	L_01671___324312	L_01240___126464	L_01450___130549	L_01426___134158	L_00345___714	L_01339___137638	L_00376___4495	L_01425___141473	L_01817___328275	L_01639___145569	L_00343___8202	L_01316___148551	L_01285___152156	L_01317___155872	L_01622___160190	L_01358___163192	L_01358___166873	L_01521___170899	L_01678___174917	L_01656___178537	L_01601___182026	L_01660___185879	L_01503___339309	L_01665___189562
cluster0185	group_4417 group_4416	hypothetical protein hypothetical protein	L_00767___54856	L_00951___59061	L_01303___63538	L_00978___66494	L_01371___70944	L_01510___316428	L_01128___74204	L_01019	L_01126___77875	L_00792___80850	L_00772___84412	L_01174___88983	L_01273___92757	L_01361___96616	L_00629___299216	L_01247___100053	L_00969___103211	L_00765___106607	L_01118___111148	L_01243___115008	L_01242___118782	L_01348___320073	L_00578___121194	L_01376___323698	L_01060___126089	L_01360___130361	L_01246___133783	L_01045___2148	L_01160___137265	L_01063___5907	L_01246___141100	L_01058___326714	L_00837___143915	L_01043___9636	L_01249___148414	L_01160___151895	L_01250___155735	L_00731___158347	L_01130___162715	L_00966___166064	L_00820___169456	L_01269___174067	L_01324___177848	L_00974___180729	L_01282___185094	L_01276___338834	L_01389___188988
cluster0186	proQ	putative activator of osmoprotectant transporter ProP	L_00915___55162	L_00316___57746	L_00380___61622	L_01196___66943	L_00916___70009	L_01151___315679	L_00935___73807	L_01135	L_00933___77478	L_01370___82053	L_00716___84297	L_01084___88799	L_01667___93573	L_01621___97151	L_00747___299458	L_01078___99698	L_00494___102237	L_00675___106423	L_00011___108853	L_01091___114697	L_01090___118471	L_00933___319219	L_01126___122326	L_00943___322809	L_01546___127094	L_01620___130897	L_01639___134597	L_01163___2390	L_01553___138079	L_01565___6942	L_01638___141912	L_01530___327685	L_01668___145628	L_01161___9878	L_01614___149169	L_01536___152674	L_01615___156490	L_00866___158626	L_00977___162403	L_00715___165546	L_00730___169272	L_01572___174695	L_00010___175127	L_00545___179845	L_01585___185722	L_01674___339659	L_00012___186139
cluster0187	fruA	PTS system, fructose-specific IIBC component	L_00936___55205	L_00607___58347	L_00217___61289	L_00497___65501	L_01050___70285	L_00947___315262	L_00806___73541	L_00558	L_00804___77212	L_00584___80424	L_01434___85778	L_00636___87875	L_00598___91372	L_00574___94995	L_00154___298238	L_00025___97521	L_01421___104145	L_01195___107499	L_01062___111032	L_00869___114241	L_00868___118015	L_00772___318890	L_01413___122914	L_01182___323301	L_00568___125077	L_00573___128740	L_00719___132701	L_00572___1175	L_00575___136062	L_00565___4880	L_00573___139719	L_00813___326208	L_00574___143375	L_00571___8664	L_00574___147029	L_00574___150690	L_00575___154350	L_00561___157997	L_00709___161849	L_01327___166810	L_01371___170590	L_00596___172686	L_00511___176159	L_01350___181511	L_00606___183707	L_00749___337752	L_00544___187242
cluster0188	ispF	2-C-methyl-D-erythritol 2,4-cyclodiphosphate synthase	L_01386___56133	L_01544___60295	L_01522___63989	L_01578___67742	L_01508___71230	L_01697___316807	L_01526___75025	L_00351	L_01522___78692	L_01535___82389	L_01614___86151	L_01392___89443	L_01476___93179	L_01430___96757	L_01707___301452	L_01486___100549	L_01526___104363	L_01354___107829	L_01521___111983	L_01558___115663	L_01585___119493	L_01565___320531	L_01473___123041	L_01544___324049	L_01262___126509	L_01428___130504	L_01448___134203	L_00322___667	L_01362___137685	L_00355___4452	L_01447___141518	L_01686___328004	L_01491___145263	L_00321___8158	L_01338___148596	L_01263___152111	L_01339___155917	L_01387___159703	L_01335___163145	L_01382___166921	L_01497___170850	L_01589___174731	L_01569___178359	L_01574___181972	L_01602___185758	L_01480___339262	L_01644___189520
cluster0189	mscL group_4522	large-conductance mechanosensitive channel large conductance mechanosensitive channel	L_01817___57018	L_01781___60777	L_01738___64429	L_01715___68019	L_01796___71822	L_01798___317013	L_01733___75452	L_00402	L_01729___79119	L_01717___82767	L_01777___86482	L_01708___90089	L_01742___93728	L_01742___97399	L_01764___301569	L_01781___101150	L_01673___104668	L_01779___108694	L_01727___112403	L_01770___116097	L_01781___119895	L_01621___320644	L_01759___123626	L_01748___324467	L_01730___127469	L_01742___131147	L_01736___134796	L_00379___784	L_01739___138458	L_00409___4562	L_01735___142111	L_01908___328458	L_01736___145767	L_00377___8271	L_01740___149429	L_01748___153107	L_01742___156752	L_01683___160313	L_01768___164032	L_01744___167662	L_01756___171380	L_01740___175042	L_01716___178658	L_01762___182353	L_01743___186045	L_01740___339793	L_01742___189717
cluster0190	xthA xthA_2	exodeoxyribonuclease III exodeoxyribonuclease III	L_00766___54854	L_00952___59063	L_01304___63540	L_00979___66496	L_01370___70942	L_01511___316430	L_01129___74206	L_01018	L_01127___77877	L_00791___80848	L_00773___84414	L_01173___88981	L_01272___92755	L_01360___96614	L_00628___299214	L_01246___100051	L_00968___103209	L_00764___106605	L_01119___111150	L_01242___115006	L_01241___118780	L_01347___320071	L_00577___121192	L_01375___323696	L_01059___126087	L_01359___130359	L_01245___133781	L_01044___2146	L_01159___137263	L_01062___5905	L_01245___141098	L_01059___326716	L_00836___143913	L_01042___9634	L_01248___148412	L_01159___151893	L_01249___155733	L_00730___158345	L_01129___162713	L_00965___166062	L_00819___169454	L_01268___174065	L_01325___177850	L_00975___180731	L_01281___185092	L_01275___338832	L_01388___188986
cluster0191	group_4547 group_4546 group_4545	putative transcriptional regulator putative transcriptional regulator putative transcriptional regulator	L_01759___56899	L_01360___59912	L_00703___62300	L_00566___65643	L_01119___70427	L_00827___315018	L_00738___73400	L_00625	L_00737___77073	L_00514___80280	L_01303___85511	L_00703___88013	L_00666___91511	L_00642___95134	L_00223___298379	L_01629___100842	L_00765___102790	L_01549___108225	L_00993___110890	L_00798___114095	L_00798___117871	L_00704___318750	L_01256___122594	L_01113___323159	L_00636___125216	L_00641___128879	L_00650___132560	L_00640___1314	L_00643___136201	L_00703___5161	L_00641___139858	L_00745___326068	L_00642___143514	L_00639___8803	L_00643___147170	L_00643___150831	L_00644___154491	L_00630___158139	L_00778___161992	L_01502___167170	L_01309___170465	L_00664___172825	L_00580___176301	L_00887___180551	L_00676___183850	L_00681___337613	L_00654___187467
cluster0192	tatA	Sec-independent protein translocase protein TatA/E	L_01130___55606	L_01127___59428	L_01060___63031	L_01324___67209	L_01453___71114	L_01427___316256	L_01368___74699	L_00863	L_01364___78366	L_01001___81284	L_01146___85181	L_01296___89240	L_01357___92931	L_01208___96297	L_00472___298889	L_00396___98293	L_01089___103463	L_00884___106857	L_01235___111389	L_01474___115485	L_01473___119259	L_01433___320249	L_00933___121925	L_01461___323874	L_01144___126263	L_01206___130040	L_01330___133957	L_00888___1821	L_01244___137439	L_00906___5580	L_01330___141274	L_01173___326950	L_00921___144089	L_00887___9311	L_01499___148930	L_01421___152435	L_01500___156251	L_01527___159995	L_01217___162895	L_01168___166479	L_01152___170137	L_01353___174241	L_01479___178171	L_01086___180960	L_01366___185268	L_01360___339008	L_01473___189162
cluster0193	fur	Ferric uptake regulation protein	L_01134___55614	L_01123___59420	L_01064___63039	L_01320___67201	L_01449___71106	L_01431___316264	L_01364___74691	L_00859	L_01360___78358	L_00997___81276	L_01142___85173	L_01300___89248	L_01353___92923	L_01204___96289	L_00468___298881	L_00400___98301	L_01093___103471	L_00888___106865	L_01231___111381	L_01470___115477	L_01469___119251	L_01429___320241	L_00929___121917	L_01457___323866	L_01140___126255	L_01202___130032	L_01326___133949	L_00884___1813	L_01240___137431	L_00902___5572	L_01326___141266	L_01169___326942	L_00917___144081	L_00883___9303	L_01495___148922	L_01417___152427	L_01496___156243	L_01523___159987	L_01213___162887	L_01164___166471	L_01148___170129	L_01349___174233	L_01483___178179	L_01082___180952	L_01362___185260	L_01356___339000	L_01469___189154
cluster0194	grxA	glutaredoxin	L_01170___55689	L_00046___57180	L_00650___62188	L_01413___67399	L_00781___69730	L_00590___314531	L_01608___75196	L_01477	L_01590___78837	L_00956___81191	L_00961___84803	L_01469___89598	L_01041___92279	L_01018___95904	L_00992___299965	L_00718___98962	L_01336___103970	L_01518___108163	L_00346___109543	L_00037___112515	L_00037___116291	L_01208___319786	L_00853___121758	L_00591___322088	L_00829___125613	L_01016___129647	L_01015___133307	L_01408___2897	L_00929___136789	L_01237___6268	L_01015___140624	L_00540___325648	L_01474___145229	L_01407___10387	L_01018___147938	L_00929___151419	L_01019___155259	L_01170___159253	L_01561___163610	L_00826___165774	L_01086___170002	L_01038___173591	L_00318___175761	L_01273___181353	L_01051___184618	L_01045___338358	L_01048___188281
cluster0195	pyrE	orotate phosphoribosyltransferase	L_01363___56085	L_00655___58448	L_00798___62494	L_00676___65868	L_01229___70652	L_00714___314787	L_00629___73177	L_00737	L_00628___76850	L_01283___81874	L_01495___85906	L_00818___88250	L_00769___91722	L_00745___95345	L_00327___298592	L_00932___99402	L_00875___103016	L_01102___107305	L_00880___110659	L_00696___113886	L_00696___117662	L_00589___318513	L_01150___122377	L_01007___322942	L_01399___126794	L_00744___129090	L_00548___132351	L_00744___1527	L_00746___136412	L_00814___5388	L_00744___140069	L_00914___326418	L_00745___143725	L_00743___9016	L_00747___147383	L_00746___151042	L_00748___154704	L_01027___158961	L_01647___163784	L_01675___167521	L_01595___171052	L_00789___173081	L_00685___176516	L_00778___180327	L_00778___184059	L_00578___337402	L_00762___187688
cluster0196	group_4598	putative Fe(2 )-trafficking protein	L_00037___53344	L_00625___58386	L_00199___61250	L_00784___66095	L_00007___68119	L_00038___313380	L_00039___71946	L_00246	L_00039___75621	L_00039___79296	L_00037___82887	L_00500___87595	L_00441___91051	L_00440___94720	L_01609___301244	L_00007___97482	L_01593___104503	L_00239___105510	L_00384___109623	L_00606___113696	L_00606___117472	L_00039___317363	L_00007___120006	L_00037___320935	L_00435___124804	L_00007___127570	L_00439___132127	L_00224___459	L_00441___135787	L_00230___4192	L_00007___138549	L_00228___325002	L_00007___142202	L_00223___7950	L_00007___145856	L_00440___150415	L_00440___154073	L_00280___157405	L_00039___160458	L_00226___164525	L_00036___167833	L_00439___172365	L_00986___177137	L_00037___178787	L_00038___182532	L_00038___336285	L_00850___187873
cluster0197	group_4599	putative diadenosine tetraphosphatase/threonine protein phosphatase	L_00041___53353	L_00606___58345	L_00218___61291	L_00788___66104	L_00011___68128	L_00042___313389	L_00043___71955	L_00242	L_00043___75630	L_00043___79305	L_00041___82896	L_00496___87586	L_00437___91042	L_00436___94711	L_01605___301235	L_00026___97523	L_01589___104494	L_00235___105501	L_00388___109632	L_00602___113687	L_00602___117463	L_00043___317372	L_00011___120015	L_00041___320944	L_00431___124795	L_00011___127579	L_00435___132118	L_00220___450	L_00437___135778	L_00226___4183	L_00011___138558	L_00232___325011	L_00011___142211	L_00219___7941	L_00011___145865	L_00436___150406	L_00436___154064	L_00276___157396	L_00043___160467	L_00222___164516	L_00040___167842	L_00435___172356	L_00982___177128	L_00041___178796	L_00042___182541	L_00042___336294	L_00854___187882
cluster0198	mglB	D-galactose-binding periplasmic protein precursor	L_00103___53477	L_00545___58222	L_00279___61413	L_00854___66237	L_00076___68259	L_00103___313511	L_00109___72088	L_00176	L_00109___75763	L_00099___79417	L_00104___83022	L_00431___87454	L_00381___90929	L_00380___94598	L_01549___301122	L_00087___97645	L_00564___102377	L_00173___105376	L_00450___109756	L_00541___113564	L_00541___117340	L_00107___317501	L_00068___120129	L_00103___321068	L_00375___124682	L_00067___127691	L_00379___132005	L_00164___337	L_00381___135665	L_00164___4058	L_00067___138670	L_00293___325133	L_00067___142323	L_00163___7828	L_00068___145979	L_00379___150291	L_00379___153949	L_00211___157264	L_00105___160591	L_00160___164391	L_00102___167966	L_00379___172243	L_00919___177001	L_00104___178922	L_00098___182653	L_00098___336406	L_00916___188006
cluster0199	group_4603	hypothetical protein	L_00125___53523	L_01520___60246	L_01458___63859	L_00876___66283	L_00098___68305	L_00125___313557	L_00131___72134	L_00154	L_00131___75809	L_00122___79465	L_00126___83068	L_00409___87409	L_00358___90882	L_00357___94551	L_01526___301075	L_01380___100329	L_00586___102423	L_00151___105331	L_00473___109804	L_00519___113519	L_00519___117295	L_00129___317547	L_00090___120175	L_00125___321114	L_00352___124635	L_00090___127739	L_00356___131958	L_00141___290	L_00358___135618	L_00142___4013	L_00090___138718	L_00315___325179	L_00090___142371	L_00140___7781	L_00091___146027	L_00356___150244	L_00356___153902	L_00189___157219	L_00127___160637	L_00138___164346	L_00124___168012	L_00356___172196	L_00897___176956	L_00126___178968	L_00121___182701	L_00121___336454	L_00938___188052
cluster0200	group_4610	putative coding region	L_00217___53714	L_00486___58099	L_00338___61537	L_00317___65132	L_00196___68509	L_00213___313740	L_00223___72324	L_00062	L_00223___75999	L_00218___79663	L_00219___83262	L_00313___87211	L_00278___90715	L_00277___94384	L_01446___300908	L_00150___97778	L_00678___102614	L_00059___105140	L_00556___109977	L_00415___113305	L_00415___117081	L_00225___317745	L_00184___120371	L_00217___321305	L_00273___124470	L_00169___127904	L_00277___131793	L_00061___123	L_00278___135451	L_00061___3843	L_00169___138883	L_00145___324829	L_00169___142536	L_00061___7616	L_00170___146192	L_00277___150079	L_00277___153737	L_00102___157039	L_00220___160830	L_00059___164182	L_00203___168176	L_00277___172031	L_00796___176745	L_00220___179164	L_00200___182866	L_00200___336619	L_01276___188753
cluster0201	group_4618	hypothetical protein	L_00327___53943	L_01282___59752	L_00081___60999	L_00214___64917	L_00295___68716	L_00320___313963	L_00331___72548	L_01753	L_00331___76223	L_00326___79886	L_00329___83491	L_00214___87001	L_00171___90492	L_00170___94161	L_01340___300687	L_00256___98000	L_00051___101315	L_00326___105694	L_00655___110184	L_00308___113084	L_00308___116860	L_00324___317955	L_00292___120596	L_00326___321532	L_00166___124247	L_00276___128127	L_00170___131570	L_01757___3621	L_00171___135228	L_01787___7409	L_00276___139106	L_00048___324627	L_00276___142759	L_01755___11109	L_00277___146415	L_00170___149856	L_00170___153514	L_00003___156831	L_00336___161072	L_00303___164689	L_00303___168385	L_00170___171808	L_01072___177320	L_00329___179391	L_00309___183093	L_00307___336842	L_01176___188544
cluster0202	group_4636 ftsI ftsI_2	peptidoglycan synthetase FtsI peptidoglycan synthetase FtsI peptidoglycan synthetase FtsI	L_00397___54091	L_00910___58976	L_01262___63453	L_00140___64760	L_00371___68876	L_00391___314112	L_00403___72698	L_01681	L_00403___76373	L_00401___80044	L_00399___83638	L_00140___86845	L_00098___90339	L_00097___94008	L_01267___300534	L_01288___100138	L_00121___101463	L_00396___105842	L_00726___110333	L_00236___112932	L_00236___116708	L_00398___318111	L_00362___120743	L_00396___321679	L_00093___124094	L_00349___128280	L_00097___131417	L_01684___3468	L_00098___135075	L_01717___7262	L_00349___139259	L_00390___325333	L_00349___142912	L_01682___10956	L_00350___146568	L_00097___149703	L_00097___153361	L_00425___157713	L_00410___161228	L_00375___164840	L_00375___168536	L_00097___171655	L_01142___177467	L_00399___179538	L_00382___183246	L_00380___336995	L_00351___186843
cluster0203	group_4640 group_4641	hypothetical protein putative transporter subunit: periplasmic-binding component of ABC superfamily protein	L_00414___54125	L_00893___58941	L_01245___63418	L_00123___64725	L_00388___68910	L_00408___314146	L_00420___72732	L_01664	L_00420___76407	L_00418___80078	L_00416___83672	L_00123___86810	L_00081___90304	L_00080___93973	L_01250___300499	L_01305___100172	L_00138___101497	L_00413___105876	L_00743___110367	L_00219___112897	L_00219___116673	L_00415___318145	L_00379___120777	L_00413___321713	L_00076___124059	L_00366___128314	L_00080___131382	L_01667___3433	L_00081___135040	L_01700___7227	L_00366___139293	L_00407___325367	L_00366___142946	L_01665___10921	L_00367___146602	L_00080___149668	L_00080___153326	L_00408___157678	L_00427___161262	L_00392___164874	L_00392___168570	L_00080___171620	L_01159___177501	L_00416___179572	L_00399___183280	L_00397___337029	L_00334___186808
cluster0204	group_4672 topA topA_2	DNA topoisomerase I DNA topoisomerase I DNA topoisomerase I	L_00607___54528	L_00105___57300	L_00591___62068	L_01085___66713	L_00751___69670	L_00621___314593	L_01234___74420	L_01311	L_01232___78091	L_01166___81633	L_00559___83975	L_00967___88558	L_01072___92341	L_01048___95964	L_00962___299905	L_00659___98841	L_00319___101878	L_00983___107062	L_00165___109169	L_00005___112451	L_00005___116227	L_01051___319462	L_00695___121435	L_00779___322473	L_00859___125673	L_01046___129707	L_01045___133367	L_01378___2837	L_00959___136849	L_01413___6631	L_01045___140684	L_00571___325710	L_01208___144689	L_01377___10327	L_01048___147998	L_00959___151479	L_01049___155319	L_01287___159500	L_01403___163282	L_00567___165243	L_00582___168969	L_01068___173651	L_00158___175430	L_00703___180169	L_01081___184678	L_01075___338418	L_00164___186450
cluster0205	mlaD	putative phospholipid ABC transporter-binding protein mlaD	L_00355___54004	L_01253___59690	L_00110___61061	L_00185___64854	L_00325___68781	L_00349___314026	L_00360___72610	L_01724	L_00360___76285	L_00356___79951	L_00357___83552	L_00185___86938	L_00143___90432	L_00142___94101	L_01312___300627	L_00283___98058	L_00079___101376	L_00354___105755	L_00683___110245	L_00280___113023	L_00280___116799	L_00353___318018	L_00320___120657	L_00354___321593	L_00138___124187	L_00304___128187	L_00142___131510	L_01729___3561	L_00143___135168	L_01759___7348	L_00304___139166	L_00018___324562	L_00304___142819	L_01727___11049	L_00305___146475	L_00142___149796	L_00142___153454	L_00472___157810	L_00364___161133	L_00332___164752	L_00332___168448	L_00142___171748	L_01100___177381	L_00357___179452	L_00337___183153	L_00335___336902	L_00393___186929
cluster0206	group_4703	hypothetical protein	L_00986___55307	L_01341___59872	L_00722___62340	L_00547___65603	L_01101___70389	L_00897___315160	L_00756___73438	L_00607	L_00755___77111	L_00532___80318	L_01384___85676	L_00685___87975	L_00648___91473	L_00624___95096	L_00205___298341	L_01647___100879	L_01371___104043	L_01145___107397	L_01012___110930	L_00816___114133	L_00816___117909	L_00722___318788	L_01363___122812	L_01132___323199	L_00618___125178	L_00623___128841	L_00668___132598	L_00622___1276	L_00625___136163	L_00615___4982	L_00623___139820	L_00763___326105	L_00624___143476	L_00621___8765	L_00625___147132	L_00625___150793	L_00626___154453	L_00611___158099	L_00760___161954	L_01277___166708	L_01421___170692	L_00646___172787	L_00561___176261	L_01300___181409	L_00657___183810	L_00699___337651	L_00594___187344
cluster0207	fabH	3-oxoacyl-[acyl-carrier-protein] synthase III	L_01102___55546	L_01189___59555	L_00174___61196	L_01352___67269	L_01481___71174	L_01399___316196	L_01396___74759	L_00891	L_01392___78426	L_01029___81344	L_01174___85241	L_01265___89173	L_01385___92991	L_01236___96357	L_00500___298949	L_00348___98195	L_01061___103403	L_00856___106797	L_01263___111449	L_01502___115545	L_01501___119319	L_01464___320316	L_00961___121985	L_01489___323934	L_01172___126323	L_01234___130100	L_01358___134017	L_00916___1881	L_01272___137499	L_00934___5640	L_01358___141334	L_01203___327014	L_00949___144149	L_00915___9371	L_01527___148990	L_01449___152495	L_01528___156311	L_01235___159391	L_01245___162955	L_01196___166539	L_01180___170197	L_01381___174301	L_01451___178111	L_01114___181020	L_01394___185328	L_01388___339068	L_01501___189222
cluster0208	group_4721	Sec-independent protein translocase protein TatC	L_01132___55610	L_01125___59424	L_01062___63035	L_01322___67205	L_01451___71110	L_01429___316260	L_01366___74695	L_00861	L_01362___78362	L_00999___81280	L_01144___85177	L_01298___89244	L_01355___92927	L_01206___96293	L_00470___298885	L_00398___98297	L_01091___103467	L_00886___106861	L_01233___111385	L_01472___115481	L_01471___119255	L_01431___320245	L_00931___121921	L_01459___323870	L_01142___126259	L_01204___130036	L_01328___133953	L_00886___1817	L_01242___137435	L_00904___5576	L_01328___141270	L_01171___326946	L_00919___144085	L_00885___9307	L_01497___148926	L_01419___152431	L_01498___156247	L_01525___159991	L_01215___162891	L_01166___166475	L_01150___170133	L_01351___174237	L_01481___178175	L_01084___180956	L_01364___185264	L_01358___339004	L_01471___189158
cluster0209	pflA_1 pflA_2	Pyruvate formate-lyase 1-activating enzyme Pyruvate formate-lyase 1-activating enzyme	L_01122___55590	L_01211___59603	L_00152___61148	L_01332___67225	L_01461___71130	L_01419___316240	L_01376___74715	L_00871	L_01372___78382	L_01009___81300	L_01154___85197	L_01276___89196	L_01365___92947	L_01216___96313	L_00480___298905	L_00326___98147	L_01081___103447	L_00876___106841	L_01243___111405	L_01482___115501	L_01481___119275	L_01453___320293	L_00941___121941	L_01469___323890	L_01152___126279	L_01214___130056	L_01338___133973	L_00896___1837	L_01252___137455	L_00914___5596	L_01338___141290	L_01192___326991	L_00929___144105	L_00895___9327	L_01507___148946	L_01429___152451	L_01508___156267	L_01246___159414	L_01225___162911	L_01176___166495	L_01160___170153	L_01361___174257	L_01471___178155	L_01094___180976	L_01374___185284	L_01368___339024	L_01481___189178
cluster0210	group_4812	putative phosphosugar isomerase	L_00924___55180	L_00325___57764	L_00371___61604	L_01187___66925	L_00925___70027	L_01142___315661	L_00926___73789	L_01126	L_00924___77460	L_01378___82069	L_00724___84313	L_01093___88817	L_01658___93555	L_01612___97133	L_00738___299440	L_01070___99682	L_00503___102255	L_00684___106441	L_00002___108835	L_01100___114715	L_01099___118489	L_00924___319201	L_01135___122344	L_00952___322827	L_01537___127076	L_01611___130879	L_01630___134579	L_01154___2372	L_01544___138061	L_01574___6960	L_01629___141894	L_01521___327667	L_01659___145610	L_01152___9860	L_01605___149151	L_01527___152656	L_01606___156472	L_00875___158644	L_00986___162421	L_00724___165564	L_00739___169290	L_01563___174677	L_00002___175111	L_00537___179829	L_01576___185704	L_01665___339641	L_00003___186121
cluster0211	metN	putative D-methionine transport ATP-binding protein	L_01727___56835	L_01749___60711	L_01706___64363	L_01666___67920	L_01703___71631	L_01564___316539	L_01672___75329	L_00819	L_01668___78996	L_01659___82648	L_01722___86372	L_01652___89975	L_01708___93660	L_01661___97236	L_01777___301595	L_01710___101005	L_01749___104823	L_01675___108484	L_01682___112311	L_01718___115992	L_01754___119840	L_01690___320786	L_01724___123556	L_01685___324340	L_01673___127355	L_01661___130984	L_01679___134682	L_00392___810	L_01682___138344	L_00272___4280	L_01678___141997	L_01830___328301	L_01677___145648	L_00390___8297	L_01654___149254	L_01664___152937	L_01655___156575	L_01636___160218	L_01701___163897	L_01691___167556	L_01703___171274	L_01700___174961	L_01695___178615	L_01679___182186	L_01686___185931	L_01683___339679	L_01688___189608
cluster0212	group_4834	hypothetical protein	L_00931___55194	L_00614___58362	L_00210___61274	L_00490___65486	L_01043___70270	L_00954___315277	L_00813___73556	L_00551	L_00811___77227	L_00589___80435	L_01441___85793	L_00629___87860	L_00591___91357	L_00567___94980	L_00147___298223	L_00018___97506	L_01426___104156	L_01200___107510	L_01069___111047	L_00876___114256	L_00875___118030	L_00779___318905	L_01420___122929	L_01187___323312	L_00561___125062	L_00566___128725	L_00726___132716	L_00565___1160	L_00568___136047	L_00558___4865	L_00566___139704	L_00820___326223	L_00567___143360	L_00564___8649	L_00567___147014	L_00567___150675	L_00568___154335	L_00554___157982	L_00704___161838	L_01334___166825	L_01364___170575	L_00589___172671	L_00504___176144	L_01357___181526	L_00599___183692	L_00756___337767	L_00537___187227
cluster0213	secE	preprotein translocase SecE	L_01430___56226	L_01687___60586	L_01645___64241	L_01727___68044	L_01783___71795	L_01870___317161	L_01761___75510	L_00296	L_01749___79161	L_01700___82731	L_01794___86518	L_01342___89336	L_01763___93772	L_01755___97426	L_01658___301348	L_01587___100752	L_01799___104923	L_01806___108750	L_01479___111894	L_01787___116133	L_01794___119922	L_01515___320424	L_01430___122950	L_01583___324132	L_01743___127496	L_01755___131174	L_01753___134832	L_00273___563	L_01756___138494	L_00311___4359	L_01752___142147	L_01728___328093	L_01751___145798	L_00271___8052	L_01755___149460	L_01214___152007	L_01757___156783	L_01005___158913	L_01757___164010	L_01761___167698	L_01769___171407	L_01755___175073	L_01524___178265	L_01790___182410	L_01760___186081	L_01757___339829	L_01759___189753
cluster0214	ppiB_2 ppiB	peptidyl-prolyl cis-trans isomerase B peptidyl-prolyl cis-trans isomerase B	L_00728___54775	L_01136___59446	L_01051___63013	L_01018___66577	L_01325___70850	L_01552___316515	L_01168___74286	L_00979	L_01166___77957	L_00749___80761	L_00811___84493	L_01134___88900	L_01230___92668	L_01318___96527	L_00586___299127	L_00387___98275	L_00930___103130	L_00726___106526	L_01157___111229	L_01199___114917	L_01198___118691	L_01308___319990	L_00539___121113	L_01336___323615	L_01017___126000	L_01317___130272	L_01203___133694	L_01002___2059	L_01117___137176	L_01023___5824	L_01203___141011	L_01427___327475	L_00794___143826	L_01000___9547	L_01206___148325	L_01117___151806	L_01207___155646	L_00691___158264	L_01090___162633	L_00927___165983	L_00781___169375	L_01226___173978	L_01363___177929	L_01013___180810	L_01239___185005	L_01233___338745	L_01349___188905
cluster0215	group_4886 mreD	cell wall structural complex MreBCD transmembrane component MreD rod shape-determining protein MreD	L_00768___54858	L_00950___59059	L_01302___63536	L_00977___66492	L_01372___70946	L_01509___316426	L_01127___74202	L_01020	L_01125___77873	L_00793___80852	L_00771___84410	L_01175___88985	L_01274___92759	L_01362___96618	L_00630___299218	L_01248___100055	L_00970___103213	L_00766___106609	L_01117___111146	L_01244___115010	L_01243___118784	L_01349___320075	L_00579___121196	L_01377___323700	L_01061___126091	L_01361___130363	L_01247___133785	L_01046___2150	L_01161___137267	L_01064___5909	L_01247___141102	L_01057___326712	L_00838___143917	L_01044___9638	L_01250___148416	L_01161___151897	L_01251___155737	L_00732___158349	L_01131___162717	L_00967___166066	L_00821___169458	L_01270___174069	L_01323___177846	L_00973___180727	L_01283___185096	L_01277___338836	L_01390___188990
cluster0216	group_4893 group_4892	hypothetical protein hypothetical protein	L_01767___56915	L_01368___59928	L_00695___62284	L_00574___65659	L_01127___70443	L_00819___315002	L_00730___73384	L_00633	L_00729___77057	L_00506___80264	L_01295___85495	L_00711___88029	L_00674___91527	L_00650___95150	L_00231___298395	L_01621___100826	L_00773___102806	L_01557___108241	L_00985___110874	L_00790___114079	L_00790___117855	L_00696___318734	L_01248___122578	L_01105___323143	L_00644___125232	L_00649___128895	L_00642___132544	L_00648___1330	L_00651___136217	L_00711___5177	L_00649___139874	L_00737___326052	L_00650___143530	L_00647___8819	L_00651___147186	L_00651___150847	L_00652___154507	L_00638___158155	L_00786___162008	L_01494___167154	L_01301___170449	L_00672___172841	L_00588___176317	L_00879___180535	L_00684___183866	L_00673___337597	L_00662___187483
cluster0217	galE	UDP-glucose 4-epimerase	L_01278___55911	L_00749___58644	L_00892___62690	L_00591___65695	L_01144___70479	L_00802___314966	L_00713___73348	L_00650	L_00712___77021	L_01361___82033	L_01277___85456	L_00729___88068	L_00691___91563	L_00667___95186	L_00248___298431	L_00830___99191	L_00790___102842	L_01017___107131	L_00968___110838	L_00773___114043	L_00773___117819	L_00678___318695	L_01231___122542	L_01088___323107	L_01477___126953	L_00666___128931	L_00625___132508	L_00665___1366	L_00668___136253	L_00729___5215	L_00666___139910	L_00995___326583	L_00667___143566	L_00664___8855	L_00668___147222	L_00668___150883	L_00669___154543	L_01109___159128	L_00803___162044	L_01556___167278	L_01284___170413	L_00867___173240	L_00605___176353	L_00861___180496	L_00701___183902	L_00656___337561	L_00680___187521
cluster0218	pgsA	CDP-diacylglycerol--glycerol-3-phosphate 3-phosphatidyltransferase	L_01070___55479	L_01397___59990	L_00666___62222	L_01384___67336	L_01748___71722	L_01863___317147	L_01429___74828	L_00925	L_01425___78495	L_01065___81420	L_01207___85310	L_01232___89104	L_01420___93064	L_01270___96428	L_00535___299022	L_01725___101037	L_01028___103334	L_00824___106730	L_01295___111516	L_01535___115614	L_01534___119388	L_01496___320383	L_01785___123681	L_01522___324003	L_01207___126396	L_01269___130173	L_01393___134090	L_00951___1954	L_01306___137570	L_00967___5709	L_01392___141405	L_01235___327081	L_00982___144218	L_00949___9442	L_01716___149380	L_01728___153065	L_01720___156705	L_01203___159324	L_01282___163033	L_01228___166606	L_01213___170266	L_01414___174370	L_01417___178040	L_01146___181087	L_01427___185397	L_01422___339139	L_01533___189289
cluster0219	hflK	HflK	L_01096___55534	L_01183___59543	L_00180___61208	L_01358___67281	L_01487___71186	L_01393___316184	L_01402___74771	L_00897	L_01398___78438	L_01035___81356	L_01180___85253	L_01259___89161	L_01391___93003	L_01242___96369	L_00506___298961	L_00354___98207	L_01055___103391	L_00850___106785	L_01269___111461	L_01508___115557	L_01507___119331	L_01470___320328	L_00967___121997	L_01495___323946	L_01178___126335	L_01240___130112	L_01364___134029	L_00922___1893	L_01278___137511	L_00940___5652	L_01364___141346	L_01209___327026	L_00955___144161	L_00921___9383	L_01533___149002	L_01455___152507	L_01534___156323	L_01229___159379	L_01251___162967	L_01202___166551	L_01186___170209	L_01387___174313	L_01445___178099	L_01120___181032	L_01400___185340	L_01394___339080	L_01507___189234
cluster0220	rluD	ribosomal large subunit pseudouridine synthase D	L_01119___55582	L_01208___59595	L_00155___61156	L_01335___67233	L_01464___71138	L_01416___316232	L_01379___74723	L_00874	L_01375___78390	L_01012___81308	L_01157___85205	L_01280___89206	L_01368___92955	L_01219___96321	L_00483___298913	L_00329___98155	L_01078___103439	L_00873___106833	L_01246___111413	L_01485___115509	L_01484___119283	L_01449___320283	L_00944___121949	L_01472___323898	L_01155___126287	L_01217___130064	L_01341___133981	L_00899___1845	L_01255___137463	L_00917___5604	L_01341___141298	L_01189___326983	L_00932___144113	L_00898___9335	L_01510___148954	L_01432___152459	L_01511___156275	L_01249___159422	L_01228___162919	L_01179___166503	L_01163___170161	L_01364___174265	L_01468___178147	L_01097___180984	L_01377___185292	L_01371___339032	L_01484___189186
cluster0221	uspE	universal stress protein E	L_01262___55879	L_00101___57292	L_00595___62076	L_01149___66845	L_00699___69562	L_01326___316045	L_01292___74540	L_01369	L_01290___78211	L_01113___81523	L_00866___84604	L_00904___88429	L_01123___92447	L_01099___96070	L_00911___299799	L_00663___98849	L_01246___103784	L_01428___107977	L_00247___109337	L_01416___115366	L_01415___119140	L_01114___319591	L_00760___121566	L_00680___322272	L_00910___125779	L_01097___129813	L_01096___133473	L_01327___2731	L_01010___136955	L_01331___6462	L_01096___140790	L_00648___325869	L_01390___145061	L_01326___10221	L_01099___148104	L_01010___151585	L_01100___155425	L_00960___158822	L_01535___163558	L_00733___165582	L_00992___169808	L_01119___173757	L_00226___175569	L_01178___181154	L_01132___184784	L_01126___338524	L_01142___188475
cluster0222	group_4925 group_4926	hypothetical protein hypothetical protein	L_01212___55774	L_00171___57440	L_00525___61928	L_01620___67827	L_00649___69455	L_01275___315936	L_01661___75306	L_01418	L_01657___78973	L_01606___82538	L_00918___84716	L_01513___89687	L_01171___92548	L_01147___96171	L_00863___299698	L_00594___98703	L_01295___103887	L_01477___108080	L_00303___109456	L_01365___115258	L_01364___119032	L_01164___319697	L_00811___121673	L_00631___322169	L_00958___125880	L_01145___129914	L_01144___133574	L_01279___2630	L_01058___137056	L_01279___6353	L_01144___140891	L_01256___327127	L_01342___144960	L_01278___10120	L_01147___148205	L_01058___151686	L_01148___155526	L_00911___158717	L_01485___163452	L_00785___165691	L_01044___169917	L_01167___173858	L_00278___175680	L_01230___181266	L_01180___184885	L_01174___338625	L_01090___188366
cluster0223	nusB	transcription antitermination protein NusB	L_01183___55715	L_00061___57210	L_00635___62158	L_01590___67766	L_00630___69416	L_01248___315881	L_01631___75245	L_01448	L_01627___78912	L_01587___82499	L_00947___84775	L_01482___89624	L_01190___92587	L_01166___96210	L_00844___299659	L_00703___98931	L_01322___103942	L_01504___108135	L_00334___109519	L_01346___115219	L_01345___118993	L_01195___319760	L_00839___121730	L_00603___322112	L_00977___125919	L_01164___129953	L_01163___133613	L_01260___2591	L_01077___137095	L_01251___6296	L_01163___140930	L_01284___327184	L_01323___144921	L_01259___10081	L_01166___148244	L_01077___151725	L_01167___155565	L_00882___158658	L_01458___163397	L_00814___165750	L_01073___169976	L_01186___173897	L_00305___175735	L_01259___181325	L_01199___184924	L_01193___338664	L_01062___188309
cluster0224	purU	formyltetrahydrofolate deformylase	L_01645___56668	L_00240___57583	L_00456___61785	L_01464___67503	L_00519___69191	L_00539___314428	L_00554___73021	L_01530	L_00554___76696	L_00906___81088	L_01643___86211	L_01630___89930	L_00930___92056	L_00907___95681	L_01103___300188	L_01151___99856	L_01579___104473	L_01666___108465	L_01574___112092	L_00091___112626	L_00091___116402	L_01260___319892	L_01682___123471	L_00542___321987	L_00718___125390	L_00905___129424	L_00904___133084	L_01519___3120	L_00818___136566	L_01183___6155	L_00904___140401	L_01591___327812	L_01130___144528	L_01518___10610	L_00907___147715	L_00818___151196	L_00908___155036	L_01118___159147	L_00553___161530	L_00879___165885	L_01682___171230	L_00927___173368	L_00372___175874	L_01620___182065	L_00939___184393	L_00934___338135	L_00994___188168
cluster0225	lrp	leucine-responsive regulatory protein	L_01650___56679	L_00245___57594	L_00451___61774	L_01471___67518	L_00514___69180	L_00534___314417	L_00547___73006	L_01537	L_00547___76681	L_00892___81059	L_01648___86222	L_01623___89915	L_00923___92041	L_00900___95666	L_01110___300203	L_01146___99845	L_01584___104484	L_01671___108476	L_01579___112103	L_00096___112637	L_00096___116413	L_01267___319907	L_01687___123482	L_00535___321972	L_00711___125375	L_00898___129409	L_00897___133069	L_01526___3135	L_00811___136551	L_01178___6144	L_00897___140386	L_01586___327801	L_01123___144513	L_01525___10625	L_00900___147700	L_00811___151181	L_00901___155021	L_01113___159136	L_00548___161519	L_00884___165896	L_01677___171219	L_00920___173353	L_00379___175889	L_01615___182054	L_00932___184378	L_00927___338120	L_00989___188157
cluster0226	group_4940	membrane protein	L_01670___56721	L_00712___58569	L_00855___62615	L_00725___65972	L_01261___70721	L_00682___314718	L_00597___73108	L_00769	L_00596___76781	L_01506___82330	L_01464___85839	L_00850___88318	L_00852___91891	L_00829___95516	L_00411___298763	L_00867___99266	L_01702___104726	L_01594___108317	L_01602___112149	L_00664___113817	L_00664___117593	L_00557___318444	L_01609___123322	L_00976___322875	L_01623___127251	L_00827___129259	L_00465___132182	L_00827___1695	L_01580___138136	L_00845___5455	L_00827___140238	L_00882___326349	L_01249___144772	L_00826___9185	L_00830___147552	L_01562___152729	L_00831___154873	L_01551___160043	L_01679___163853	L_01635___167439	L_01563___170983	L_00706___172912	L_00717___176584	L_00747___180260	L_00862___184230	L_00495___337233	L_00793___187755
cluster0227	metR	HTH-type transcriptional regulator MetR	L_01495___56360	L_01788___60791	L_01357___63649	L_01475___67526	L_00986___70152	L_01881___317184	L_00871___73676	L_01071	L_00869___77347	L_01435___82187	L_01519___85954	L_01587___89840	L_01601___93438	L_01555___97016	L_00681___299323	L_01002___99544	L_01430___104164	L_01204___107518	L_01414___111760	L_01159___114836	L_01158___118610	L_01632___320667	L_01481___123057	L_01592___324151	L_01480___126959	L_01554___130762	L_01573___134462	L_01097___2255	L_01487___137944	L_01115___6014	L_01572___141777	L_01791___328223	L_01586___145460	L_01095___9743	L_01548___149034	L_01470___152539	L_01549___156355	L_01488___159914	L_01048___162548	L_01423___167007	L_01619___171100	L_01506___174560	L_01577___178375	L_01425___181663	L_01519___185587	L_01608___339524	L_01603___189434
cluster0228	crr	PTS system, glucose-specific IIA component	L_01470___56310	L_01472___60147	L_01383___63702	L_01497___67570	L_00958___70096	L_01109___315592	L_00894___73722	L_01094	L_00892___77393	L_01410___82136	L_01543___86002	L_01562___89790	L_01626___93488	L_01580___97066	L_00706___299373	L_01028___99596	L_01455___104214	L_01229___107568	L_01439___111810	L_01133___114784	L_01132___118558	L_01657___320717	L_01506___123107	L_01617___324201	L_01505___127009	L_01579___130812	L_01598___134512	L_01122___2305	L_01512___137994	L_01140___6064	L_01597___141827	L_01766___328173	L_01561___145410	L_01120___9793	L_01573___149084	L_01495___152589	L_01574___156405	L_01464___159866	L_01023___162498	L_01448___167057	L_01644___171150	L_01531___174610	L_01601___178423	L_01449___181711	L_01544___185637	L_01633___339574	L_01578___189384
cluster0229	group_4952	hypothetical protein	L_00121___53515	L_00526___58183	L_00298___61453	L_00872___66275	L_00094___68297	L_00121___313549	L_00127___72126	L_00158	L_00127___75801	L_00118___79457	L_00122___83060	L_00413___87417	L_00362___90890	L_00361___94559	L_01530___301083	L_00107___97687	L_00582___102415	L_00155___105339	L_00469___109796	L_00523___113527	L_00523___117303	L_00125___317539	L_00086___120167	L_00121___321106	L_00356___124643	L_00086___127731	L_00360___131966	L_00145___298	L_00362___135626	L_00146___4021	L_00086___138710	L_00311___325171	L_00086___142363	L_00144___7789	L_00087___146019	L_00360___150252	L_00360___153910	L_00193___157227	L_00123___160629	L_00142___164354	L_00120___168004	L_00360___172204	L_00901___176964	L_00122___178960	L_00117___182693	L_00117___336446	L_00934___188044
cluster0230	group_4954	hypothetical protein	L_00166___53608	L_00738___58621	L_00881___62667	L_00925___66384	L_00137___68385	L_00164___313637	L_00168___72210	L_00117	L_00168___75885	L_00161___79545	L_00168___83154	L_00370___87329	L_00329___90822	L_00328___94491	L_01497___301015	L_00841___99214	L_00627___102508	L_00110___105246	L_00505___109870	L_00471___113421	L_00471___117197	L_00168___317627	L_00132___120262	L_00166___321199	L_00323___124575	L_00119___127799	L_00327___131898	L_00112___230	L_00329___135558	L_00112___3951	L_00119___138778	L_00362___325275	L_00119___142431	L_00111___7721	L_00120___146087	L_00327___150184	L_00327___153842	L_00159___157157	L_00165___160715	L_00108___164284	L_00154___168074	L_00327___172136	L_00847___176853	L_00168___179054	L_00150___182761	L_00150___336514	L_00968___188114
cluster0231	thyA	thymidylate synthase	L_00190___53657	L_00512___58155	L_00312___61481	L_00351___65203	L_00159___68430	L_00186___313682	L_00190___72255	L_00095	L_00190___75930	L_00183___79590	L_00191___83201	L_00347___87282	L_00305___90773	L_00304___94442	L_01473___300966	L_00121___97715	L_00651___102557	L_00086___105197	L_00528___109917	L_00449___113376	L_00449___117152	L_00191___317674	L_00156___120311	L_00190___321248	L_00300___124528	L_00142___127846	L_00304___131851	L_00088___181	L_00305___135509	L_00089___3904	L_00142___138825	L_00179___324900	L_00142___142478	L_00088___7674	L_00143___146134	L_00304___150137	L_00304___153795	L_00136___157110	L_00187___160760	L_00085___164237	L_00177___168121	L_00304___172089	L_00824___176806	L_00192___179103	L_00173___182808	L_00173___336561	L_01304___188814
cluster0232	group_4956	putative glutathionylspermidine synthase	L_00215___53710	L_00488___58103	L_00336___61533	L_00319___65136	L_00194___68505	L_00211___313736	L_00221___72320	L_00064	L_00221___75995	L_00216___79659	L_00217___83258	L_00315___87215	L_00280___90719	L_00279___94388	L_01448___300912	L_00148___97774	L_00676___102610	L_00061___105144	L_00554___109973	L_00417___113309	L_00417___117085	L_00223___317741	L_00182___120367	L_00215___321301	L_00275___124474	L_00167___127900	L_00279___131797	L_00063___127	L_00280___135455	L_00063___3847	L_00167___138879	L_00147___324833	L_00167___142532	L_00063___7620	L_00168___146188	L_00279___150083	L_00279___153741	L_00104___157043	L_00218___160826	L_00061___164186	L_00201___168172	L_00279___172035	L_00798___176749	L_00218___179160	L_00198___182862	L_00198___336615	L_01278___188757
cluster0233	group_4970	putative transcriptional regulator, BolA superfamily	L_00352___53998	L_01256___59696	L_00107___61055	L_00188___64860	L_00322___68775	L_00346___314020	L_00357___72604	L_01727	L_00357___76279	L_00353___79945	L_00354___83546	L_00188___86944	L_00146___90438	L_00145___94107	L_01315___300633	L_00280___98052	L_00076___101370	L_00351___105749	L_00680___110239	L_00283___113029	L_00283___116805	L_00350___318012	L_00317___120651	L_00351___321587	L_00141___124193	L_00301___128181	L_00145___131516	L_01732___3567	L_00146___135174	L_01762___7354	L_00301___139160	L_00021___324568	L_00301___142813	L_01730___11055	L_00302___146469	L_00145___149802	L_00145___153460	L_00475___157816	L_00361___161127	L_00329___164746	L_00329___168442	L_00145___171754	L_01097___177375	L_00354___179446	L_00334___183147	L_00332___336896	L_00396___186935
cluster0234	mraZ_2 mraZ	MraZ MraZ	L_00394___54085	L_00913___58982	L_01265___63459	L_00143___64766	L_00368___68870	L_00388___314106	L_00400___72692	L_01684	L_00400___76367	L_00398___80038	L_00396___83632	L_00143___86851	L_00101___90345	L_00100___94014	L_01270___300540	L_01285___100132	L_00118___101457	L_00393___105836	L_00723___110327	L_00239___112938	L_00239___116714	L_00395___318105	L_00359___120737	L_00393___321673	L_00096___124100	L_00346___128274	L_00100___131423	L_01687___3474	L_00101___135081	L_01720___7268	L_00346___139253	L_00387___325327	L_00346___142906	L_01685___10962	L_00347___146562	L_00100___149709	L_00100___153367	L_00428___157719	L_00407___161222	L_00372___164834	L_00372___168530	L_00100___171661	L_01139___177461	L_00396___179532	L_00379___183240	L_00377___336989	L_00354___186849
cluster0235	ackA_2 ackA	acetate kinase acetate kinase	L_00466___54234	L_01091___59354	L_01096___63105	L_00070___64615	L_00441___69021	L_00461___314257	L_00474___72846	L_01610	L_00474___76521	L_00470___80187	L_00468___83781	L_00071___86702	L_00022___90182	L_00021___93851	L_01191___300377	L_00432___98368	L_00190___101606	L_00465___105985	L_00797___110480	L_00166___112787	L_00166___116563	L_00467___318254	L_00431___120886	L_00465___321822	L_00017___123937	L_00425___128437	L_00021___131260	L_01608___3311	L_00022___134918	L_01646___7115	L_00425___139416	L_00460___325478	L_00425___143069	L_01606___10799	L_00426___146725	L_00021___149546	L_00021___153204	L_00356___157569	L_00480___161373	L_00446___164987	L_00446___168683	L_00021___171498	L_01210___177608	L_00468___179681	L_00458___183403	L_00456___337152	L_00282___186700
cluster0236	group_4980	hypothetical protein	L_00526___54362	L_00254___57613	L_00442___61754	L_00008___64482	L_00505___69160	L_00525___314397	L_00538___72986	L_01546	L_00538___76661	L_00883___81039	L_00528___83909	L_00009___86569	L_00914___92021	L_00891___95646	L_01119___300222	L_01137___99825	L_00250___101734	L_00525___106113	L_00857___110608	L_00105___112656	L_00105___116432	L_00529___318386	L_00491___121014	L_00525___321950	L_00702___125355	L_00889___129389	L_00888___133049	L_01535___3154	L_00802___136531	L_01586___6986	L_00888___140366	L_00520___325606	L_01114___144493	L_01534___10644	L_00891___147680	L_00802___151161	L_00892___155001	L_00294___157436	L_00539___161499	L_00506___165115	L_00506___168811	L_00911___173333	L_01270___177735	L_00528___179809	L_00923___184358	L_00918___338100	L_00222___186571
cluster0237	group_5094	UDP-N-acetylmuramoylalanine-D-glutamate ligase-like protein	L_01067___55473	L_01401___59998	L_00662___62214	L_01386___67340	L_01751___71728	L_01860___317141	L_01431___74832	L_00927	L_01427___78499	L_01068___81426	L_01210___85317	L_01230___89100	L_01423___93070	L_01273___96434	L_00538___299028	L_01721___101029	L_01025___103328	L_00821___106724	L_01298___111522	L_01538___115620	L_01537___119394	L_01498___320387	L_01782___123675	L_01525___324009	L_01210___126402	L_01272___130179	L_01396___134096	L_00954___1960	L_01309___137576	L_00970___5715	L_01395___141411	L_01237___327085	L_00985___144224	L_00952___9448	L_01713___149374	L_01731___153071	L_01723___156711	L_01201___159320	L_01285___163039	L_01231___166612	L_01216___170272	L_01417___174376	L_01414___178034	L_01149___181094	L_01430___185403	L_01425___339145	L_01536___189295
cluster0238	deaD	DeaD	L_01680___56741	L_00721___58587	L_00864___62633	L_00734___65990	L_01270___70739	L_00673___314700	L_00588___73090	L_00778	L_00587___76763	L_01497___82312	L_01455___85821	L_00859___88336	L_00843___91873	L_00820___95498	L_00402___298745	L_00858___99248	L_01692___104706	L_01584___108297	L_01593___112131	L_00655___113799	L_00655___117575	L_00548___318426	L_01619___123342	L_00966___322855	L_01614___127233	L_00818___129241	L_00474___132200	L_00818___1677	L_01589___138154	L_00854___5473	L_00818___140220	L_00873___326331	L_01258___144790	L_00817___9167	L_00821___147534	L_01571___152747	L_00822___154855	L_01542___160025	L_01688___163871	L_01626___167421	L_01554___170965	L_00715___172930	L_00726___176602	L_00738___180242	L_00853___184212	L_00504___337251	L_00802___187773
cluster0239	sucB	dihydrolipoamide succinyltransferase component of 2-oxoglutarate dehydrogenase complex	L_00908___55146	L_00308___57728	L_00388___61640	L_01203___66959	L_00909___69993	L_01158___315695	L_00942___73823	L_01142	L_00940___77494	L_01363___82037	L_00709___84281	L_01077___88783	L_01674___93589	L_01628___97167	L_00754___299474	L_01085___99714	L_00487___102221	L_00668___106407	L_00018___108869	L_01084___114681	L_01083___118455	L_00940___319235	L_01119___122310	L_00936___322793	L_01553___127110	L_01627___130913	L_01646___134613	L_01170___2406	L_01560___138095	L_01558___6926	L_01645___141928	L_01537___327701	L_01675___145644	L_01168___9894	L_01621___149185	L_01543___152690	L_01622___156506	L_00859___158610	L_00968___162383	L_00708___165530	L_00723___169256	L_01579___174711	L_00017___175143	L_00552___179861	L_01592___185738	L_01681___339675	L_00019___186155
cluster0240	dnaG	DNA primase	L_01568___56510	L_01561___60329	L_01505___63955	L_00416___65334	L_01608___71438	L_01020___315413	L_01499___74971	L_00477	L_01495___78638	L_00662___80585	L_01037___84956	L_00555___87708	L_00519___91210	L_00495___94833	L_00075___298076	L_01469___100515	L_01160___103608	L_01396___107913	L_01379___111690	L_00950___114408	L_00949___118182	L_00853___319057	L_01275___122632	L_01261___323464	L_00490___124917	L_00494___128578	L_00797___132861	L_00493___1013	L_00496___135900	L_00484___4713	L_00494___139557	L_01489___327602	L_00495___143213	L_00492___8502	L_00495___146867	L_00495___150528	L_00496___154188	L_01326___159580	L_00639___161704	L_01059___166254	L_00913___169646	L_00517___172524	L_00429___175990	L_01377___181566	L_00527___183545	L_00827___337912	L_00463___187075
cluster0241	rpe	ribulose-phosphate 3-epimerase	L_01806___56996	L_01611___60429	L_01565___64075	L_00380___65262	L_01574___71370	L_01050___315473	L_01464___74901	L_00442	L_01460___78568	L_00698___80657	L_01002___84886	L_00519___87636	L_00484___91140	L_00460___94763	L_00040___298006	L_01549___100676	L_01744___104813	L_01739___108613	L_01705___112357	L_00984___114476	L_00983___118250	L_00890___319131	L_01309___122700	L_01737___324445	L_00455___124847	L_00459___128508	L_00832___132931	L_00458___943	L_00461___135830	L_00452___4649	L_00459___139487	L_01454___327532	L_00459___143141	L_00456___8430	L_00460___146797	L_00460___150458	L_00460___154116	L_01363___159654	L_00604___161634	L_01025___166186	L_00879___169578	L_00482___172454	L_00395___175922	L_01411___181634	L_00492___183475	L_00862___337982	L_00431___187011
cluster0242	group_5169	ketoacid-binding protein	L_01433___56233	L_01684___60579	L_01642___64234	L_01730___68051	L_01786___71802	L_01873___317168	L_01758___75503	L_00293	L_01746___79154	L_01703___82738	L_01791___86511	L_01339___89329	L_01760___93765	L_01758___97433	L_01655___301341	L_01590___100759	L_01802___104930	L_01809___108757	L_01476___111887	L_01784___116126	L_01797___119929	L_01512___320417	L_01427___122943	L_01586___324139	L_01746___127503	L_01758___131181	L_01750___134825	L_00270___556	L_01753___138487	L_00308___4352	L_01749___142140	L_01731___328100	L_01748___145791	L_00268___8045	L_01752___149453	L_01211___152000	L_01754___156776	L_01008___158920	L_01754___164003	L_01758___167691	L_01772___171414	L_01752___175066	L_01521___178258	L_01793___182417	L_01757___186074	L_01754___339822	L_01756___189746
cluster0243	group_5171 group_5173 trkA_3 trkA_2	Trk system potassium uptake protein TrkA NAD-binding component of TrK potassium transporter Trk system potassium uptake protein TrkA Trk system potassium uptake protein TrkA	L_01816___57016	L_01782___60779	L_01739___64431	L_01716___68021	L_01795___71820	L_01797___317011	L_01732___75450	L_00403	L_01728___79117	L_01718___82769	L_01776___86480	L_01707___90087	L_01741___93726	L_01741___97397	L_01765___301571	L_01780___101148	L_01674___104670	L_01778___108692	L_01728___112405	L_01769___116095	L_01780___119893	L_01622___320646	L_01758___123624	L_01747___324465	L_01729___127467	L_01741___131145	L_01735___134794	L_00380___786	L_01738___138456	L_00410___4564	L_01734___142109	L_01909___328460	L_01737___145769	L_00378___8273	L_01741___149431	L_01747___153105	L_01743___156754	L_01682___160311	L_01767___164030	L_01743___167660	L_01755___171378	L_01741___175044	L_01717___178660	L_01761___182351	L_01742___186043	L_01739___339791	L_01741___189715
cluster0244	group_5188 group_5189	putative HTH-type transcriptional regulator putative HTH-type transcriptional regulator	L_01088___55516	L_01175___59525	L_00188___61226	L_01366___67299	L_01496___71206	L_01385___316166	L_01410___74789	L_00905	L_01406___78456	L_01043___81374	L_01188___85271	L_01251___89143	L_01400___93023	L_01251___96389	L_00515___298981	L_00362___98225	L_01047___103373	L_00842___106767	L_01277___111479	L_01517___115577	L_01516___119351	L_01478___320346	L_00975___122015	L_01503___323964	L_01187___126355	L_01249___130132	L_01373___134049	L_00931___1913	L_01287___137531	L_00948___5670	L_01373___141366	L_01217___327044	L_00964___144181	L_00930___9403	L_01542___149022	L_01464___152527	L_01543___156343	L_01221___159361	L_01259___162985	L_01210___166569	L_01194___170227	L_01396___174333	L_01436___178079	L_01128___181050	L_01409___185360	L_01403___339100	L_01515___189252
cluster0245	nqrA	Na( )-translocating NADH-quinone reductase subunit A	L_01109___55561	L_01196___59570	L_00167___61181	L_01345___67254	L_01474___71159	L_01406___316211	L_01389___74744	L_00884	L_01385___78411	L_01022___81329	L_01167___85226	L_01290___89227	L_01378___92976	L_01229___96342	L_00493___298934	L_00341___98180	L_01068___103418	L_00863___106812	L_01256___111434	L_01495___115530	L_01494___119304	L_01439___320262	L_00954___121970	L_01482___323919	L_01165___126308	L_01227___130085	L_01351___134002	L_00909___1866	L_01265___137484	L_00927___5625	L_01351___141319	L_01179___326962	L_00942___144134	L_00908___9356	L_01520___148975	L_01442___152480	L_01521___156296	L_01259___159443	L_01238___162940	L_01189___166524	L_01173___170182	L_01374___174286	L_01458___178126	L_01107___181005	L_01387___185313	L_01381___339053	L_01494___189207
cluster0246	kdsA	2-dehydro-3-deoxyphosphooctonate aldolase	L_01617___56608	L_00022___57132	L_01598___64143	L_01436___67445	L_00804___69776	L_00567___314485	L_01585___75150	L_01500	L_01613___78883	L_00933___81145	L_00984___84849	L_01446___89552	L_01017___92231	L_00994___95856	L_01016___300013	L_00741___99008	L_01551___104413	L_01718___108570	L_01548___112037	L_00063___112567	L_00063___116343	L_01231___319832	L_00876___121804	L_00568___322042	L_00805___125565	L_00992___129599	L_00991___133259	L_01432___2945	L_00905___136741	L_01214___6222	L_00991___140576	L_01865___328371	L_01450___145181	L_01431___10435	L_00994___147890	L_00905___151371	L_00995___155211	L_01147___159207	L_01584___163656	L_00849___165820	L_01109___170048	L_01014___173543	L_00341___175807	L_01716___182261	L_01027___184570	L_01021___338310	L_01025___188235
cluster0247	group_5216 group_5217	inosine 5'-monophosphate dehydrogenase inosine 5'-monophosphate dehydrogenase	L_01690___56761	L_01492___60188	L_01486___63917	L_00744___66010	L_01280___70759	L_00663___314680	L_00578___73070	L_00788	L_00577___76743	L_01524___82367	L_01445___85801	L_00869___88356	L_00870___91928	L_00847___95553	L_00429___298800	L_01412___100397	L_01682___104686	L_01574___108277	L_01583___112111	L_00645___113779	L_00645___117555	L_00538___318406	L_01629___123362	L_00955___322833	L_01639___127284	L_00845___129296	L_00447___132145	L_00845___1732	L_01562___138099	L_00864___5493	L_00844___140273	L_00863___326311	L_01232___144737	L_00844___9222	L_00847___147587	L_01545___152694	L_00848___154908	L_01532___160005	L_01698___163891	L_01616___167401	L_01544___170945	L_00689___172877	L_00736___176622	L_00728___180222	L_00879___184265	L_00478___337198	L_00812___187793
cluster0248	group_5221	hypothetical protein	L_00094___53459	L_00554___58241	L_00270___61395	L_00845___66219	L_00067___68241	L_00094___313493	L_00100___72070	L_00185	L_00100___75745	L_00090___79399	L_00095___83004	L_00440___87473	L_00390___90948	L_00389___94617	L_01558___301141	L_00078___97627	L_00555___102359	L_00182___105395	L_00441___109738	L_00550___113583	L_00550___117359	L_00098___317483	L_00059___120111	L_00094___321050	L_00384___124701	L_00058___127673	L_00388___132024	L_00173___356	L_00390___135684	L_00173___4077	L_00058___138652	L_00284___325115	L_00058___142305	L_00172___7847	L_00059___145961	L_00388___150310	L_00388___153968	L_00220___157283	L_00096___160573	L_00169___164410	L_00093___167948	L_00388___172262	L_00928___177020	L_00095___178904	L_00089___182635	L_00089___336388	L_00907___187988
cluster0249	galT	galactose-1-phosphate uridylyltransferase	L_00101___53473	L_00547___58227	L_00277___61409	L_00852___66233	L_00074___68255	L_00101___313507	L_00107___72084	L_00178	L_00107___75759	L_00097___79413	L_00102___83018	L_00433___87459	L_00383___90934	L_00382___94603	L_01551___301127	L_00085___97641	L_00562___102373	L_00175___105381	L_00448___109752	L_00543___113569	L_00543___117345	L_00105___317497	L_00066___120125	L_00101___321064	L_00377___124687	L_00065___127687	L_00381___132010	L_00166___342	L_00383___135670	L_00166___4063	L_00065___138666	L_00291___325129	L_00065___142319	L_00165___7833	L_00066___145975	L_00381___150296	L_00381___153954	L_00213___157269	L_00103___160587	L_00162___164396	L_00100___167962	L_00381___172248	L_00921___177006	L_00102___178918	L_00096___182649	L_00096___336402	L_00914___188002
cluster0250	group_5224	putative transcriptional regulator	L_00229___53738	L_00474___58075	L_00350___61561	L_00305___65107	L_00208___68533	L_00225___313764	L_00235___72348	L_00050	L_00235___76023	L_00230___79687	L_00231___83287	L_00300___87184	L_00266___90691	L_00265___94360	L_01434___300884	L_00162___97803	L_00690___102638	L_00047___105116	L_00568___110002	L_00403___113281	L_00403___117057	L_00238___317772	L_00196___120396	L_00229___321329	L_00261___124446	L_00181___127928	L_00265___131769	L_00049___99	L_00266___135427	L_00049___3818	L_00181___138907	L_00133___324805	L_00181___142560	L_00049___7592	L_00182___146216	L_00265___150055	L_00265___153713	L_00090___157014	L_00232___160855	L_00047___164157	L_00215___168201	L_00265___172007	L_00784___176720	L_00232___179189	L_00212___182890	L_00212___336643	L_01264___188728
cluster0251	rpsT	30S ribosomal protein S20	L_00252___53785	L_00453___58032	L_00012___60855	L_00282___65060	L_00231___68580	L_00248___313811	L_00258___72395	L_00027	L_00258___76070	L_00253___79734	L_00254___83334	L_00277___87137	L_00243___90644	L_00242___94313	L_01411___300837	L_00185___97850	L_00713___102685	L_00024___105069	L_00591___110049	L_00380___113234	L_00380___117010	L_00261___317819	L_00219___120443	L_00252___321376	L_00238___124399	L_00204___127975	L_00242___131722	L_00026___52	L_00243___135380	L_00026___3771	L_00204___138954	L_00111___324760	L_00204___142607	L_00026___7545	L_00205___146263	L_00242___150008	L_00242___153666	L_00067___156967	L_00253___160898	L_00024___164110	L_00238___168248	L_00242___171960	L_00761___176673	L_00255___179236	L_00235___182937	L_00235___336690	L_01241___188681
cluster0252	group_5231	(3R)-hydroxymyristol acyl carrier protein dehydratase	L_00333___53955	L_01275___59738	L_00088___61013	L_00207___64903	L_00302___68730	L_00327___313977	L_00338___72562	L_01746	L_00338___76237	L_00332___79898	L_00335___83503	L_00208___86989	L_00165___90480	L_00164___94149	L_01334___300675	L_00260___98008	L_00057___101327	L_00332___105706	L_00661___110196	L_00302___113072	L_00302___116848	L_00330___317967	L_00298___120608	L_00332___321544	L_00160___124235	L_00282___128139	L_00164___131558	L_01751___3609	L_00165___135216	L_01781___7397	L_00282___139118	L_00042___324615	L_00282___142771	L_01749___11097	L_00283___146427	L_00164___149844	L_00164___153502	L_00494___157858	L_00342___161084	L_00310___164703	L_00310___168399	L_00164___171796	L_01078___177332	L_00335___179403	L_00315___183105	L_00313___336854	L_00415___186978
cluster0253	group_5232	cytochrome c nitrite reductase, Fe-S protein	L_00337___53963	L_01271___59729	L_00092___61021	L_00203___64894	L_00306___68738	L_00331___313985	L_00342___72570	L_01742	L_00342___76245	L_00336___79906	L_00339___83511	L_00204___86980	L_00161___90471	L_00160___94140	L_01330___300666	L_00264___98016	L_00061___101335	L_00336___105714	L_00665___110204	L_00298___113063	L_00298___116839	L_00334___317975	L_00302___120616	L_00336___321552	L_00156___124226	L_00286___128147	L_00160___131549	L_01747___3600	L_00161___135207	L_01777___7388	L_00286___139126	L_00038___324606	L_00286___142779	L_01745___11088	L_00287___146435	L_00160___149835	L_00160___153493	L_00490___157849	L_00346___161092	L_00314___164711	L_00314___168407	L_00160___171787	L_01082___177340	L_00339___179411	L_00319___183113	L_00317___336862	L_00411___186969
cluster0254	group_5236	hypothetical protein	L_00357___54008	L_01251___59686	L_00112___61065	L_00183___64850	L_00327___68785	L_00351___314030	L_00362___72614	L_01722	L_00362___76289	L_00358___79955	L_00359___83556	L_00183___86934	L_00141___90428	L_00140___94097	L_01310___300623	L_00285___98062	L_00081___101380	L_00356___105759	L_00685___110249	L_00278___113019	L_00278___116795	L_00355___318022	L_00322___120661	L_00356___321597	L_00136___124183	L_00306___128191	L_00140___131506	L_01727___3557	L_00141___135164	L_01757___7344	L_00306___139170	L_00016___324558	L_00306___142823	L_01725___11045	L_00307___146479	L_00140___149792	L_00140___153450	L_00470___157806	L_00366___161137	L_00334___164756	L_00334___168452	L_00140___171744	L_01102___177385	L_00359___179456	L_00339___183157	L_00337___336906	L_00391___186925
cluster0255	ccmE	cytochrome c-type biogenesis protein CcmE	L_00363___54020	L_01245___59674	L_00118___61077	L_00177___64838	L_00333___68797	L_00357___314042	L_00368___72626	L_01716	L_00368___76301	L_00364___79967	L_00365___83568	L_00177___86922	L_00135___90416	L_00134___94085	L_01304___300611	L_00291___98074	L_00087___101392	L_00362___105771	L_00691___110261	L_00272___113007	L_00272___116783	L_00361___318034	L_00328___120673	L_00362___321609	L_00130___124171	L_00312___128203	L_00134___131494	L_01721___3545	L_00135___135152	L_01751___7332	L_00312___139182	L_00010___324546	L_00312___142835	L_01719___11033	L_00313___146491	L_00134___149780	L_00134___153438	L_00464___157794	L_00372___161149	L_00340___164768	L_00340___168464	L_00134___171732	L_01108___177397	L_00365___179468	L_00345___183169	L_00343___336918	L_00385___186913
cluster0256	nrdG_2 nrdG	anaerobic ribonucleoside-triphosphate reductase activating protein anaerobic ribonucleoside-triphosphate reductase activating protein	L_00420___54138	L_00887___58929	L_01239___63406	L_00117___64713	L_00394___68923	L_00414___314159	L_00426___72745	L_01658	L_00426___76420	L_00424___80091	L_00422___83685	L_00117___86798	L_00075___90292	L_00074___93961	L_01244___300487	L_01310___100183	L_00144___101510	L_00419___105889	L_00749___110380	L_00213___112885	L_00213___116661	L_00421___318158	L_00385___120790	L_00419___321726	L_00070___124047	L_00372___128327	L_00074___131370	L_01661___3421	L_00075___135028	L_01693___7213	L_00372___139306	L_00413___325380	L_00372___142959	L_01659___10909	L_00373___146615	L_00074___149656	L_00074___153314	L_00402___157666	L_00433___161275	L_00398___164887	L_00398___168583	L_00074___171608	L_01165___177514	L_00422___179585	L_00405___183293	L_00403___337042	L_00328___186796
cluster0257	lpcA group_5275 lpcA_2	phosphoheptose isomerase phosphoheptose isomerase phosphoheptose isomerase	L_00444___54189	L_00851___58854	L_01203___63331	L_00093___64662	L_00419___68976	L_00438___314210	L_00452___72800	L_01632	L_00452___76475	L_00448___80142	L_00446___83736	L_00093___86747	L_00051___90241	L_00050___93910	L_01220___300436	L_01343___100252	L_00168___101561	L_00443___105940	L_00775___110435	L_00188___112832	L_00188___116608	L_00445___318209	L_00409___120841	L_00443___321777	L_00046___123996	L_00396___128378	L_00050___131319	L_01637___3370	L_00051___134977	L_01668___7160	L_00396___139357	L_00438___325433	L_00396___143010	L_01635___10858	L_00397___146666	L_00050___149605	L_00050___153263	L_00378___157615	L_00458___161328	L_00423___164940	L_00423___168636	L_00050___171557	L_01188___177563	L_00446___179636	L_00429___183344	L_00427___337093	L_00304___186745
cluster0258	crp	catabolite gene activator	L_00244___53768	L_00461___58049	L_00004___60838	L_00290___65077	L_00223___68563	L_00240___313794	L_00250___72378	L_00035	L_00250___76053	L_00245___79717	L_00246___83317	L_00285___87154	L_00251___90661	L_00250___94330	L_01419___300854	L_00175___97829	L_00705___102668	L_00032___105086	L_00583___110032	L_00388___113251	L_00388___117027	L_00253___317802	L_00211___120426	L_00244___321359	L_00246___124416	L_00196___127958	L_00250___131739	L_00034___69	L_00251___135397	L_00034___3788	L_00196___138937	L_00120___324779	L_00196___142590	L_00034___7562	L_00197___146246	L_00250___150025	L_00250___153683	L_00075___156984	L_00245___160881	L_00032___164127	L_00230___168231	L_00250___171977	L_00769___176690	L_00247___179219	L_00227___182920	L_00227___336673	L_01249___188698
cluster0259	ptsI	phosphoenolpyruvate-protein phosphotransferase	L_01471___56312	L_01473___60149	L_01382___63700	L_01496___67568	L_00959___70098	L_01108___315590	L_00893___73720	L_01093	L_00891___77391	L_01411___82138	L_01542___86000	L_01563___89792	L_01625___93486	L_01579___97064	L_00705___299371	L_01027___99594	L_01454___104212	L_01228___107566	L_01438___111808	L_01134___114786	L_01133___118560	L_01656___320715	L_01505___123105	L_01616___324199	L_01504___127007	L_01578___130810	L_01597___134510	L_01121___2303	L_01511___137992	L_01139___6062	L_01596___141825	L_01767___328175	L_01562___145412	L_01119___9791	L_01572___149082	L_01494___152587	L_01573___156403	L_01465___159868	L_01024___162500	L_01447___167055	L_01643___171148	L_01530___174608	L_01600___178421	L_01448___181709	L_01543___185635	L_01632___339572	L_01579___189386
cluster0260	group_5361	spermidine/putrescine import ATP-binding protein PotA	L_00589___54492	L_00208___57517	L_00488___61851	L_01065___66673	L_00769___69706	L_00603___314557	L_01215___74382	L_01292	L_01213___78053	L_01184___81669	L_00578___84013	L_00985___88594	L_01054___92305	L_01030___95928	L_00980___299941	L_00559___98631	L_00337___101914	L_01001___107098	L_00147___109133	L_00023___112487	L_00023___116263	L_01032___319424	L_00713___121471	L_00797___322509	L_00841___125637	L_01028___129671	L_01027___133331	L_01396___2873	L_00941___136813	L_01431___6667	L_01027___140648	L_00552___325672	L_01226___144725	L_01395___10363	L_01030___147962	L_00941___151443	L_01031___155283	L_01269___159464	L_01385___163246	L_00585___165279	L_00600___169005	L_01050___173615	L_00140___175394	L_00684___180131	L_01063___184642	L_01057___338382	L_00146___186414
cluster0261	group_5387	F0F1 ATP synthase subunit gamma	L_01521___56413	L_00800___58748	L_00943___62794	L_00463___65431	L_01017___70217	L_00973___315316	L_00840___73611	L_00524	L_00838___77282	L_00615___80488	L_01084___85053	L_00602___87805	L_00564___91302	L_00540___94925	L_00120___298168	L_00785___99099	L_01207___103705	L_01285___107684	L_01332___111593	L_00903___114311	L_00902___118085	L_00806___318960	L_01562___123223	L_01214___323367	L_00535___125009	L_00539___128670	L_00752___132769	L_00538___1105	L_00541___135992	L_00531___4810	L_00539___139649	L_00847___326278	L_00540___143305	L_00537___8594	L_00540___146959	L_00540___150620	L_00541___154280	L_00527___157927	L_00686___161801	L_01106___166351	L_00960___169743	L_00562___172616	L_00477___176089	L_01510___181839	L_00572___183637	L_00782___337820	L_00510___187172
cluster0262	sspA_2 sspA	stringent starvation protein A stringent starvation protein A	L_01244___55842	L_00181___57460	L_00515___61908	L_01167___66882	L_00681___69525	L_01308___316008	L_01310___74577	L_01387	L_01308___78248	L_01095___81486	L_00885___84643	L_00886___88392	L_01141___92484	L_01117___96107	L_00893___299762	L_00584___98683	L_01264___103821	L_01446___108014	L_00268___109380	L_01398___115329	L_01397___119103	L_01132___319628	L_00778___121603	L_00662___322235	L_00928___125816	L_01115___129850	L_01114___133510	L_01309___2694	L_01028___136992	L_01313___6425	L_01114___140827	L_00666___325906	L_01372___145024	L_01308___10184	L_01117___148141	L_01028___151622	L_01118___155462	L_00942___158785	L_01517___163521	L_00752___165621	L_01011___169847	L_01137___173794	L_00244___175606	L_01197___181193	L_01150___184821	L_01144___338561	L_01124___188438
cluster0263	apt	adenine phosphoribosyltransferase	L_00884___55097	L_01063___59296	L_01124___63163	L_01228___67011	L_00884___69941	L_01182___315745	L_00967___73875	L_01167	L_00965___77546	L_01203___81707	L_00685___84232	L_01051___88729	L_01585___93406	L_01539___96984	L_00776___299519	L_00464___98434	L_00463___102172	L_00644___106358	L_00042___108918	L_01060___114632	L_01059___118406	L_00966___319289	L_01095___122261	L_00912___322744	L_01371___126736	L_01538___130730	L_01557___134430	L_01192___2451	L_01422___137810	L_01534___6877	L_01556___141745	L_01561___327750	L_01058___144376	L_01191___9941	L_01447___148823	L_01369___152328	L_01448___156144	L_00833___158556	L_00943___162331	L_00684___165481	L_00699___169207	L_01490___174528	L_00041___175192	L_00576___179910	L_01503___185555	L_01592___339492	L_00043___186204
cluster0264	clpP	ATP-dependent Clp protease proteolytic subunit ClpP	L_01428___56222	L_01689___60590	L_01647___64245	L_01725___68040	L_01781___71791	L_01868___317157	L_01763___75514	L_00298	L_01751___79165	L_01698___82727	L_01796___86522	L_01344___89340	L_01765___93776	L_01753___97422	L_01660___301352	L_01585___100748	L_01797___104919	L_01804___108746	L_01481___111898	L_01789___116137	L_01792___119918	L_01517___320428	L_01432___122954	L_01581___324128	L_01741___127492	L_01753___131170	L_01755___134836	L_00275___567	L_01758___138498	L_00313___4363	L_01754___142151	L_01726___328089	L_01753___145802	L_00273___8056	L_01757___149464	L_01216___152011	L_01759___156787	L_01003___158909	L_01759___164014	L_01763___167702	L_01767___171403	L_01757___175077	L_01526___178269	L_01788___182406	L_01762___186085	L_01759___339833	L_01761___189757
cluster0265	purB	adenylosuccinate lyase	L_01718___56817	L_01718___60648	L_01676___64303	L_01636___67860	L_01629___71480	L_01761___316939	L_01723___75431	L_00385	L_01719___79098	L_01627___82583	L_01678___86282	L_01431___89521	L_01436___93098	L_01391___96679	L_01747___301533	L_01504___100585	L_01656___104633	L_01638___108407	L_01626___112199	L_01713___115982	L_01550___119422	L_01604___320609	L_01719___123546	L_01656___324282	L_01223___126430	L_01467___130583	L_01409___134124	L_00362___748	L_01322___137604	L_00392___4527	L_01408___141439	L_01799___328239	L_01622___145535	L_00360___8236	L_01299___148517	L_01302___152190	L_01300___155838	L_01607___160160	L_01373___163222	L_01343___166843	L_01536___170929	L_01695___174951	L_01641___178507	L_01586___181996	L_01677___185913	L_01520___339343	L_01680___189592
cluster0266	dksA_2 dksA	DnaK suppressor protein DnaK suppressor protein	L_00744___54808	L_00975___59111	L_01327___63588	L_01001___66542	L_01348___70897	L_01533___316476	L_01151___74251	L_00996	L_01149___77922	L_00768___80800	L_00795___84460	L_01151___88935	L_01249___92707	L_01337___96566	L_00605___299166	L_01223___100003	L_00946___103163	L_00742___106559	L_01141___111196	L_01218___114956	L_01217___118730	L_01325___320025	L_00555___121146	L_01352___323648	L_01036___126039	L_01336___130311	L_01222___133733	L_01021___2098	L_01136___137215	L_01039___5857	L_01222___141050	L_01082___326764	L_00813___143865	L_01019___9586	L_01225___148364	L_01136___151845	L_01226___155685	L_00708___158299	L_01106___162666	L_00943___166016	L_00797___169408	L_01245___174017	L_01347___177896	L_00997___180777	L_01258___185044	L_01252___338784	L_01365___188938
cluster0267	hfeA hfeA_2	putative periplasmic chelated iron binding protein putative periplasmic chelated iron binding protein	L_01775___56932	L_01376___59945	L_00687___62266	L_00582___65676	L_01135___70460	L_00811___314984	L_00722___73366	L_00641	L_00721___77039	L_00498___80246	L_01286___85474	L_00720___88049	L_00682___91544	L_00658___95167	L_00239___298412	L_01791___101171	L_00781___102823	L_01565___108258	L_00977___110856	L_00782___114061	L_00782___117837	L_00687___318713	L_01240___122560	L_01097___323125	L_00652___125249	L_00657___128912	L_00634___132526	L_00656___1347	L_00659___136234	L_00720___5196	L_00657___139891	L_01004___326601	L_00658___143547	L_00655___8836	L_00659___147203	L_00659___150864	L_00660___154524	L_00646___158172	L_00794___162025	L_01486___167136	L_01293___170431	L_00680___172858	L_00596___176334	L_00870___180514	L_00692___183883	L_00665___337579	L_00671___187502
cluster0268	relA	GTP pyrophosphokinase	L_01295___55946	L_00766___58679	L_00909___62725	L_00608___65730	L_01161___70514	L_00785___314931	L_00696___73313	L_00667	L_00695___76986	L_01344___81998	L_01260___85421	L_00746___88103	L_00708___91598	L_00684___95221	L_00265___298466	L_00813___99156	L_00807___102877	L_01034___107166	L_00951___110803	L_00756___114008	L_00756___117784	L_00661___318660	L_01214___122507	L_01071___323072	L_01460___126918	L_00683___128966	L_00608___132473	L_00682___1401	L_00685___136288	L_00746___5250	L_00683___139945	L_00978___326548	L_00684___143601	L_00681___8890	L_00685___147257	L_00685___150918	L_00686___154578	L_01092___159093	L_00820___162079	L_01573___167313	L_01267___170378	L_00850___173205	L_00622___176388	L_00844___180461	L_00718___183937	L_00639___337526	L_00697___187556
cluster0269	aroK	shikimate kinase	L_01151___55651	L_01524___60254	L_01454___63851	L_01303___67164	L_01429___71063	L_01448___316301	L_01347___74654	L_00842	L_01343___78321	L_00980___81239	L_01125___85136	L_01317___89285	L_01336___92886	L_01187___96252	L_00451___298844	L_01376___100321	L_01110___103508	L_00905___106902	L_01214___111344	L_01450___115434	L_01449___119208	L_01412___320204	L_00912___121880	L_01439___323827	L_01123___126218	L_01185___129995	L_01309___133912	L_00867___1776	L_01223___137394	L_00885___5535	L_01309___141229	L_01152___326905	L_00900___144044	L_00866___9266	L_01478___148885	L_01400___152390	L_01479___156206	L_01506___159950	L_01193___162844	L_01147___166434	L_01131___170092	L_01332___174196	L_01500___178216	L_01065___180915	L_01345___185223	L_01339___338963	L_01452___189117
cluster0270	fnr	fumarate and nitrate reduction regulatory protein	L_01263___55881	L_00147___57388	L_00549___61980	L_01148___66843	L_00700___69564	L_01327___316047	L_01291___74538	L_01368	L_01289___78209	L_01114___81525	L_00865___84602	L_00905___88431	L_01122___92445	L_01098___96068	L_00912___299801	L_00618___98755	L_01245___103782	L_01427___107975	L_00246___109335	L_01417___115368	L_01416___119142	L_01113___319589	L_00759___121564	L_00681___322274	L_00909___125777	L_01096___129811	L_01095___133471	L_01328___2733	L_01009___136953	L_01332___6464	L_01095___140788	L_00647___325867	L_01391___145063	L_01327___10223	L_01098___148102	L_01009___151583	L_01099___155423	L_00961___158824	L_01536___163560	L_00732___165580	L_00991___169806	L_01118___173755	L_00225___175567	L_01177___181152	L_01131___184782	L_01125___338522	L_01143___188477
cluster0271	alr	alanine racemase	L_01635___56647	L_00230___57562	L_00466___61806	L_01453___67480	L_00530___69214	L_00550___314451	L_00566___73046	L_01518	L_00566___76721	L_00915___81107	L_01633___86190	L_01642___89955	L_00941___92079	L_00918___95704	L_01092___300165	L_01165___99885	L_01569___104452	L_01656___108444	L_01564___112071	L_00080___112603	L_00080___116379	L_01248___319867	L_01672___123450	L_00552___322008	L_00729___125413	L_00916___129447	L_00915___133107	L_01508___3097	L_00829___136589	L_01194___6178	L_00915___140424	L_01602___327835	L_01141___144551	L_01507___10587	L_00918___147738	L_00829___151219	L_00919___155059	L_01129___159170	L_00563___161551	L_00869___165864	L_01692___171251	L_00938___173391	L_00361___175851	L_01630___182086	L_00950___184416	L_00945___338158	L_01005___188191
cluster0272	djlA_1 djlA_3	DnaJ-like protein DjlA DnaJ-like protein DjlA	L_01364___56087	L_00656___58450	L_00799___62496	L_00677___65870	L_01230___70654	L_00713___314785	L_00628___73175	L_00738	L_00627___76848	L_01282___81872	L_01494___85904	L_00819___88252	L_00770___91724	L_00746___95347	L_00328___298594	L_00929___99396	L_00876___103018	L_01103___107307	L_00879___110657	L_00695___113884	L_00695___117660	L_00588___318511	L_01149___122375	L_01006___322940	L_01398___126792	L_00745___129092	L_00547___132349	L_00745___1529	L_00747___136414	L_00815___5390	L_00745___140071	L_00913___326416	L_00746___143727	L_00744___9018	L_00748___147385	L_00747___151044	L_00749___154706	L_01026___158959	L_01648___163786	L_01676___167523	L_01594___171050	L_00788___173079	L_00686___176518	L_00777___180325	L_00779___184061	L_00577___337400	L_00763___187690
cluster0273	group_5563	putative permease	L_01462___56293	L_01465___60132	L_01390___63717	L_01505___67587	L_00950___70079	L_01117___315609	L_00901___73737	L_01101	L_00899___77408	L_01403___82121	L_01551___86019	L_01554___89773	L_01633___93503	L_01587___97081	L_00713___299388	L_01035___99611	L_01463___104231	L_01237___107585	L_01447___111827	L_01125___114767	L_01124___118541	L_01665___320734	L_01514___123124	L_01625___324218	L_01512___127024	L_01586___130827	L_01605___134527	L_01129___2320	L_01519___138009	L_01149___6083	L_01604___141842	L_01759___328158	L_01554___145395	L_01127___9808	L_01580___149099	L_01502___152604	L_01581___156420	L_01457___159851	L_01011___162473	L_01455___167072	L_01651___171165	L_01538___174625	L_01609___178440	L_01457___181728	L_01551___185652	L_01640___339589	L_01569___189365
cluster0274	group_5565	hypothetical protein	L_00127___53528	L_01518___60241	L_01460___63864	L_00878___66288	L_00100___68310	L_00127___313562	L_00133___72139	L_00152	L_00133___75814	L_00124___79470	L_00128___83073	L_00407___87404	L_00356___90877	L_00355___94546	L_01524___301070	L_01382___100334	L_00588___102428	L_00149___105326	L_00475___109809	L_00517___113514	L_00517___117290	L_00131___317552	L_00092___120180	L_00127___321119	L_00350___124630	L_00092___127744	L_00354___131953	L_00139___285	L_00356___135613	L_00140___4008	L_00092___138723	L_00317___325184	L_00092___142376	L_00138___7776	L_00093___146032	L_00354___150239	L_00354___153897	L_00187___157214	L_00129___160642	L_00136___164341	L_00126___168017	L_00354___172191	L_00895___176951	L_00128___178973	L_00123___182706	L_00123___336459	L_00940___188057
cluster0275	group_5569	putative Na /alanine symporter	L_00167___53610	L_00739___58623	L_00882___62669	L_00926___66386	L_00138___68387	L_00165___313639	L_00169___72212	L_00116	L_00169___75887	L_00162___79547	L_00169___83156	L_00369___87327	L_00328___90820	L_00327___94489	L_01496___301013	L_00840___99212	L_00628___102510	L_00109___105244	L_00506___109872	L_00470___113419	L_00470___117195	L_00169___317629	L_00133___120264	L_00167___321201	L_00322___124573	L_00120___127801	L_00326___131896	L_00111___228	L_00328___135556	L_00111___3949	L_00120___138780	L_00363___325277	L_00120___142433	L_00110___7719	L_00121___146089	L_00326___150182	L_00326___153840	L_00158___157155	L_00166___160717	L_00107___164282	L_00155___168076	L_00326___172134	L_00846___176851	L_00169___179056	L_00151___182763	L_00151___336516	L_00969___188116
cluster0276	group_5573	DNA binding protein Fis, putative	L_00265___53812	L_00440___58005	L_00025___60882	L_00269___65033	L_00244___68607	L_00261___313838	L_00271___72422	L_00014	L_00271___76097	L_00266___79761	L_00267___83361	L_00264___87110	L_00231___90619	L_00230___94288	L_01399___300812	L_00198___97877	L_00726___102712	L_00011___105042	L_00604___110076	L_00367___113207	L_00367___116983	L_00274___317846	L_00232___120470	L_00265___321403	L_00226___124374	L_00216___128000	L_00230___131697	L_00014___27	L_00231___135355	L_00014___3746	L_00216___138979	L_00099___324735	L_00216___142632	L_00014___7520	L_00217___146288	L_00230___149983	L_00230___153641	L_00054___156940	L_00266___160925	L_00011___164083	L_00251___168275	L_00230___171935	L_00748___176646	L_00268___179263	L_00247___182962	L_00247___336715	L_01229___188656
cluster0277	dnaN	DNA polymerase III, beta chain	L_00277___53836	L_00428___57981	L_00037___60906	L_00256___65007	L_00256___68632	L_00273___313862	L_00283___72446	L_00002	L_00283___76121	L_00278___79785	L_00280___83387	L_00252___87085	L_00219___90595	L_00218___94264	L_01387___300788	L_00211___97903	L_00002___101211	L_00277___105590	L_00616___110100	L_00355___113183	L_00355___116959	L_00286___317871	L_00244___120494	L_00277___321427	L_00214___124350	L_00228___128024	L_00218___131673	L_00002___3	L_00219___135331	L_00002___3722	L_00228___139003	L_00087___324710	L_00228___142656	L_00002___7496	L_00229___146312	L_00218___149959	L_00218___153617	L_00042___156915	L_00278___160949	L_00263___164603	L_00263___168299	L_00218___171911	L_01023___177215	L_00281___179289	L_00259___182986	L_00259___336739	L_01217___188632
cluster0278	wcaG	WcaG protein	L_00381___54058	L_01225___59632	L_00138___61119	L_00156___64793	L_00355___68843	L_00375___314079	L_00387___72665	L_01697	L_00387___76340	L_00385___80011	L_00383___83605	L_00156___86878	L_00114___90372	L_00113___94041	L_01283___300567	L_00312___98118	L_00105___101430	L_00380___105809	L_00710___110300	L_00252___112965	L_00252___116741	L_00382___318078	L_00346___120710	L_00380___321646	L_00109___124127	L_00333___128247	L_00113___131450	L_01700___3501	L_00114___135108	L_01733___7295	L_00333___139226	L_00374___325300	L_00333___142879	L_01698___10989	L_00334___146535	L_00113___149736	L_00113___153394	L_00441___157746	L_00394___161195	L_00359___164807	L_00359___168503	L_00113___171688	L_01126___177434	L_00383___179505	L_00366___183213	L_00364___336962	L_00367___186876
cluster0279	pyrR	PyrR bifunctional protein	L_01501___56373	L_00620___58375	L_00204___61261	L_00484___65473	L_01037___70257	L_00961___315292	L_00819___73569	L_00545	L_00817___77240	L_00595___80448	L_01104___85093	L_00623___87847	L_00585___91344	L_00561___94967	L_00141___298210	L_00012___97493	L_01227___103745	L_01265___107644	L_01312___111553	L_00882___114269	L_00881___118043	L_00785___318918	L_01542___123183	L_01194___323327	L_00555___125049	L_00560___128712	L_00732___132729	L_00559___1147	L_00562___136034	L_00551___4850	L_00560___139691	L_00826___326236	L_00561___143347	L_00558___8636	L_00561___147001	L_00561___150662	L_00562___154322	L_00548___157969	L_00698___161825	L_01126___166391	L_00980___169783	L_00583___172658	L_00497___176129	L_01530___181879	L_00593___183679	L_00762___337780	L_00530___187212
cluster0280	trpS group_5820 trpS_2	tryptophanyl-tRNA synthetase tryptophanyl-tRNA synthetase tryptophanyl-tRNA synthetase	L_01720___56821	L_01720___60652	L_01678___64307	L_01634___67856	L_01627___71476	L_01763___316943	L_01725___75435	L_00387	L_01721___79102	L_01625___82579	L_01680___86286	L_01433___89525	L_01434___93094	L_01389___96675	L_01749___301537	L_01502___100581	L_01658___104637	L_01640___108411	L_01624___112195	L_01715___115986	L_01548___119418	L_01606___320613	L_01721___123550	L_01654___324278	L_01221___126426	L_01469___130587	L_01407___134120	L_00364___752	L_01320___137600	L_00394___4531	L_01406___141435	L_01797___328235	L_01620___145531	L_00362___8240	L_01297___148513	L_01304___152194	L_01298___155834	L_01605___160156	L_01375___163226	L_01341___166839	L_01538___170933	L_01697___174955	L_01639___178503	L_01584___181992	L_01679___185917	L_01522___339347	L_01682___189596
cluster0281	trxA_2 trxA	thioredoxin thioredoxin	L_00725___54769	L_01644___60496	L_00993___62896	L_01022___66585	L_01318___70836	L_01556___316523	L_01171___74292	L_00976	L_01169___77963	L_00745___80753	L_00814___84499	L_01130___88892	L_01226___92660	L_01314___96519	L_00582___299119	L_00382___98265	L_00927___103124	L_00723___106520	L_01160___111235	L_01196___114911	L_01195___118685	L_01304___319982	L_00536___121107	L_01333___323609	L_01013___125992	L_01313___130264	L_01199___133686	L_00998___2051	L_01113___137168	L_01020___5818	L_01199___141003	L_01424___327469	L_00790___143818	L_00996___9539	L_01202___148317	L_01113___151798	L_01203___155638	L_00688___158258	L_01086___162625	L_00924___165977	L_00778___169369	L_01222___173970	L_01366___177935	L_01016___180816	L_01235___184997	L_01229___338737	L_01346___188899
cluster0282	group_5827 group_5826	hypothetical protein hypothetical protein	L_00773___54868	L_00945___59049	L_01297___63526	L_00972___66482	L_01377___70956	L_01504___316416	L_01122___74192	L_01025	L_01120___77863	L_00798___80862	L_00766___84400	L_01180___88995	L_01279___92769	L_01367___96628	L_00635___299228	L_01253___100065	L_00975___103223	L_00771___106619	L_01112___111136	L_01249___115020	L_01248___118794	L_01354___320085	L_00584___121206	L_01382___323710	L_01066___126101	L_01366___130373	L_01252___133795	L_01051___2160	L_01166___137277	L_01069___5919	L_01252___141112	L_01052___326702	L_00843___143927	L_01049___9648	L_01255___148426	L_01166___151907	L_01256___155747	L_00737___158359	L_01136___162727	L_00972___166076	L_00826___169468	L_01275___174079	L_01318___177836	L_00968___180717	L_01288___185106	L_01282___338846	L_01395___189000
cluster0283	mrdB_2 mrdB	Rod shape-determining protein RodA Rod shape-determining protein RodA	L_00776___54874	L_00942___59043	L_01294___63520	L_00969___66476	L_01380___70962	L_01501___316410	L_01119___74186	L_01028	L_01117___77857	L_00801___80868	L_00763___84394	L_01183___89001	L_01282___92775	L_01370___96634	L_00638___299234	L_01256___100071	L_00978___103229	L_00774___106625	L_01109___111130	L_01252___115026	L_01251___118800	L_01357___320091	L_00587___121212	L_01385___323716	L_01069___126107	L_01369___130379	L_01255___133801	L_01054___2166	L_01169___137283	L_01072___5925	L_01255___141118	L_01049___326696	L_00846___143933	L_01052___9654	L_01258___148432	L_01169___151913	L_01259___155753	L_00740___158365	L_01139___162733	L_00975___166082	L_00829___169474	L_01278___174085	L_01315___177830	L_00965___180711	L_01291___185112	L_01285___338852	L_01398___189006
cluster0284	hflC	HflC	L_01095___55532	L_01182___59541	L_00181___61210	L_01359___67283	L_01488___71188	L_01392___316182	L_01403___74773	L_00898	L_01399___78440	L_01036___81358	L_01181___85255	L_01258___89159	L_01392___93005	L_01243___96371	L_00507___298963	L_00355___98209	L_01054___103389	L_00849___106783	L_01270___111463	L_01509___115559	L_01508___119333	L_01471___320330	L_00968___121999	L_01496___323948	L_01179___126337	L_01241___130114	L_01365___134031	L_00923___1895	L_01279___137513	L_00941___5654	L_01365___141348	L_01210___327028	L_00956___144163	L_00922___9385	L_01534___149004	L_01456___152509	L_01535___156325	L_01228___159377	L_01252___162969	L_01203___166553	L_01187___170211	L_01388___174315	L_01444___178097	L_01121___181034	L_01401___185342	L_01395___339082	L_01508___189236
cluster0285	infC	Translation initiation factor IF-3	L_01207___55764	L_00087___57263	L_00609___62105	L_01615___67817	L_00644___69445	L_01270___315926	L_01656___75296	L_01423	L_01652___78963	L_01601___82528	L_00923___84726	L_01508___89677	L_01176___92558	L_01152___96181	L_00858___299688	L_00677___98878	L_01300___103897	L_01482___108090	L_00308___109466	L_01360___115248	L_01359___119022	L_01169___319707	L_00816___121683	L_00626___322159	L_00963___125890	L_01150___129924	L_01149___133584	L_01274___2620	L_01063___137066	L_01274___6343	L_01149___140901	L_01261___327137	L_01337___144950	L_01273___10110	L_01152___148215	L_01063___151696	L_01153___155536	L_00906___158707	L_01480___163442	L_00790___165701	L_01049___169927	L_01172___173868	L_00283___175690	L_01235___181276	L_01185___184895	L_01179___338635	L_01085___188356
cluster0286	group_5869	hypothetical protein	L_01655___56689	L_00672___58485	L_00815___62531	L_00693___65905	L_01246___70689	L_00697___314750	L_00612___73140	L_00754	L_00611___76813	L_01439___82195	L_01479___85871	L_00835___88286	L_00785___91756	L_00762___95381	L_00344___298628	L_00907___99349	L_01717___104758	L_01609___108349	L_01617___112181	L_00679___113849	L_00679___117625	L_00572___318476	L_01594___123290	L_00991___322907	L_01556___127116	L_00760___129124	L_00532___132317	L_00760___1561	L_01647___138271	L_00830___5423	L_00760___140103	L_00897___326381	L_01316___144907	L_00759___9050	L_00763___147417	L_01629___152864	L_00764___154738	L_01566___160075	L_01664___163821	L_01650___167471	L_01578___171015	L_00773___173047	L_00702___176552	L_00762___180292	L_00795___184095	L_00562___337368	L_00778___187723
cluster0287	gltX	glutamyl-tRNA synthetase	L_01360___56079	L_00652___58442	L_00795___62488	L_00673___65862	L_01226___70646	L_00717___314793	L_00632___73183	L_00734	L_00631___76856	L_01286___81880	L_01498___85912	L_00815___88244	L_00766___91716	L_00742___95339	L_00324___298586	L_00935___99408	L_00872___103010	L_01099___107299	L_00883___110665	L_00699___113892	L_00699___117668	L_00592___318519	L_01153___122383	L_01010___322948	L_01402___126800	L_00741___129084	L_00551___132357	L_00741___1521	L_00743___136406	L_00811___5382	L_00741___140063	L_00917___326424	L_00742___143719	L_00740___9010	L_00744___147377	L_00743___151036	L_00745___154698	L_01030___158967	L_01644___163778	L_01672___167515	L_01598___171058	L_00792___173087	L_00682___176510	L_00781___180333	L_00775___184053	L_00581___337408	L_00759___187682
cluster0288	prfC	peptide chain release factor 3	L_01491___56352	L_01792___60799	L_01361___63657	L_01479___67534	L_00982___70144	L_01885___317192	L_00875___73684	L_01075	L_00873___77355	L_01431___82179	L_01523___85962	L_01583___89832	L_01605___93446	L_01559___97024	L_00685___299331	L_01006___99552	L_01434___104172	L_01208___107526	L_01418___111768	L_01155___114828	L_01154___118602	L_01636___320675	L_01485___123065	L_01596___324159	L_01484___126967	L_01558___130770	L_01577___134470	L_01101___2263	L_01491___137952	L_01119___6022	L_01576___141785	L_01787___328215	L_01582___145452	L_01099___9751	L_01552___149042	L_01474___152547	L_01553___156363	L_01484___159906	L_01044___162540	L_01427___167015	L_01623___171108	L_01510___174568	L_01581___178383	L_01429___181671	L_01523___185595	L_01612___339532	L_01599___189426
cluster0289	group_5872 rpmE	50S ribosomal protein L31, putative 50S ribosomal protein L31	L_00035___53340	L_00627___58390	L_00197___61246	L_00782___66091 L_00902___66338	L_00005___68115	L_00036___313376	L_00037___71942	L_00248	L_00037___75617	L_00037___79292	L_00035___82883 L_00153___83124	L_00502___87599	L_00443___91055	L_00442___94724	L_01611___301248	L_00005___97478	L_01595___104507	L_00241___105514	L_00382___109619	L_00608___113700	L_00608___117476	L_00037___317359	L_00005___120002 L_00117___120232	L_00035___320931	L_00437___124808	L_00005___127566	L_00441___132131	L_00226___463	L_00443___135791	L_00232___4196	L_00005___138545	L_00226___324998	L_00005___142198	L_00225___7954	L_00005___145852	L_00442___150419	L_00442___154077	L_00282___157409	L_00037___160454	L_00228___164529	L_00034___167829	L_00441___172369	L_00988___177141 L_00870___176899	L_00035___178783 L_00153___179024	L_00036___182528	L_00036___336281	L_00848___187869
cluster0290	panF	sodium/pantothenate symporter	L_00260___53802	L_00445___58015	L_00020___60872	L_00274___65043	L_00239___68597	L_00256___313828	L_00266___72412	L_00019	L_00266___76087	L_00261___79751	L_00262___83351	L_00269___87120	L_00235___90627	L_00234___94296	L_01403___300820	L_00193___97867	L_00721___102702	L_00016___105052	L_00599___110066	L_00372___113217	L_00372___116993	L_00269___317836	L_00227___120460	L_00260___321393	L_00230___124382	L_00212___127992	L_00234___131705	L_00018___35	L_00235___135363	L_00018___3754	L_00212___138971	L_00103___324743	L_00212___142624	L_00018___7528	L_00213___146280	L_00234___149991	L_00234___153649	L_00059___156950	L_00261___160915	L_00016___164093	L_00246___168265	L_00234___171943	L_00753___176656	L_00263___179253	L_00243___182954	L_00243___336707	L_01233___188664
cluster0291	ccmB	heme exporter protein B	L_00360___54014	L_01248___59680	L_00115___61071	L_00180___64844	L_00330___68791	L_00354___314036	L_00365___72620	L_01719	L_00365___76295	L_00361___79961	L_00362___83562	L_00180___86928	L_00138___90422	L_00137___94091	L_01307___300617	L_00288___98068	L_00084___101386	L_00359___105765	L_00688___110255	L_00275___113013	L_00275___116789	L_00358___318028	L_00325___120667	L_00359___321603	L_00133___124177	L_00309___128197	L_00137___131500	L_01724___3551	L_00138___135158	L_01754___7338	L_00309___139176	L_00013___324552	L_00309___142829	L_01722___11039	L_00310___146485	L_00137___149786	L_00137___153444	L_00467___157800	L_00369___161143	L_00337___164762	L_00337___168458	L_00137___171738	L_01105___177391	L_00362___179462	L_00342___183163	L_00340___336912	L_00388___186919
cluster0292	artP artP_2	arginine transport ATP-binding protein arginine transport ATP-binding protein	L_00443___54187	L_00850___58852	L_01202___63329	L_00094___64664	L_00418___68974	L_00437___314208	L_00451___72798	L_01633	L_00451___76473	L_00447___80140	L_00445___83734	L_00094___86749	L_00052___90243	L_00051___93912	L_01221___300438	L_01344___100254	L_00167___101559	L_00442___105938	L_00774___110433	L_00189___112834	L_00189___116610	L_00444___318207	L_00408___120839	L_00442___321775	L_00047___123998	L_00395___128376	L_00051___131321	L_01638___3372	L_00052___134979	L_01669___7162	L_00395___139355	L_00437___325431	L_00395___143008	L_01636___10860	L_00396___146664	L_00051___149607	L_00051___153265	L_00379___157617	L_00457___161326	L_00422___164938	L_00422___168634	L_00051___171559	L_01187___177561	L_00445___179634	L_00428___183342	L_00426___337091	L_00305___186747
cluster0293	uvrD_2 uvrD	DNA helicase II DNA helicase II	L_00450___54201	L_00857___58866	L_01209___63343	L_00087___64650	L_00425___68988	L_00445___314224	L_00458___72813	L_01626	L_00458___76488	L_00454___80154	L_00452___83748	L_00087___86735	L_00045___90229	L_00044___93898	L_01214___300424	L_01337___100240	L_00174___101573	L_00449___105952	L_00781___110447	L_00182___112820	L_00182___116596	L_00451___318221	L_00415___120853	L_00449___321789	L_00040___123984	L_00402___128390	L_00044___131307	L_01631___3358	L_00045___134965	L_01662___7148	L_00402___139369	L_00444___325446	L_00402___143022	L_01629___10846	L_00403___146678	L_00044___149593	L_00044___153251	L_00372___157602	L_00464___161340	L_00430___164954	L_00430___168650	L_00044___171545	L_01194___177575	L_00452___179648	L_00435___183356	L_00433___337105	L_00298___186733
cluster0294	ilvE	branched-chain-amino-acid aminotransferase	L_00455___54212	L_01102___59376	L_01085___63083	L_00082___64639	L_00430___68999	L_00450___314235	L_00463___72824	L_01621	L_00463___76499	L_00459___80165	L_00457___83759	L_00082___86724	L_00033___90204	L_00032___93873	L_01202___300399	L_00421___98346	L_00179___101584	L_00454___105963	L_00786___110458	L_00177___112809	L_00177___116585	L_00456___318232	L_00420___120864	L_00454___321800	L_00028___123959	L_00414___128415	L_00032___131282	L_01619___3333	L_00033___134940	L_01657___7137	L_00414___139394	L_00449___325456	L_00414___143047	L_01617___10821	L_00415___146703	L_00032___149568	L_00032___153226	L_00367___157591	L_00469___161351	L_00435___164965	L_00435___168661	L_00032___171520	L_01199___177586	L_00457___179659	L_00447___183381	L_00445___337130	L_00293___186722
cluster0295	group_5908 group_5909	RNA polymerase sigma factor RpoE RNA polymerase sigma factor RpoE	L_01819___57022	L_01779___60773	L_01736___64425	L_01713___68015	L_01798___71826	L_01800___317017	L_01735___75456	L_00400	L_01731___79123	L_01715___82763	L_01779___86486	L_01710___90093	L_01744___93732	L_01744___97403	L_01762___301565	L_01783___101154	L_01671___104664	L_01781___108698	L_01725___112399	L_01772___116101	L_01783___119899	L_01619___320640	L_01761___123630	L_01750___324471	L_01732___127473	L_01744___131151	L_01738___134800	L_00377___780	L_01741___138462	L_00407___4558	L_01737___142115	L_01906___328454	L_01734___145763	L_00375___8267	L_01738___149425	L_01750___153111	L_01740___156748	L_01685___160317	L_01770___164036	L_01746___167666	L_01758___171384	L_01738___175038	L_01714___178654	L_01764___182357	L_01745___186049	L_01742___339797	L_01744___189721
cluster0296	group_5911	galactoside transport system permease protein MglC	L_00105___53482	L_00543___58218	L_00281___61418	L_00856___66242	L_00078___68264	L_00105___313516	L_00111___72093	L_00174	L_00111___75768	L_00101___79422	L_00106___83027	L_00429___87450	L_00379___90925	L_00378___94594	L_01547___301118	L_00089___97650	L_00566___102382	L_00171___105372	L_00452___109761	L_00539___113560	L_00539___117336	L_00109___317506	L_00070___120134	L_00105___321073	L_00373___124678	L_00069___127696	L_00377___132001	L_00162___333	L_00379___135661	L_00162___4054	L_00069___138675	L_00295___325138	L_00069___142328	L_00161___7824	L_00070___145984	L_00377___150287	L_00377___153945	L_00209___157260	L_00107___160596	L_00158___164387	L_00104___167971	L_00377___172239	L_00917___176997	L_00106___178927	L_00100___182658	L_00100___336411	L_00918___188011
cluster0297	group_6157	hypothetical protein	L_00941___55215	L_00691___58525	L_00834___62571	L_00502___65511	L_01055___70295	L_00942___315252	L_00801___73531	L_00563	L_00799___77202	L_00579___80414	L_01429___85768	L_00641___87885	L_00603___91382	L_00579___95005	L_00159___298248	L_00888___99309	L_01416___104135	L_01190___107489	L_01057___111022	L_00864___114231	L_00863___118005	L_00767___318880	L_01408___122904	L_01177___323291	L_00573___125087	L_00578___128750	L_00714___132691	L_00577___1185	L_00580___136072	L_00570___4890	L_00578___139729	L_00808___326198	L_00579___143385	L_00576___8674	L_00579___147039	L_00579___150700	L_00580___154360	L_00566___158007	L_00714___161859	L_01322___166800	L_01376___170600	L_00601___172696	L_00516___176169	L_01345___181501	L_00611___183717	L_00744___337742	L_00549___187252
cluster0298	asnC	regulatory protein AsnC	L_01600___56574	L_01608___60423	L_01562___64069	L_00383___65268	L_01577___71376	L_01047___315467	L_01467___74907	L_00445	L_01463___78574	L_00695___80651	L_01005___84892	L_00523___87644	L_00487___91146	L_00463___94769	L_00043___298012	L_01552___100682	L_01128___103544	L_01365___107851	L_01411___111754	L_00981___114470	L_00980___118244	L_00886___319123	L_01306___122694	L_01294___323530	L_00458___124853	L_00462___128514	L_00829___132925	L_00461___949	L_00464___135836	L_00455___4655	L_00462___139493	L_01458___327540	L_00462___143147	L_00459___8436	L_00463___146803	L_00463___150464	L_00463___154122	L_01360___159648	L_00607___161640	L_01028___166192	L_00882___169584	L_00485___172460	L_00398___175928	L_01408___181628	L_00495___183481	L_00859___337976	L_00434___187017
cluster0299	group_6163	hypothetical protein	L_01383___56127	L_01540___60287	L_01526___63997	L_01581___67748	L_01505___71224	L_01694___316801	L_01523___75019	L_00354	L_01519___78686	L_01532___82383	L_01617___86157	L_01395___89449	L_01473___93173	L_01427___96751	L_01710___301458	L_01490___100557	L_01529___104369	L_01357___107835	L_01524___111989	L_01555___115657	L_01582___119487	L_01568___320537	L_01476___123047	L_01541___324043	L_01259___126503	L_01431___130510	L_01445___134197	L_00325___673	L_01359___137679	L_00358___4458	L_01444___141512	L_01683___327998	L_01488___145257	L_00324___8164	L_01335___148590	L_01266___152117	L_01336___155911	L_01384___159697	L_01338___163151	L_01378___166913	L_01501___170858	L_01586___174725	L_01572___178365	L_01577___181978	L_01599___185752	L_01483___339268	L_01648___189528
cluster0300	nifS2_2 nifS2	cysteine desulfurase cysteine desulfurase	L_01760___56901	L_01361___59914	L_00702___62298	L_00567___65645	L_01120___70429	L_00826___315016	L_00737___73398	L_00626	L_00736___77071	L_00513___80278	L_01302___85509	L_00704___88015	L_00667___91513	L_00643___95136	L_00224___298381	L_01628___100840	L_00766___102792	L_01550___108227	L_00992___110888	L_00797___114093	L_00797___117869	L_00703___318748	L_01255___122592	L_01112___323157	L_00637___125218	L_00642___128881	L_00649___132558	L_00641___1316	L_00644___136203	L_00704___5163	L_00642___139860	L_00744___326066	L_00643___143516	L_00640___8805	L_00644___147172	L_00644___150833	L_00645___154493	L_00631___158141	L_00779___161994	L_01501___167168	L_01308___170463	L_00665___172827	L_00581___176303	L_00886___180549	L_00677___183852	L_00680___337611	L_00655___187469
cluster0301	group_6181 group_6180	hypothetical protein hypothetical protein	L_01762___56905	L_01363___59918	L_00700___62294	L_00569___65649	L_01122___70433	L_00824___315012	L_00735___73394	L_00628	L_00734___77067	L_00511___80274	L_01300___85505	L_00706___88019	L_00669___91517	L_00645___95140	L_00226___298385	L_01626___100836	L_00768___102796	L_01552___108231	L_00990___110884	L_00795___114089	L_00795___117865	L_00701___318744	L_01253___122588	L_01110___323153	L_00639___125222	L_00644___128885	L_00647___132554	L_00643___1320	L_00646___136207	L_00706___5167	L_00644___139864	L_00742___326062	L_00645___143520	L_00642___8809	L_00646___147176	L_00646___150837	L_00647___154497	L_00633___158145	L_00781___161998	L_01499___167164	L_01306___170459	L_00667___172831	L_00583___176307	L_00884___180545	L_00679___183856	L_00678___337607	L_00657___187473
cluster0302	group_6183 group_6182	1-hydroxy-2-methyl-2-(E)-butenyl 4-diphosphate synthase 1-hydroxy-2-methyl-2-(E)-butenyl 4-diphosphate synthase	L_01770___56921	L_01371___59934	L_00692___62278	L_00577___65665	L_01130___70449	L_00816___314996	L_00727___73378	L_00636	L_00726___77051	L_00503___80258	L_01292___85489	L_00714___88035	L_00677___91533	L_00653___95156	L_00234___298401	L_01618___100820	L_00776___102812	L_01560___108247	L_00982___110868	L_00787___114073	L_00787___117849	L_00693___318728	L_01245___122572	L_01102___323137	L_00647___125238	L_00652___128901	L_00639___132538	L_00651___1336	L_00654___136223	L_00714___5183	L_00652___139880	L_01009___326613	L_00653___143536	L_00650___8825	L_00654___147192	L_00654___150853	L_00655___154513	L_00641___158161	L_00789___162014	L_01491___167148	L_01298___170443	L_00675___172847	L_00591___176323	L_00876___180529	L_00687___183872	L_00670___337591	L_00665___187489
cluster0303	group_6187 group_6186	dATP pyrophosphohydrolase dATP pyrophosphohydrolase	L_01318___55994	L_01311___59811	L_00753___62403	L_00631___65777	L_01177___70547	L_00767___314894	L_00674___73268	L_00690	L_00673___76941	L_01328___81965	L_01242___85384	L_00773___88159	L_00724___91631	L_00700___95254	L_00281___298499	L_00974___99487	L_00830___102925	L_01057___107214	L_00933___110766	L_00740___113975	L_00740___117751	L_00634___318604	L_01196___122470	L_01053___323035	L_01444___126885	L_00699___128999	L_00592___132440	L_00698___1434	L_00701___136321	L_00764___5287	L_00699___139978	L_00959___326509	L_00700___143634	L_00697___8923	L_00701___147290	L_00701___150951	L_00702___154611	L_01072___159052	L_00836___162112	L_01591___167350	L_01249___170341	L_00834___173172	L_00640___176425	L_00826___180424	L_00734___183970	L_00623___337493	L_00715___187593
cluster0304	dcd dcd_2	deoxycytidine triphosphate deaminase deoxycytidine triphosphate deaminase	L_01077___55493	L_01387___59969	L_00676___62243	L_01377___67322	L_01741___71708	L_01373___316141	L_01422___74814	L_00918	L_01418___78481	L_01055___81399	L_01200___85296	L_01239___89118	L_01413___93050	L_01263___96414	L_00528___299008	L_01735___101058	L_01035___103348	L_00831___106744	L_01288___111502	L_01528___115600	L_01527___119374	L_01489___320369	L_00987___122040	L_01515___323989	L_01200___126382	L_01262___130159	L_01386___134076	L_00944___1940	L_01299___137556	L_00960___5695	L_01385___141391	L_01228___327067	L_00975___144204	L_00942___9428	L_01723___149394	L_01721___153051	L_01713___156691	L_01210___159338	L_01272___163012	L_01221___166592	L_01206___170252	L_01407___174356	L_01424___178054	L_01139___181073	L_01420___185383	L_01415___339125	L_01526___189275
cluster0305	nqrE	Na( )-translocating NADH-quinone reductase subunit E	L_01113___55569	L_01200___59578	L_00163___61173	L_01341___67246	L_01470___71151	L_01410___316219	L_01385___74736	L_00880	L_01381___78403	L_01018___81321	L_01163___85218	L_01286___89219	L_01374___92968	L_01225___96334	L_00489___298926	L_00337___98172	L_01072___103426	L_00867___106820	L_01252___111426	L_01491___115522	L_01490___119296	L_01443___320270	L_00950___121962	L_01478___323911	L_01161___126300	L_01223___130077	L_01347___133994	L_00905___1858	L_01261___137476	L_00923___5617	L_01347___141311	L_01183___326970	L_00938___144126	L_00904___9348	L_01516___148967	L_01438___152472	L_01517___156288	L_01255___159435	L_01234___162932	L_01185___166516	L_01169___170174	L_01370___174278	L_01462___178134	L_01103___180997	L_01383___185305	L_01377___339045	L_01490___189199
cluster0306	group_6201	NADH:ubiquinone oxidoreductase, na( )-translocating, f subunit	L_01114___55571	L_01201___59580	L_00162___61171	L_01340___67244	L_01469___71149	L_01411___316221	L_01384___74734	L_00879	L_01380___78401	L_01017___81319	L_01162___85216	L_01285___89217	L_01373___92966	L_01224___96332	L_00488___298924	L_00336___98170	L_01073___103428	L_00868___106822	L_01251___111424	L_01490___115520	L_01489___119294	L_01444___320272	L_00949___121960	L_01477___323909	L_01160___126298	L_01222___130075	L_01346___133992	L_00904___1856	L_01260___137474	L_00922___5615	L_01346___141309	L_01184___326972	L_00937___144124	L_00903___9346	L_01515___148965	L_01437___152470	L_01516___156286	L_01254___159433	L_01233___162930	L_01184___166514	L_01168___170172	L_01369___174276	L_01463___178136	L_01102___180995	L_01382___185303	L_01376___339043	L_01489___189197
cluster0307	group_6208 group_6209	pyridine nucleotide transhydrogenase, alpha subunit pyridine nucleotide transhydrogenase, alpha subunit	L_00604___54522	L_00102___57294	L_00594___62074	L_01082___66707	L_00754___69676	L_00618___314587	L_01231___74414	L_01308	L_01229___78085	L_01169___81639	L_00562___83981	L_00970___88564	L_01069___92335	L_01045___95958	L_00965___299911	L_00662___98847	L_00322___101884	L_00986___107068	L_00162___109163	L_00008___112457	L_00008___116233	L_01048___319456	L_00698___121441	L_00782___322479	L_00856___125667	L_01043___129701	L_01042___133361	L_01381___2843	L_00956___136843	L_01416___6637	L_01042___140678	L_00568___325704	L_01211___144695	L_01380___10333	L_01045___147992	L_00956___151473	L_01046___155313	L_01284___159494	L_01400___163276	L_00570___165249	L_00585___168975	L_01065___173645	L_00155___175424	L_00700___180163	L_01078___184672	L_01072___338412	L_00161___186444
cluster0308	lolD	lipoprotein releasing system ATP-binding protein LolD	L_01609___56592	L_00030___57148	L_01606___64159	L_01428___67429	L_00796___69760	L_00575___314501	L_01593___75166	L_01492	L_01605___78867	L_00941___81161	L_00976___84833	L_01454___89568	L_01025___92247	L_01002___95872	L_01008___299997	L_00733___98992	L_01543___104397	L_01710___108554	L_01540___112021	L_00055___112551	L_00055___116327	L_01223___319816	L_00868___121788	L_00576___322058	L_00813___125581	L_01000___129615	L_00999___133275	L_01424___2929	L_00913___136757	L_01222___6238	L_00999___140592	L_01857___328355	L_01458___145197	L_01423___10419	L_01002___147906	L_00913___151387	L_01003___155227	L_01155___159223	L_01576___163640	L_00841___165804	L_01101___170032	L_01022___173559	L_00333___175791	L_01724___182277	L_01035___184586	L_01029___338326	L_01033___188251
cluster0309	ilvH	acetolactate synthase small subunit	L_01641___56660	L_00236___57575	L_00460___61793	L_01460___67495	L_00523___69199	L_00543___314436	L_00558___73029	L_01526	L_00558___76704	L_00910___81096	L_01639___86203	L_01634___89938	L_00934___92064	L_00911___95689	L_01099___300180	L_01155___99864	L_01575___104465	L_01662___108457	L_01570___112084	L_00087___112618	L_00087___116394	L_01256___319884	L_01678___123463	L_00546___321995	L_00722___125398	L_00909___129432	L_00908___133092	L_01515___3112	L_00822___136574	L_01187___6163	L_00908___140409	L_01595___327820	L_01134___144536	L_01514___10602	L_00911___147723	L_00822___151204	L_00912___155044	L_01122___159155	L_00557___161538	L_00875___165877	L_01686___171238	L_00931___173376	L_00368___175866	L_01624___182073	L_00943___184401	L_00938___338143	L_00998___188176
cluster0310	rph	ribonuclease PH	L_01362___56083	L_00654___58446	L_00797___62492	L_00675___65866	L_01228___70650	L_00715___314789	L_00630___73179	L_00736	L_00629___76852	L_01284___81876	L_01496___85908	L_00817___88248	L_00768___91720	L_00744___95343	L_00326___298590	L_00933___99404	L_00874___103014	L_01101___107303	L_00881___110661	L_00697___113888	L_00697___117664	L_00590___318515	L_01151___122379	L_01008___322944	L_01400___126796	L_00743___129088	L_00549___132353	L_00743___1525	L_00745___136410	L_00813___5386	L_00743___140067	L_00915___326420	L_00744___143723	L_00742___9014	L_00746___147381	L_00745___151040	L_00747___154702	L_01028___158963	L_01646___163782	L_01674___167519	L_01596___171054	L_00790___173083	L_00684___176514	L_00779___180329	L_00777___184057	L_00579___337404	L_00761___187686
cluster0311	fabI	enoyl-[acyl-carrier-protein] reductase (NADH)	L_01490___56350	L_01793___60801	L_01362___63659	L_01480___67536	L_00981___70142	L_01886___317194	L_00876___73686	L_01076	L_00874___77357	L_01430___82177	L_01524___85964	L_01582___89830	L_01606___93448	L_01560___97026	L_00686___299333	L_01007___99554	L_01435___104174	L_01209___107528	L_01419___111770	L_01154___114826	L_01153___118600	L_01637___320677	L_01486___123067	L_01597___324161	L_01485___126969	L_01559___130772	L_01578___134472	L_01102___2265	L_01492___137954	L_01120___6024	L_01577___141787	L_01786___328213	L_01581___145450	L_01100___9753	L_01553___149044	L_01475___152549	L_01554___156365	L_01483___159904	L_01043___162538	L_01428___167017	L_01624___171110	L_01511___174570	L_01582___178385	L_01430___181673	L_01524___185597	L_01613___339534	L_01598___189424
cluster0312	map	methionine aminopeptidase	L_01479___56328	L_01480___60163	L_01375___63686	L_01489___67554	L_00966___70112	L_01100___315574	L_00886___73706	L_01086	L_00884___77377	L_01418___82152	L_01535___85986	L_01571___89808	L_01618___93472	L_01572___97050	L_00698___299357	L_01019___99578	L_01446___104196	L_01220___107550	L_01430___111792	L_01142___114802	L_01141___118576	L_01648___320699	L_01497___123089	L_01608___324183	L_01497___126993	L_01571___130796	L_01590___134496	L_01114___2289	L_01504___137978	L_01131___6046	L_01589___141811	L_01774___328189	L_01569___145426	L_01112___9777	L_01565___149068	L_01487___152573	L_01566___156389	L_01472___159882	L_01031___162514	L_01439___167039	L_01635___171132	L_01523___174594	L_01593___178407	L_01441___181695	L_01536___185621	L_01625___339558	L_01587___189402
cluster0313	group_6239	acetyl-CoA carboxylase, biotin carboxylase	L_00258___53798	L_00447___58019	L_00018___60868	L_00276___65047	L_00237___68593	L_00254___313824	L_00264___72408	L_00021	L_00264___76083	L_00259___79747	L_00260___83347	L_00271___87124	L_00237___90631	L_00236___94300	L_01405___300824	L_00191___97863	L_00719___102698	L_00018___105056	L_00597___110062	L_00374___113221	L_00374___116997	L_00267___317832	L_00225___120456	L_00258___321389	L_00232___124386	L_00210___127988	L_00236___131709	L_00020___39	L_00237___135367	L_00020___3758	L_00210___138967	L_00105___324747	L_00210___142620	L_00020___7532	L_00211___146276	L_00236___149995	L_00236___153653	L_00061___156954	L_00259___160911	L_00018___164097	L_00244___168261	L_00236___171947	L_00755___176660	L_00261___179249	L_00241___182950	L_00241___336703	L_01235___188668
cluster0314	smpB	SsrA-binding protein	L_00266___53814	L_00439___58003	L_00026___60884	L_00268___65031	L_00245___68609	L_00262___313840	L_00272___72424	L_00013	L_00272___76099	L_00267___79763	L_00268___83363	L_00263___87108	L_00230___90617	L_00229___94286	L_01398___300810	L_00199___97879	L_00727___102714	L_00010___105040	L_00605___110078	L_00366___113205	L_00366___116981	L_00275___317848	L_00233___120472	L_00266___321405	L_00225___124372	L_00217___128002	L_00229___131695	L_00013___25	L_00230___135353	L_00013___3744	L_00217___138981	L_00098___324733	L_00217___142634	L_00013___7518	L_00218___146290	L_00229___149981	L_00229___153639	L_00053___156938	L_00267___160927	L_00010___164081	L_00252___168277	L_00229___171933	L_00747___176644	L_00269___179265	L_00248___182964	L_00248___336717	L_01228___188654
cluster0315	group_6241	6-phosphofructokinase	L_00267___53816	L_00438___58001	L_00027___60886	L_00267___65029	L_00246___68611	L_00263___313842	L_00273___72426	L_00012	L_00273___76101	L_00268___79765	L_00269___83365	L_00262___87106	L_00229___90615	L_00228___94284	L_01397___300808	L_00200___97881	L_00728___102716	L_00009___105038	L_00606___110080	L_00365___113203	L_00365___116979	L_00276___317850	L_00234___120474	L_00267___321407	L_00224___124370	L_00218___128004	L_00228___131693	L_00012___23	L_00229___135351	L_00012___3742	L_00218___138983	L_00097___324731	L_00218___142636	L_00012___7516	L_00219___146292	L_00228___149979	L_00228___153637	L_00052___156936	L_00268___160929	L_00009___164079	L_00253___168279	L_00228___171931	L_00746___176642	L_00270___179267	L_00249___182966	L_00249___336719	L_01227___188652
cluster0316	leuD	3-isopropylmalate dehydratase small subunit	L_00274___53830	L_00431___57987	L_00034___60900	L_00260___65015	L_00253___68625	L_00270___313856	L_00280___72440	L_00005	L_00280___76115	L_00275___79779	L_00276___83379	L_00255___87092	L_00222___90601	L_00221___94270	L_01390___300794	L_00207___97895	L_00735___102730	L_00002___105024	L_00613___110094	L_00358___113189	L_00358___116965	L_00283___317864	L_00241___120488	L_00274___321421	L_00217___124356	L_00225___128018	L_00221___131679	L_00005___9	L_00222___135337	L_00005___3728	L_00225___138997	L_00090___324717	L_00225___142650	L_00005___7502	L_00226___146306	L_00221___149965	L_00221___153623	L_00045___156922	L_00275___160943	L_00002___164065	L_00260___168293	L_00221___171917	L_00739___176628	L_00277___179281	L_00256___182980	L_00256___336733	L_01220___188638
cluster0317	ftsL_2 ftsL	cell division protein FtsL cell division protein FtsL	L_00396___54089	L_00911___58978	L_01263___63455	L_00141___64762	L_00370___68874	L_00390___314110	L_00402___72696	L_01682	L_00402___76371	L_00400___80042	L_00398___83636	L_00141___86847	L_00099___90341	L_00098___94010	L_01268___300536	L_01287___100136	L_00120___101461	L_00395___105840	L_00725___110331	L_00237___112934	L_00237___116710	L_00397___318109	L_00361___120741	L_00395___321677	L_00094___124096	L_00348___128278	L_00098___131419	L_01685___3470	L_00099___135077	L_01718___7264	L_00348___139257	L_00389___325331	L_00348___142910	L_01683___10958	L_00349___146566	L_00098___149705	L_00098___153363	L_00426___157715	L_00409___161226	L_00374___164838	L_00374___168534	L_00098___171657	L_01141___177465	L_00398___179536	L_00381___183244	L_00379___336993	L_00352___186845
cluster0318	murC_2 murC	UDP-N-acetylmuramate--L-alanine ligase UDP-N-acetylmuramate--L-alanine ligase	L_00404___54105	L_00903___58962	L_01255___63439	L_00133___64746	L_00378___68890	L_00398___314126	L_00410___72712	L_01674	L_00410___76387	L_00408___80058	L_00406___83652	L_00133___86831	L_00091___90325	L_00090___93994	L_01260___300520	L_01295___100152	L_00128___101477	L_00403___105856	L_00733___110347	L_00229___112918	L_00229___116694	L_00405___318125	L_00369___120757	L_00403___321693	L_00086___124080	L_00356___128294	L_00090___131403	L_01677___3454	L_00091___135061	L_01710___7248	L_00356___139273	L_00397___325347	L_00356___142926	L_01675___10942	L_00357___146582	L_00090___149689	L_00090___153347	L_00418___157699	L_00417___161242	L_00382___164854	L_00382___168550	L_00090___171641	L_01149___177481	L_00406___179552	L_00389___183260	L_00387___337009	L_00344___186829
cluster0319	lpxC_2 lpxC	UDP-3-O-[3-hydroxymyristoyl] N-acetylglucosamine deacetylase UDP-3-O-[3-hydroxymyristoyl] N-acetylglucosamine deacetylase	L_00409___54115	L_00898___58952	L_01250___63429	L_00128___64736	L_00383___68900	L_00403___314136	L_00415___72722	L_01669	L_00415___76397	L_00413___80068	L_00411___83662	L_00128___86821	L_00086___90315	L_00085___93984	L_01255___300510	L_01300___100162	L_00133___101487	L_00408___105866	L_00738___110357	L_00224___112908	L_00224___116684	L_00410___318135	L_00374___120767	L_00408___321703	L_00081___124070	L_00361___128304	L_00085___131393	L_01672___3444	L_00086___135051	L_01705___7238	L_00361___139283	L_00402___325357	L_00361___142936	L_01670___10932	L_00362___146592	L_00085___149679	L_00085___153337	L_00413___157689	L_00422___161252	L_00387___164864	L_00387___168560	L_00085___171631	L_01154___177491	L_00411___179562	L_00394___183270	L_00392___337019	L_00339___186819
cluster0320	group_6253 group_6252	putative ABC transporter ATP-binding protein putative ABC transporter ATP-binding protein	L_00413___54123	L_00894___58944	L_01246___63421	L_00124___64728	L_00387___68908	L_00407___314144	L_00419___72730	L_01665	L_00419___76405	L_00417___80076	L_00415___83670	L_00124___86813	L_00082___90307	L_00081___93976	L_01251___300502	L_01304___100170	L_00137___101495	L_00412___105874	L_00742___110365	L_00220___112900	L_00220___116676	L_00414___318143	L_00378___120775	L_00412___321711	L_00077___124062	L_00365___128312	L_00081___131385	L_01668___3436	L_00082___135043	L_01701___7230	L_00365___139291	L_00406___325365	L_00365___142944	L_01666___10924	L_00366___146600	L_00081___149671	L_00081___153329	L_00409___157681	L_00426___161260	L_00391___164872	L_00391___168568	L_00081___171623	L_01158___177499	L_00415___179570	L_00398___183278	L_00396___337027	L_00335___186811
cluster0321	group_6254	hypothetical protein	L_00460___54222	L_01097___59366	L_01090___63093	L_00076___64627	L_00435___69009	L_00455___314245	L_00468___72834	L_01616	L_00468___76509	L_00464___80175	L_00462___83769	L_00077___86714	L_00028___90194	L_00027___93863	L_01197___300389	L_00426___98356	L_00184___101594	L_00459___105973	L_00791___110468	L_00172___112799	L_00172___116575	L_00461___318242	L_00425___120874	L_00459___321810	L_00023___123949	L_00419___128425	L_00027___131272	L_01614___3323	L_00028___134930	L_01652___7127	L_00419___139404	L_00454___325466	L_00419___143057	L_01612___10811	L_00420___146713	L_00027___149558	L_00027___153216	L_00362___157581	L_00474___161361	L_00440___164975	L_00440___168671	L_00027___171510	L_01204___177596	L_00462___179669	L_00452___183391	L_00450___337140	L_00288___186712
cluster0322	nusA_2 nusA	transcription elongation factor NusA transcription elongation factor NusA	L_00568___54449	L_00055___57198	L_00641___62170	L_01275___67108	L_00607___69369	L_01227___315838	L_01069___74083	L_01269	L_01067___77754	L_01253___81811	L_00599___84056	L_01006___88637	L_01537___93307	L_01491___96885	L_00824___299618	L_00709___98944	L_00358___101957	L_00539___106143	L_00126___109090	L_01323___115172	L_01322___118946	L_01011___319381	L_00738___121522	L_00818___322552	L_01323___126637	L_01490___130631	L_01509___134331	L_01240___2550	L_01470___137909	L_01452___6710	L_01508___141646	L_01308___327233	L_01010___144277	L_01239___10040	L_01399___148724	L_01321___152229	L_01400___156045	L_00788___158464	L_00894___162230	L_00606___165322	L_00621___169048	L_01442___174429	L_00119___175351	L_00663___180088	L_01455___185456	L_01544___339393	L_00125___186371
cluster0323	slmA	Nucleoid occlusion protein	L_00242___53764	L_00463___58053	L_00002___60834	L_00292___65081	L_00221___68559	L_00238___313790	L_00248___72374	L_00037	L_00248___76049	L_00243___79713	L_00244___83313	L_00287___87158	L_00253___90665	L_00252___94334	L_01421___300858	L_00173___97825	L_00703___102664	L_00034___105090	L_00581___110028	L_00390___113255	L_00390___117031	L_00251___317798	L_00209___120422	L_00242___321355	L_00248___124420	L_00194___127954	L_00252___131743	L_00036___73	L_00253___135401	L_00036___3792	L_00194___138933	L_00122___324783	L_00194___142586	L_00036___7566	L_00195___146242	L_00252___150029	L_00252___153687	L_00077___156988	L_00243___160877	L_00034___164131	L_00228___168227	L_00252___171981	L_00771___176694	L_00245___179215	L_00225___182916	L_00225___336669	L_01251___188702
cluster0324	metQ	putative D-methionine-binding lipoprotein MetQ	L_01729___56839	L_01747___60707	L_01704___64359	L_01668___67924	L_01705___71635	L_01566___316543	L_01674___75333	L_00817	L_01670___79000	L_01661___82652	L_01724___86376	L_01654___89979	L_01710___93664	L_01663___97240	L_01779___301599	L_01708___101001	L_01751___104827	L_01677___108488	L_01680___112307	L_01720___115996	L_01752___119836	L_01692___320790	L_01726___123560	L_01687___324344	L_01675___127359	L_01663___130988	L_01681___134686	L_00394___814	L_01684___138348	L_00274___4284	L_01680___142001	L_01832___328305	L_01679___145652	L_00392___8301	L_01656___149258	L_01666___152941	L_01657___156579	L_01638___160222	L_01703___163901	L_01693___167560	L_01705___171278	L_01702___174965	L_01693___178611	L_01681___182190	L_01688___185935	L_01685___339683	L_01690___189612
cluster0325	accD	Acetyl-coenzyme A carboxylase carboxyl transferase subunit beta	L_00856___55038	L_01033___59233	L_01154___63226	L_01256___67070	L_00856___69882	L_01210___315804	L_00995___73934	L_01195	L_00993___77605	L_01231___81766	L_00657___84173	L_01023___88671	L_01556___93345	L_01510___96923	L_00805___299580	L_00495___98499	L_00435___102113	L_00616___106299	L_00070___108977	L_01032___114573	L_01031___118347	L_00994___319347	L_01066___122200	L_00883___322683	L_01342___126675	L_01509___130669	L_01528___134369	L_01221___2512	L_01451___137871	L_01506___6818	L_01527___141684	L_01341___327299	L_01029___144315	L_01220___10002	L_01418___148762	L_01340___152267	L_01419___156083	L_00805___158498	L_00915___162272	L_00656___165422	L_00671___169148	L_01461___174467	L_00069___175251	L_00604___179969	L_01474___185494	L_01563___339431	L_00071___186263
cluster0326	group_6547 group_6546	peptidoglycan-associated outer membrane lipoprotein peptidoglycan-associated outer membrane lipoprotein	L_01000___55336	L_01356___59903	L_00707___62308	L_00562___65634	L_01115___70418	L_00831___315026	L_00742___73408	L_00621	L_00741___77081	L_00518___80288	L_01369___85644	L_00699___88004	L_00662___91502	L_00638___95125	L_00219___298370	L_01633___100850	L_01357___104013	L_01131___107367	L_00997___110898	L_00802___114103	L_00802___117879	L_00708___318758	L_01349___122782	L_01117___323167	L_00632___125207	L_00637___128870	L_00654___132568	L_00636___1305	L_00639___136192	L_00631___5015	L_00637___139849	L_00749___326076	L_00638___143505	L_00635___8794	L_00639___147161	L_00639___150822	L_00640___154482	L_00626___158130	L_00774___161983	L_01262___166676	L_01436___170723	L_00660___172816	L_00576___176292	L_01285___181377	L_00672___183841	L_00685___337621	L_00610___187377
cluster0327	group_6548	hypothetical protein	L_00950___55234	L_00701___58547	L_00844___62593	L_00511___65530	L_01064___70314	L_00933___315233	L_00792___73511	L_00572	L_00790___77182	L_00570___80395	L_01420___85749	L_00650___87904	L_00613___91402	L_00589___95025	L_00169___298268	L_00878___99288	L_01407___104116	L_01181___107470	L_01048___111003	L_00855___114212	L_00854___117986	L_00758___318861	L_01399___122885	L_01168___323272	L_00583___125107	L_00588___128770	L_00704___132671	L_00587___1205	L_00590___136092	L_00579___4909	L_00588___139749	L_00799___326178	L_00589___143405	L_00586___8694	L_00589___147059	L_00589___150720	L_00590___154380	L_00575___158026	L_00723___161879	L_01313___166781	L_01385___170619	L_00611___172716	L_00525___176188	L_01336___181482	L_00621___183737	L_00734___337722	L_00558___187271
cluster0328	recR	recombination protein RecR	L_00940___55213	L_00690___58523	L_00833___62569	L_00501___65509	L_01054___70293	L_00943___315254	L_00802___73533	L_00562	L_00800___77204	L_00580___80416	L_01430___85770	L_00640___87883	L_00602___91380	L_00578___95003	L_00158___298246	L_00889___99311	L_01417___104137	L_01191___107491	L_01058___111024	L_00865___114233	L_00864___118007	L_00768___318882	L_01409___122906	L_01178___323293	L_00572___125085	L_00577___128748	L_00715___132693	L_00576___1183	L_00579___136070	L_00569___4888	L_00577___139727	L_00809___326200	L_00578___143383	L_00575___8672	L_00578___147037	L_00578___150698	L_00579___154358	L_00565___158005	L_00713___161857	L_01323___166802	L_01375___170598	L_00600___172694	L_00515___176167	L_01346___181503	L_00610___183715	L_00745___337744	L_00548___187250
cluster0329	lon	ATP-dependent protease La	L_01504___56379	L_00791___58730	L_00934___62776	L_00481___65467	L_01034___70251	L_00964___315298	L_00822___73575	L_00542	L_00820___77246	L_00598___80454	L_01101___85087	L_00620___87841	L_00582___91338	L_00558___94961	L_00138___298204	L_00794___99117	L_01224___103739	L_01268___107650	L_01315___111559	L_00885___114275	L_00884___118049	L_00788___318924	L_01545___123189	L_01197___323333	L_00552___125043	L_00557___128706	L_00735___132735	L_00556___1141	L_00559___136028	L_00548___4844	L_00557___139685	L_00829___326242	L_00558___143341	L_00555___8630	L_00558___146995	L_00558___150656	L_00559___154316	L_00545___157963	L_00695___161819	L_01123___166385	L_00977___169777	L_00580___172652	L_00494___176123	L_01527___181873	L_00590___183673	L_00765___337786	L_00527___187206
cluster0330	group_6551	ATP synthase subunit beta	L_01520___56411	L_00799___58746	L_00942___62792	L_00464___65433	L_01018___70219	L_00972___315314	L_00839___73609	L_00525	L_00837___77280	L_00614___80486	L_01085___85055	L_00603___87807	L_00565___91304	L_00541___94927	L_00121___298170	L_00786___99101	L_01208___103707	L_01284___107682	L_01331___111591	L_00902___114309	L_00901___118083	L_00805___318958	L_01561___123221	L_01213___323365	L_00536___125011	L_00540___128672	L_00751___132767	L_00539___1107	L_00542___135994	L_00532___4812	L_00540___139651	L_00846___326276	L_00541___143307	L_00538___8596	L_00541___146961	L_00541___150622	L_00542___154282	L_00528___157929	L_00687___161803	L_01107___166353	L_00961___169745	L_00563___172618	L_00478___176091	L_01511___181841	L_00573___183639	L_00781___337818	L_00511___187174
cluster0331	atpH	ATP synthase delta chain	L_01523___56417	L_00802___58752	L_00945___62798	L_00461___65427	L_01015___70213	L_00975___315320	L_00842___73615	L_00522	L_00840___77286	L_00617___80492	L_01082___85049	L_00600___87801	L_00562___91298	L_00538___94921	L_00118___298164	L_00783___99095	L_01205___103701	L_01287___107688	L_01334___111597	L_00905___114315	L_00904___118089	L_00808___318964	L_01564___123227	L_01216___323371	L_00533___125005	L_00537___128666	L_00754___132773	L_00536___1101	L_00539___135988	L_00529___4806	L_00537___139645	L_00849___326282	L_00538___143301	L_00535___8590	L_00538___146955	L_00538___150616	L_00539___154276	L_00525___157923	L_00684___161797	L_01104___166347	L_00958___169739	L_00560___172612	L_00475___176085	L_01508___181835	L_00570___183633	L_00784___337824	L_00508___187168
cluster0332	glnB	nitrogen regulatory protein P-II	L_01292___55940	L_00763___58673	L_00906___62719	L_00605___65724	L_01158___70508	L_00788___314937	L_00699___73319	L_00664	L_00698___76992	L_01347___82004	L_01263___85427	L_00743___88097	L_00705___91592	L_00681___95215	L_00262___298460	L_00816___99162	L_00804___102871	L_01031___107160	L_00954___110809	L_00759___114014	L_00759___117790	L_00664___318666	L_01217___122513	L_01074___323078	L_01463___126924	L_00680___128960	L_00611___132479	L_00679___1395	L_00682___136282	L_00743___5244	L_00680___139939	L_00981___326554	L_00681___143595	L_00678___8884	L_00682___147251	L_00682___150912	L_00683___154572	L_01095___159099	L_00817___162073	L_01570___167307	L_01270___170384	L_00853___173211	L_00619___176382	L_00847___180467	L_00715___183931	L_00642___337532	L_00694___187550
cluster0333	nqrD	Na( )-translocating NADH-quinone reductase subunit D	L_01112___55567	L_01199___59576	L_00164___61175	L_01342___67248	L_01471___71153	L_01409___316217	L_01386___74738	L_00881	L_01382___78405	L_01019___81323	L_01164___85220	L_01287___89221	L_01375___92970	L_01226___96336	L_00490___298928	L_00338___98174	L_01071___103424	L_00866___106818	L_01253___111428	L_01492___115524	L_01491___119298	L_01442___320268	L_00951___121964	L_01479___323913	L_01162___126302	L_01224___130079	L_01348___133996	L_00906___1860	L_01262___137478	L_00924___5619	L_01348___141313	L_01182___326968	L_00939___144128	L_00905___9350	L_01517___148969	L_01439___152474	L_01518___156290	L_01256___159437	L_01235___162934	L_01186___166518	L_01170___170176	L_01371___174280	L_01461___178132	L_01104___180999	L_01384___185307	L_01378___339047	L_01491___189201
cluster0334	ribA	GTP cyclohydrolase II	L_01155___55659	L_00990___59142	L_01342___63619	L_01299___67156	L_01425___71055	L_01452___316309	L_01343___74646	L_00838	L_01339___78313	L_00976___81231	L_01121___85128	L_01321___89293	L_01332___92878	L_01183___96244	L_00447___298836	L_01208___99972	L_01114___103516	L_00909___106910	L_01210___111336	L_01446___115426	L_01445___119200	L_01408___320196	L_00908___121872	L_01435___323819	L_01119___126210	L_01181___129987	L_01305___133904	L_00863___1768	L_01219___137386	L_00881___5527	L_01305___141221	L_01148___326897	L_00896___144036	L_00862___9258	L_01474___148877	L_01396___152382	L_01475___156198	L_01502___159942	L_01189___162836	L_01143___166426	L_01127___170084	L_01328___174188	L_01504___178224	L_01061___180907	L_01341___185215	L_01335___338955	L_01448___189109
cluster0335	group_6578	spermidine/putrescine transport system permease protein PotC	L_00587___54488	L_00210___57521	L_00486___61847	L_01063___66669	L_00771___69710	L_00601___314553	L_01213___74378	L_01290	L_01211___78049	L_01186___81673	L_00580___84017	L_00987___88598	L_01052___92301	L_01028___95924	L_00982___299945	L_00557___98627	L_00339___101918	L_01003___107102	L_00145___109129	L_00025___112491	L_00025___116267	L_01030___319420	L_00715___121475	L_00799___322513	L_00839___125633	L_01026___129667	L_01025___133327	L_01398___2877	L_00939___136809	L_01433___6671	L_01025___140644	L_00550___325668	L_01228___144729	L_01397___10367	L_01028___147958	L_00939___151439	L_01029___155279	L_01267___159460	L_01383___163242	L_00587___165283	L_00602___169009	L_01048___173611	L_00138___175390	L_00682___180127	L_01061___184638	L_01055___338378	L_00144___186410
cluster0336	group_6592	aspartate aminotransferase	L_01346___56051	L_00638___58414	L_00781___62460	L_00659___65834	L_01214___70622	L_00731___314821	L_00646___73211	L_00720	L_00645___76884	L_01300___81908	L_01512___85940	L_00802___88218	L_00752___91688	L_00728___95311	L_00310___298558	L_00946___99430	L_00858___102982	L_01085___107271	L_00897___110693	L_00713___113920	L_00713___117696	L_00606___318547	L_01167___122411	L_01024___322976	L_01416___126828	L_00727___129056	L_00565___132385	L_00727___1493	L_00729___136378	L_00797___5354	L_00727___140035	L_00931___326452	L_00728___143691	L_00726___8982	L_00730___147349	L_00729___151008	L_00731___154670	L_01044___158995	L_00863___162167	L_01658___167487	L_01612___171086	L_00806___173115	L_00669___176484	L_00795___180361	L_00762___184027	L_00595___337436	L_00745___187654
cluster0337	modB	molybdate ABC transporter permease protein	L_01451___56270	L_01011___59188	L_01176___63271	L_01516___67610	L_00939___70056	L_01128___315632	L_00912___73760	L_01112	L_00910___77431	L_01392___82098	L_01562___86042	L_01543___89750	L_01644___93526	L_01598___97104	L_00724___299411	L_00521___98553	L_01474___104254	L_01248___107608	L_01458___111850	L_01114___114744	L_01113___118518	L_01676___320757	L_01525___123147	L_01636___324241	L_01523___127047	L_01597___130850	L_01616___134550	L_01140___2343	L_01530___138032	L_01160___6106	L_01615___141865	L_01748___328135	L_01543___145372	L_01138___9831	L_01591___149122	L_01513___152627	L_01592___156443	L_01446___159828	L_01000___162450	L_01466___167095	L_01662___171188	L_01549___174648	L_01620___178463	L_01468___181751	L_01562___185675	L_01651___339612	L_01558___189342
cluster0338	nth	endonuclease III	L_01448___56264	L_00336___57787	L_00360___61581	L_01519___67616	L_00936___70050	L_01131___315638	L_00915___73766	L_01115	L_00913___77437	L_01389___82092	L_01565___86048	L_01540___89744	L_01647___93532	L_01601___97110	L_00727___299417	L_01059___99659	L_01477___104260	L_01251___107614	L_01461___111856	L_01111___114738	L_01110___118512	L_01679___320763	L_01528___123153	L_01639___324247	L_01526___127053	L_01600___130856	L_01619___134556	L_01143___2349	L_01533___138038	L_01163___6112	L_01618___141871	L_01745___328129	L_01540___145366	L_01141___9837	L_01594___149128	L_01516___152633	L_01595___156449	L_01443___159822	L_00997___162444	L_01469___167101	L_01665___171194	L_01552___174654	L_01623___178469	L_01471___181757	L_01565___185681	L_01654___339618	L_01555___189336
cluster0339	ftsE	cell division ATP-binding protein FtsE	L_00048___53367	L_00599___58331	L_00225___61305	L_00795___66118	L_00018___68142	L_00049___313403	L_00050___71969	L_00235	L_00050___75644	L_00050___79319	L_00049___82912	L_00489___87572	L_00430___91028	L_00429___94697	L_01598___301221	L_00033___97537	L_00509___102267	L_00228___105487	L_00395___109646	L_00595___113673	L_00595___117449	L_00050___317386	L_00018___120029	L_00048___320958	L_00424___124781	L_00018___127593	L_00428___132104	L_00213___436	L_00430___135764	L_00219___4169	L_00018___138572	L_00239___325025	L_00018___142225	L_00212___7927	L_00019___145881	L_00428___150390	L_00428___154048	L_00269___157382	L_00050___160481	L_00215___164502	L_00047___167856	L_00428___172342	L_00974___177112	L_00049___178812	L_00049___182555	L_00049___336308	L_00861___187896
cluster0340	rplW	50S ribosomal protein L23	L_00058___53387	L_00589___58311	L_00235___61325	L_00810___66149	L_00032___68171	L_00059___313423	L_00064___71998	L_00221	L_00064___75673	L_00055___79329	L_00059___82932	L_00474___87541	L_00425___91018	L_00424___94687	L_01593___301211	L_00043___97557	L_00519___102287	L_00218___105467	L_00405___109666	L_00585___113653	L_00585___117429	L_00064___317415	L_00023___120039	L_00058___320978	L_00419___124771	L_00023___127603	L_00423___132094	L_00208___426	L_00425___135754	L_00209___4149	L_00023___138582	L_00249___325045	L_00023___142235	L_00207___7917	L_00024___145891	L_00423___150380	L_00423___154038	L_00255___157353	L_00060___160501	L_00205___164482	L_00057___167876	L_00423___172332	L_00964___177092	L_00059___178832	L_00054___182565	L_00054___336318	L_00871___187916
cluster0341	group_6598 group_6597	ribosomal protein L2 ribosomal protein L2	L_00059___53389	L_00588___58309	L_00236___61327	L_00811___66151	L_00033___68173	L_00060___313425	L_00065___72000	L_00220	L_00065___75675	L_00056___79331	L_00060___82934	L_00473___87539	L_00424___91016	L_00423___94685	L_01592___301209	L_00044___97559	L_00520___102289	L_00217___105465	L_00406___109668	L_00584___113651	L_00584___117427	L_00065___317417	L_00024___120041	L_00059___320980	L_00418___124769	L_00024___127605	L_00422___132092	L_00207___424	L_00424___135752	L_00208___4147	L_00024___138584	L_00250___325047	L_00024___142237	L_00206___7915	L_00025___145893	L_00422___150378	L_00422___154036	L_00254___157351	L_00061___160503	L_00204___164480	L_00058___167878	L_00422___172330	L_00963___177090	L_00060___178834	L_00055___182567	L_00055___336320	L_00872___187918
cluster0342	group_6599	50S ribosomal protein L16	L_00063___53397	L_00584___58301	L_00240___61335	L_00815___66159	L_00037___68181	L_00064___313433	L_00069___72008	L_00216	L_00069___75683	L_00060___79339	L_00064___82942	L_00469___87531	L_00420___91008	L_00419___94677	L_01588___301201	L_00048___97567	L_00524___102297	L_00213___105457	L_00410___109676	L_00580___113643	L_00580___117419	L_00069___317425	L_00028___120049	L_00063___320988	L_00414___124761	L_00028___127613	L_00418___132084	L_00203___416	L_00420___135744	L_00204___4139	L_00028___138592	L_00254___325055	L_00028___142245	L_00202___7907	L_00029___145901	L_00418___150370	L_00418___154028	L_00250___157343	L_00065___160511	L_00200___164472	L_00062___167886	L_00418___172322	L_00959___177082	L_00064___178842	L_00059___182575	L_00059___336328	L_00876___187926
cluster0343	group_6600	50S ribosomal subunit protein L29	L_00064___53399	L_00583___58299	L_00241___61337	L_00816___66161	L_00038___68183	L_00065___313435	L_00070___72010	L_00215	L_00070___75685	L_00061___79341	L_00065___82944	L_00468___87529	L_00419___91006	L_00418___94675	L_01587___301199	L_00049___97569	L_00525___102299	L_00212___105455	L_00411___109678	L_00579___113641	L_00579___117417	L_00070___317427	L_00029___120051	L_00064___320990	L_00413___124759	L_00029___127615	L_00417___132082	L_00202___414	L_00419___135742	L_00203___4137	L_00029___138594	L_00255___325057	L_00029___142247	L_00201___7905	L_00030___145903	L_00417___150368	L_00417___154026	L_00249___157341	L_00066___160513	L_00199___164470	L_00063___167888	L_00417___172320	L_00958___177080	L_00065___178844	L_00060___182577	L_00060___336330	L_00877___187928
cluster0344	rpsM	ribosomal protein S13 (rpS13)	L_00079___53429	L_00569___58271	L_00255___61365	L_00831___66191	L_00053___68213	L_00080___313465	L_00085___72040	L_00200	L_00085___75715	L_00076___79371	L_00080___82974	L_00454___87501	L_00404___90976	L_00403___94645	L_01572___301169	L_00063___97597	L_00540___102329	L_00197___105425	L_00426___109708	L_00564___113611	L_00564___117387	L_00084___317455	L_00044___120081	L_00079___321020	L_00398___124729	L_00044___127645	L_00402___132052	L_00187___384	L_00404___135712	L_00188___4107	L_00044___138624	L_00270___325087	L_00044___142277	L_00186___7875	L_00045___145933	L_00402___150338	L_00402___153996	L_00234___157311	L_00081___160543	L_00184___164440	L_00078___167918	L_00402___172290	L_00943___177050	L_00080___178874	L_00075___182607	L_00075___336360	L_00892___187958
cluster0345	frr	ribosome recycling factor	L_00089___53449	L_00559___58251	L_00265___61385	L_00840___66209	L_00062___68231	L_00089___313483	L_00095___72060	L_00190	L_00095___75735	L_00085___79389	L_00090___82994	L_00445___87483	L_00395___90958	L_00394___94627	L_01563___301151	L_00073___97617	L_00550___102349	L_00187___105405	L_00436___109728	L_00555___113593	L_00555___117369	L_00093___317473	L_00054___120101	L_00089___321040	L_00389___124711	L_00053___127663	L_00393___132034	L_00178___366	L_00395___135694	L_00178___4087	L_00053___138642	L_00279___325105	L_00053___142295	L_00177___7857	L_00054___145951	L_00393___150320	L_00393___153978	L_00225___157293	L_00091___160563	L_00174___164420	L_00088___167938	L_00393___172272	L_00933___177030	L_00090___178894	L_00084___182625	L_00084___336378	L_00902___187978
cluster0346	group_6605	phosphoenolpyruvate carboxykinase (ATP)	L_00090___53451	L_00558___58249	L_00266___61387	L_00841___66211	L_00063___68233	L_00090___313485	L_00096___72062	L_00189	L_00096___75737	L_00086___79391	L_00091___82996	L_00444___87481	L_00394___90956	L_00393___94625	L_01562___301149	L_00074___97619	L_00551___102351	L_00186___105403	L_00437___109730	L_00554___113591	L_00554___117367	L_00094___317475	L_00055___120103	L_00090___321042	L_00388___124709	L_00054___127665	L_00392___132032	L_00177___364	L_00394___135692	L_00177___4085	L_00054___138644	L_00280___325107	L_00054___142297	L_00176___7855	L_00055___145953	L_00392___150318	L_00392___153976	L_00224___157291	L_00092___160565	L_00173___164418	L_00089___167940	L_00392___172270	L_00932___177028	L_00091___178896	L_00085___182627	L_00085___336380	L_00903___187980
cluster0347	glyA	Serine hydroxymethyltransferase	L_00175___53627	L_00745___58636	L_00888___62682	L_00366___65233	L_00144___68400	L_00171___313652	L_00175___72225	L_00110	L_00175___75900	L_00168___79560	L_00176___83171	L_00362___87312	L_00322___90807	L_00321___94476	L_01490___301000	L_00834___99199	L_00636___102527	L_00101___105227	L_00513___109887	L_00464___113406	L_00464___117182	L_00176___317644	L_00141___120281	L_00174___321216	L_00316___124560	L_00126___127814	L_00320___131883	L_00105___215	L_00322___135543	L_00104___3934	L_00126___138793	L_00369___325290	L_00126___142446	L_00104___7706	L_00127___146102	L_00320___150169	L_00320___153827	L_00151___157140	L_00172___160730	L_00100___164267	L_00162___168091	L_00320___172121	L_00839___176836	L_00176___179071	L_00157___182776	L_00157___336529	L_00976___188131
cluster0348	eno	phosphopyruvate hydratase	L_00218___53716	L_00485___58097	L_00339___61539	L_00316___65130	L_00197___68511	L_00214___313742	L_00224___72326	L_00061	L_00224___76001	L_00219___79665	L_00220___83264	L_00311___87207	L_00277___90713	L_00276___94382	L_01445___300906	L_00151___97780	L_00679___102616	L_00058___105138	L_00557___109979	L_00414___113303	L_00414___117079	L_00227___317749	L_00185___120373	L_00218___321307	L_00272___124468	L_00170___127906	L_00276___131791	L_00060___121	L_00277___135449	L_00060___3841	L_00170___138885	L_00144___324827	L_00170___142538	L_00060___7614	L_00171___146194	L_00276___150077	L_00276___153735	L_00101___157037	L_00221___160832	L_00058___164180	L_00204___168178	L_00276___172029	L_00795___176743	L_00221___179166	L_00201___182868	L_00201___336621	L_01275___188751
cluster0349	dut	Dut protein	L_00241___53762	L_00464___58055	L_00001___60832	L_00293___65083	L_00220___68557	L_00237___313788	L_00247___72372	L_00038	L_00247___76047	L_00242___79711	L_00243___83311	L_00288___87160	L_00254___90667	L_00253___94336	L_01422___300860	L_00172___97823	L_00702___102662	L_00035___105092	L_00580___110026	L_00391___113257	L_00391___117033	L_00250___317796	L_00208___120420	L_00241___321353	L_00249___124422	L_00193___127952	L_00253___131745	L_00037___75	L_00254___135403	L_00037___3794	L_00193___138931	L_00123___324785	L_00193___142584	L_00037___7568	L_00194___146240	L_00253___150031	L_00253___153689	L_00078___156990	L_00242___160875	L_00035___164133	L_00227___168225	L_00253___171983	L_00772___176696	L_00244___179213	L_00224___182914	L_00224___336667	L_01252___188704
cluster0350	group_6612	naphthoate synthase	L_00254___53790	L_00451___58027	L_00014___60860	L_00280___65055	L_00233___68585	L_00250___313816	L_00260___72400	L_00025	L_00260___76075	L_00255___79739	L_00256___83339	L_00275___87132	L_00241___90639	L_00240___94308	L_01409___300832	L_00187___97855	L_00715___102690	L_00022___105064	L_00593___110054	L_00378___113229	L_00378___117005	L_00263___317824	L_00221___120448	L_00254___321381	L_00236___124394	L_00206___127980	L_00240___131717	L_00024___47	L_00241___135375	L_00024___3766	L_00206___138959	L_00109___324755	L_00206___142612	L_00024___7540	L_00207___146268	L_00240___150003	L_00240___153661	L_00065___156962	L_00255___160903	L_00022___164105	L_00240___168253	L_00240___171955	L_00759___176668	L_00257___179241	L_00237___182942	L_00237___336695	L_01239___188676
cluster0351	mdh	malate dehydrogenase	L_00472___54246	L_01085___59342	L_01102___63117	L_00064___64603	L_00447___69033	L_00467___314269	L_00480___72858	L_01604	L_00480___76533	L_00476___80199	L_00474___83793	L_00065___86690	L_00016___90170	L_00015___93839	L_01185___300365	L_00438___98380	L_00196___101618	L_00471___105997	L_00803___110492	L_00160___112775	L_00160___116551	L_00473___318266	L_00437___120898	L_00471___321834	L_00011___123925	L_00431___128449	L_00015___131248	L_01602___3299	L_00016___134906	L_01640___7103	L_00431___139428	L_00466___325490	L_00431___143081	L_01600___10787	L_00432___146737	L_00015___149534	L_00015___153192	L_00350___157557	L_00486___161385	L_00452___164999	L_00452___168695	L_00015___171486	L_01216___177620	L_00474___179693	L_00464___183415	L_00462___337164	L_00276___186688
cluster0352	group_6619	phosphoribosylpyrophosphate synthase	L_00522___54353	L_00258___57623	L_00438___61745	L_00012___64492	L_00501___69151	L_00521___314388	L_00534___72977	L_01550	L_00534___76652	L_00879___81030	L_00524___83900	L_00013___86579	L_00910___92012	L_00887___95637	L_01123___300232	L_01133___99816	L_00246___101725	L_00521___106104	L_00853___110599	L_00109___112666	L_00109___116442	L_00525___318377	L_00487___121005	L_00521___321941	L_00698___125346	L_00885___129380	L_00884___133040	L_01539___3164	L_00798___136522	L_01590___6996	L_00884___140357	L_00516___325597	L_01110___144484	L_01538___10654	L_00887___147671	L_00798___151152	L_00888___154992	L_00298___157446	L_00535___161490	L_00502___165106	L_00502___168802	L_00907___173324	L_01266___177726	L_00524___179800	L_00919___184349	L_00914___338091	L_00226___186581
cluster0353	nifU_2 nifU	iron-sulfur cofactor synthesis protein NifU iron-sulfur cofactor synthesis protein NifU	L_01761___56903	L_01362___59916	L_00701___62296	L_00568___65647	L_01121___70431	L_00825___315014	L_00736___73396	L_00627	L_00735___77069	L_00512___80276	L_01301___85507	L_00705___88017	L_00668___91515	L_00644___95138	L_00225___298383	L_01627___100838	L_00767___102794	L_01551___108229	L_00991___110886	L_00796___114091	L_00796___117867	L_00702___318746	L_01254___122590	L_01111___323155	L_00638___125220	L_00643___128883	L_00648___132556	L_00642___1318	L_00645___136205	L_00705___5165	L_00643___139862	L_00743___326064	L_00644___143518	L_00641___8807	L_00645___147174	L_00645___150835	L_00646___154495	L_00632___158143	L_00780___161996	L_01500___167166	L_01307___170461	L_00666___172829	L_00582___176305	L_00885___180547	L_00678___183854	L_00679___337609	L_00656___187471
cluster0354	clpX	ATP-dependent Clp protease ATP-binding subunit ClpX	L_01429___56224	L_01688___60588	L_01646___64243	L_01726___68042	L_01782___71793	L_01869___317159	L_01762___75512	L_00297	L_01750___79163	L_01699___82729	L_01795___86520	L_01343___89338	L_01764___93774	L_01754___97424	L_01659___301350	L_01586___100750	L_01798___104921	L_01805___108748	L_01480___111896	L_01788___116135	L_01793___119920	L_01516___320426	L_01431___122952	L_01582___324130	L_01742___127494	L_01754___131172	L_01754___134834	L_00274___565	L_01757___138496	L_00312___4361	L_01753___142149	L_01727___328091	L_01752___145800	L_00272___8054	L_01756___149462	L_01215___152009	L_01758___156785	L_01004___158911	L_01758___164012	L_01762___167700	L_01768___171405	L_01756___175075	L_01525___178267	L_01789___182408	L_01761___186083	L_01758___339831	L_01760___189755
cluster0355	mreB mreB_2	rod shape-determining protein MreB rod shape-determining protein MreB	L_00770___54862	L_00948___59055	L_01300___63532	L_00975___66488	L_01374___70950	L_01507___316422	L_01125___74198	L_01022	L_01123___77869	L_00795___80856	L_00769___84406	L_01177___88989	L_01276___92763	L_01364___96622	L_00632___299222	L_01250___100059	L_00972___103217	L_00768___106613	L_01115___111142	L_01246___115014	L_01245___118788	L_01351___320079	L_00581___121200	L_01379___323704	L_01063___126095	L_01363___130367	L_01249___133789	L_01048___2154	L_01163___137271	L_01066___5913	L_01249___141106	L_01055___326708	L_00840___143921	L_01046___9642	L_01252___148420	L_01163___151901	L_01253___155741	L_00734___158353	L_01133___162721	L_00969___166070	L_00823___169462	L_01272___174073	L_01321___177842	L_00971___180723	L_01285___185100	L_01279___338840	L_01392___188994
cluster0356	hemK	HemK	L_01619___56612	L_00020___57128	L_01596___64139	L_01438___67449	L_00806___69780	L_00565___314481	L_01583___75146	L_01502	L_01615___78887	L_00931___81141	L_00986___84853	L_01444___89548	L_01015___92227	L_00992___95852	L_01018___300017	L_00743___99012	L_01553___104417	L_01720___108574	L_01550___112041	L_00065___112571	L_00065___116347	L_01233___319836	L_00878___121808	L_00566___322038	L_00803___125561	L_00990___129595	L_00989___133255	L_01434___2949	L_00903___136737	L_01212___6218	L_00989___140572	L_01867___328375	L_01448___145177	L_01433___10439	L_00992___147886	L_00903___151367	L_00993___155207	L_01145___159203	L_01586___163660	L_00851___165824	L_01111___170052	L_01012___173539	L_00343___175811	L_01714___182257	L_01025___184566	L_01019___338306	L_01023___188231
cluster0357	galM	aldose 1-epimerase	L_00099___53469	L_00549___58231	L_00275___61405	L_00850___66229	L_00072___68251	L_00099___313503	L_00105___72080	L_00180	L_00105___75755	L_00095___79409	L_00100___83014	L_00435___87463	L_00385___90938	L_00384___94607	L_01553___301131	L_00083___97637	L_00560___102369	L_00177___105385	L_00446___109748	L_00545___113573	L_00545___117349	L_00103___317493	L_00064___120121	L_00099___321060	L_00379___124691	L_00063___127683	L_00383___132014	L_00168___346	L_00385___135674	L_00168___4067	L_00063___138662	L_00289___325125	L_00063___142315	L_00167___7837	L_00064___145971	L_00383___150300	L_00383___153958	L_00215___157273	L_00101___160583	L_00164___164400	L_00098___167958	L_00383___172252	L_00923___177010	L_00100___178914	L_00094___182645	L_00094___336398	L_00912___187998
cluster0358	tolR tolR_2	TolR TolR	L_00997___55329	L_01353___59896	L_00710___62316	L_00559___65627	L_01112___70411	L_00834___315034	L_00745___73416	L_00618	L_00744___77089	L_00521___80296	L_01372___85652	L_00696___87997	L_00659___91495	L_00635___95118	L_00216___298363	L_01636___100857	L_01360___104021	L_01134___107375	L_01000___110906	L_00805___114111	L_00805___117887	L_00711___318766	L_01352___122790	L_01120___323175	L_00629___125200	L_00634___128863	L_00657___132576	L_00633___1298	L_00636___136185	L_00628___5008	L_00634___139842	L_00752___326083	L_00635___143498	L_00632___8787	L_00636___147154	L_00636___150815	L_00637___154475	L_00623___158123	L_00771___161976	L_01265___166684	L_01433___170716	L_00657___172809	L_00573___176285	L_01288___181385	L_00669___183834	L_00688___337629	L_00607___187370
cluster0359	group_6981	fructose-bisphosphate aldolase	L_01560___56494	L_01569___60345	L_01497___63939	L_00424___65350	L_01616___71454	L_01012___315397	L_01507___74987	L_00485	L_01503___78654	L_00654___80569	L_01045___84972	L_00563___87724	L_00527___91226	L_00503___94849	L_00083___298092	L_01461___100499	L_01168___103624	L_01404___107929	L_01371___111674	L_00942___114392	L_00941___118166	L_00845___319041	L_01267___122616	L_01253___323448	L_00498___124933	L_00502___128594	L_00789___132845	L_00501___1029	L_00504___135916	L_00492___4729	L_00502___139573	L_01497___327618	L_00503___143229	L_00500___8518	L_00503___146883	L_00503___150544	L_00504___154204	L_01318___159564	L_00647___161720	L_01067___166270	L_00921___169662	L_00525___172540	L_00437___176006	L_01369___181550	L_00535___183561	L_00819___337896	L_00471___187091
cluster0360	group_6982	putative ferredoxin-like protein	L_01563___56500	L_01566___60339	L_01500___63945	L_00421___65344	L_01613___71448	L_01015___315403	L_01504___74981	L_00482	L_01500___78648	L_00657___80575	L_01042___84966	L_00560___87718	L_00524___91220	L_00500___94843	L_00080___298086	L_01464___100505	L_01165___103618	L_01401___107923	L_01374___111680	L_00945___114398	L_00944___118172	L_00848___319047	L_01270___122622	L_01256___323454	L_00495___124927	L_00499___128588	L_00792___132851	L_00498___1023	L_00501___135910	L_00489___4723	L_00499___139567	L_01494___327612	L_00500___143223	L_00497___8512	L_00500___146877	L_00500___150538	L_00501___154198	L_01321___159570	L_00644___161714	L_01064___166264	L_00918___169656	L_00522___172534	L_00434___176000	L_01372___181556	L_00532___183555	L_00822___337902	L_00468___187085
cluster0361	nusG	transcription antitermination protein NusG	L_01431___56228	L_01686___60584	L_01644___64239	L_01728___68046	L_01784___71797	L_01871___317163	L_01760___75508	L_00295	L_01748___79159	L_01701___82733	L_01793___86516	L_01341___89334	L_01762___93770	L_01756___97428	L_01657___301346	L_01588___100754	L_01800___104925	L_01807___108752	L_01478___111892	L_01786___116131	L_01795___119924	L_01514___320422	L_01429___122948	L_01584___324134	L_01744___127498	L_01756___131176	L_01752___134830	L_00272___561	L_01755___138492	L_00310___4357	L_01751___142145	L_01729___328095	L_01750___145796	L_00270___8050	L_01754___149458	L_01213___152005	L_01756___156781	L_01006___158915	L_01756___164008	L_01760___167696	L_01770___171409	L_01754___175071	L_01523___178263	L_01791___182412	L_01759___186079	L_01756___339827	L_01758___189751
cluster0362	lexA	LexA repressor	L_00026___53320	L_01584___60375	L_01538___64021	L_00773___66071	L_01697___71619	L_00027___313357	L_00028___71922	L_00257	L_00028___75597	L_00028___79272	L_00026___82863	L_01593___89852	L_01679___93599	L_01632___97175	L_01620___301268	L_01576___100730	L_01604___104527	L_00250___105534	L_00374___109601	L_00617___113720	L_00617___117496	L_00028___317339	L_01656___123418	L_00026___320911	L_01668___127345	L_01632___130923	L_01674___134672	L_00235___483	L_01653___138283	L_00241___4216	L_01673___141987	L_00217___324978	L_01591___145470	L_00233___7972	L_01649___149244	L_01659___152927	L_01650___156565	L_01596___160138	L_00028___160434	L_00236___164547	L_00026___167811	L_01662___174885	L_00996___177159	L_00026___178763	L_00028___182510	L_00028___336263	L_00839___187849
cluster0363	rho	Rho protein	L_01337___56033	L_01292___59772	L_00772___62442	L_00650___65816	L_01204___70602	L_00740___314839	L_00655___73229	L_00709	L_00654___76902	L_01309___81926	L_01222___85343	L_00793___88200	L_00743___91670	L_00719___95293	L_00300___298538	L_00955___99448	L_00849___102964	L_01076___107253	L_00906___110711	L_00721___113936	L_00721___117712	L_00615___318565	L_01176___122429	L_01033___322994	L_01425___126846	L_00718___129038	L_00573___132401	L_00717___1473	L_00720___136360	L_00785___5330	L_00718___140017	L_00940___326470	L_00719___143673	L_00716___8962	L_00720___147329	L_00720___150990	L_00721___154650	L_01053___159013	L_00855___162151	L_01611___167391	L_01229___170300	L_00815___173133	L_00660___176466	L_00806___180383	L_00753___184009	L_00604___337454	L_00736___187636
cluster0364	group_7000	NADH:ubiquinone oxidoreductase, na( )-translocating, b subunit	L_01110___55563	L_01197___59572	L_00166___61179	L_01344___67252	L_01473___71157	L_01407___316213	L_01388___74742	L_00883	L_01384___78409	L_01021___81327	L_01166___85224	L_01289___89225	L_01377___92974	L_01228___96340	L_00492___298932	L_00340___98178	L_01069___103420	L_00864___106814	L_01255___111432	L_01494___115528	L_01493___119302	L_01440___320264	L_00953___121968	L_01481___323917	L_01164___126306	L_01226___130083	L_01350___134000	L_00908___1864	L_01264___137482	L_00926___5623	L_01350___141317	L_01180___326964	L_00941___144132	L_00907___9354	L_01519___148973	L_01441___152478	L_01520___156294	L_01258___159441	L_01237___162938	L_01188___166522	L_01172___170180	L_01373___174284	L_01459___178128	L_01106___181003	L_01386___185311	L_01380___339051	L_01493___189205
cluster0365	rpsN	30S ribosomal protein S14	L_00070___53411	L_00578___58289	L_00246___61347	L_00822___66173	L_00044___68195	L_00071___313447	L_00076___72022	L_00209	L_00076___75697	L_00067___79353	L_00071___82956	L_00463___87519	L_00413___90994	L_00412___94663	L_01581___301187	L_00054___97579	L_00531___102311	L_00206___105443	L_00417___109690	L_00573___113629	L_00573___117405	L_00075___317437	L_00035___120063	L_00070___321002	L_00407___124747	L_00035___127627	L_00411___132070	L_00196___402	L_00413___135730	L_00197___4125	L_00035___138606	L_00261___325069	L_00035___142259	L_00195___7893	L_00036___145915	L_00411___150356	L_00411___154014	L_00243___157329	L_00072___160525	L_00193___164458	L_00069___167900	L_00411___172308	L_00952___177068	L_00071___178856	L_00066___182589	L_00066___336342	L_00883___187940
cluster0366	group_7017 group_7018	ribosomal protein S8 ribosomal protein S8	L_00071___53413	L_00577___58287	L_00247___61349	L_00823___66175	L_00045___68197	L_00072___313449	L_00077___72024	L_00208	L_00077___75699	L_00068___79355	L_00072___82958	L_00462___87517	L_00412___90992	L_00411___94661	L_01580___301185	L_00055___97581	L_00532___102313	L_00205___105441	L_00418___109692	L_00572___113627	L_00572___117403	L_00076___317439	L_00036___120065	L_00071___321004	L_00406___124745	L_00036___127629	L_00410___132068	L_00195___400	L_00412___135728	L_00196___4123	L_00036___138608	L_00262___325071	L_00036___142261	L_00194___7891	L_00037___145917	L_00410___150354	L_00410___154012	L_00242___157327	L_00073___160527	L_00192___164456	L_00070___167902	L_00410___172306	L_00951___177066	L_00072___178858	L_00067___182591	L_00067___336344	L_00884___187942
cluster0367	rplF	50S ribosomal protein L6	L_00072___53415	L_00576___58285	L_00248___61351	L_00824___66177	L_00046___68199	L_00073___313451	L_00078___72026	L_00207	L_00078___75701	L_00069___79357	L_00073___82960	L_00461___87515	L_00411___90990	L_00410___94659	L_01579___301183	L_00056___97583	L_00533___102315	L_00204___105439	L_00419___109694	L_00571___113625	L_00571___117401	L_00077___317441	L_00037___120067	L_00072___321006	L_00405___124743	L_00037___127631	L_00409___132066	L_00194___398	L_00411___135726	L_00195___4121	L_00037___138610	L_00263___325073	L_00037___142263	L_00193___7889	L_00038___145919	L_00409___150352	L_00409___154010	L_00241___157325	L_00074___160529	L_00191___164454	L_00071___167904	L_00409___172304	L_00950___177064	L_00073___178860	L_00068___182593	L_00068___336346	L_00885___187944
cluster0368	group_7020	50S ribosomal subunit protein L15	L_00076___53423	L_00572___58277	L_00252___61359	L_00828___66185	L_00050___68207	L_00077___313459	L_00082___72034	L_00203	L_00082___75709	L_00073___79365	L_00077___82968	L_00457___87507	L_00407___90982	L_00406___94651	L_01575___301175	L_00060___97591	L_00537___102323	L_00200___105431	L_00423___109702	L_00567___113617	L_00567___117393	L_00081___317449	L_00041___120075	L_00076___321014	L_00401___124735	L_00041___127639	L_00405___132058	L_00190___390	L_00407___135718	L_00191___4113	L_00041___138618	L_00267___325081	L_00041___142271	L_00189___7881	L_00042___145927	L_00405___150344	L_00405___154002	L_00237___157317	L_00078___160537	L_00187___164446	L_00075___167912	L_00405___172296	L_00946___177056	L_00077___178868	L_00072___182601	L_00072___336354	L_00889___187952
cluster0369	group_7021	ribosomal protein L17	L_00083___53437	L_00565___58263	L_00259___61373	L_00835___66199	L_00057___68221	L_00084___313473	L_00089___72048	L_00196	L_00089___75723	L_00080___79379	L_00084___82982	L_00450___87493	L_00400___90968	L_00399___94637	L_01568___301161	L_00067___97605	L_00544___102337	L_00193___105417	L_00430___109716	L_00560___113603	L_00560___117379	L_00088___317463	L_00048___120089	L_00083___321028	L_00394___124721	L_00048___127653	L_00398___132044	L_00183___376	L_00400___135704	L_00184___4099	L_00048___138632	L_00274___325095	L_00048___142285	L_00182___7867	L_00049___145941	L_00398___150330	L_00398___153988	L_00230___157303	L_00085___160551	L_00180___164432	L_00082___167926	L_00398___172282	L_00939___177042	L_00084___178882	L_00079___182615	L_00079___336368	L_00896___187966
cluster0370	tsf	elongation factor Ts	L_00199___53676	L_00503___58136	L_00321___61500	L_00342___65184	L_00168___68449	L_00195___313701	L_00199___72274	L_00086	L_00199___75949	L_00192___79609	L_00200___83220	L_00338___87263	L_00296___90754	L_00295___94423	L_01464___300947	L_00130___97734	L_00660___102576	L_00077___105178	L_00537___109936	L_00440___113357	L_00440___117133	L_00200___317693	L_00165___120330	L_00199___321267	L_00291___124509	L_00151___127865	L_00295___131832	L_00079___162	L_00296___135490	L_00080___3885	L_00151___138844	L_00170___324881	L_00151___142497	L_00079___7655	L_00152___146153	L_00295___150118	L_00295___153776	L_00127___157091	L_00196___160779	L_00076___164218	L_00186___168140	L_00295___172070	L_00815___176787	L_00201___179122	L_00182___182827	L_00182___336580	L_01295___188795
cluster0371	rpmB	50S ribosomal protein L28	L_00238___53756	L_00467___58061	L_00357___61575	L_00296___65089	L_00217___68551	L_00234___313782	L_00244___72366	L_00041	L_00244___76041	L_00239___79705	L_00240___83305	L_00291___87166	L_00257___90673	L_00256___94342	L_01425___300866	L_00169___97817	L_00699___102656	L_00038___105098	L_00577___110020	L_00394___113263	L_00394___117039	L_00247___317790	L_00205___120414	L_00238___321347	L_00252___124428	L_00190___127946	L_00256___131751	L_00040___81	L_00257___135409	L_00040___3800	L_00190___138925	L_00126___324791	L_00190___142578	L_00040___7574	L_00191___146234	L_00256___150037	L_00256___153695	L_00081___156996	L_00239___160869	L_00038___164139	L_00224___168219	L_00256___171989	L_00775___176702	L_00241___179207	L_00221___182908	L_00221___336661	L_01255___188710
cluster0372	ispH	4-hydroxy-3-methylbut-2-enyl diphosphate reductase	L_00290___53864	L_00415___57954	L_00050___60933	L_00243___64979	L_00269___68660	L_00286___313889	L_00296___72474	L_01788	L_00296___76149	L_00291___79812	L_00294___83416	L_00239___87057	L_00206___90567	L_00205___94236	L_01374___300760	L_00225___97933	L_00015___101238	L_00290___105617	L_00629___110128	L_00342___113156	L_00342___116932	L_00299___317899	L_00257___120521	L_00290___321455	L_00201___124322	L_00241___128052	L_00205___131645	L_01791___3694	L_00206___135303	L_01814___7467	L_00241___139031	L_00074___324683	L_00241___142684	L_01790___11184	L_00242___146340	L_00205___149931	L_00205___153589	L_00029___156887	L_00291___160977	L_00276___164631	L_00276___168327	L_00205___171883	L_01036___177243	L_00294___179316	L_00274___183018	L_00272___336767	L_01204___188604
cluster0373	group_7156	Glycyl-tRNA synthetase alpha subunit	L_00213___53706	L_00490___58107	L_00334___61529	L_00321___65140	L_00192___68501	L_00209___313732	L_00219___72316	L_00066	L_00219___75991	L_00214___79655	L_00215___83254	L_00317___87219	L_00282___90723	L_00281___94392	L_01450___300916	L_00146___97770	L_00674___102606	L_00063___105148	L_00552___109969	L_00419___113313	L_00419___117089	L_00221___317737	L_00180___120363	L_00213___321297	L_00277___124478	L_00165___127896	L_00281___131801	L_00065___131	L_00282___135459	L_00065___3851	L_00165___138875	L_00149___324837	L_00165___142528	L_00065___7624	L_00166___146184	L_00281___150087	L_00281___153745	L_00106___157047	L_00216___160822	L_00063___164190	L_00199___168168	L_00281___172039	L_00800___176753	L_00216___179156	L_00196___182858	L_00196___336611	L_01280___188761
cluster0374	group_7173	60 kDa chaperonin	L_01579___56532	L_01549___60305	L_01517___63979	L_00405___65312	L_01597___71416	L_01025___315423	L_01488___74949	L_00466	L_01484___78616	L_00673___80607	L_01026___84934	L_00544___87686	L_00508___91188	L_00484___94811	L_00064___298054	L_01481___100539	L_01149___103586	L_01385___107891	L_01390___111712	L_00961___114430	L_00960___118204	L_00864___319079	L_01286___122654	L_01272___323486	L_00479___124895	L_00483___128556	L_00808___132883	L_00482___991	L_00485___135878	L_00473___4691	L_00483___139535	L_01478___327580	L_00484___143191	L_00481___8480	L_00484___146845	L_00484___150506	L_00485___154166	L_01338___159604	L_00628___161682	L_01048___166232	L_00902___169624	L_00506___172502	L_00418___175968	L_01388___181588	L_00516___183523	L_00838___337934	L_00452___187053
cluster0375	deoD	Purine nucleoside phosphorylase	L_01554___56482	L_01575___60357	L_01491___63927	L_00430___65362	L_01622___71466	L_01006___315385	L_01513___74999	L_00491	L_01509___78666	L_00648___80557	L_01051___84984	L_00569___87736	L_00533___91238	L_00509___94861	L_00089___298104	L_01455___100487	L_01174___103636	L_01410___107941	L_01365___111662	L_00936___114380	L_00935___118154	L_00839___319029	L_01261___122604	L_01247___323436	L_00504___124945	L_00508___128606	L_00783___132833	L_00507___1041	L_00510___135928	L_00498___4741	L_00508___139585	L_01503___327630	L_00509___143241	L_00506___8530	L_00509___146895	L_00509___150556	L_00510___154216	L_01312___159552	L_00653___161732	L_01073___166282	L_00927___169674	L_00531___172552	L_00443___176018	L_01363___181538	L_00541___183573	L_00813___337884	L_00477___187103
cluster0376	secB	protein-export protein SecB	L_00021___53310	L_01679___60568	L_01636___64221	L_00767___66058	L_01691___71606	L_00021___313345	L_00022___71909	L_00263	L_00022___75584	L_00022___79259	L_00021___82853	L_01599___89865	L_01685___93612	L_01638___97188	L_01626___301281	L_01595___100770	L_01609___104537	L_00255___105544	L_00369___109591	L_00623___113733	L_00623___117509	L_00022___317326	L_01651___123408	L_00021___320901	L_01662___127332	L_01638___130936	L_01668___134659	L_00241___496	L_01659___138296	L_00246___4226	L_01667___141974	L_00212___324968	L_01597___145483	L_00239___7985	L_01643___149231	L_01653___152914	L_01644___156552	L_01590___160125	L_00022___160421	L_00241___164557	L_00021___167801	L_01656___174872	L_01001___177169	L_00021___178753	L_00022___182497	L_00022___336250	L_00834___187839
cluster0377	recA	RecA	L_01833___57051	L_01752___60717	L_01709___64369	L_01736___68063	L_01778___71785	L_01088___315550	L_01747___75481	L_00412	L_01754___79171	L_01656___82642	L_01768___86464	L_01681___90033	L_00449___91069	L_01733___97381	L_00005___297935	L_01682___100949	L_01825___104976	L_01820___108779	L_01700___112347	L_01760___116076	L_01771___119874	L_00920___319193	L_01340___122764	L_01764___324500	L_01721___127451	L_01733___131129	L_01727___134778	L_00423___872	L_01730___138440	L_00421___4586	L_01726___142093	L_01885___328411	L_01725___145744	L_00421___8359	L_01702___149350	L_01712___153033	L_01704___156673	L_01694___160336	L_01748___163991	L_01720___167614	L_01732___171332	L_00447___172383	L_01729___178684	L_01753___182335	L_01734___186027	L_01731___339775	L_01733___189699
cluster0378	dnaK	chaperone protein DnaK	L_00878___55084	L_01057___59283	L_01130___63176	L_01234___67024	L_00878___69928	L_01188___315758	L_00973___73888	L_01173	L_00971___77559	L_01209___81720	L_00679___84219	L_01045___88717	L_01579___93393	L_01533___96971	L_00782___299532	L_00470___98447	L_00457___102159	L_00638___106345	L_00048___108931	L_01054___114619	L_01053___118393	L_00972___319301	L_01089___122248	L_00906___322731	L_01365___126723	L_01532___130717	L_01551___134417	L_01198___2464	L_01428___137823	L_01528___6864	L_01550___141732	L_01567___327762	L_01052___144363	L_01197___9954	L_01441___148810	L_01363___152315	L_01442___156131	L_00827___158544	L_00937___162318	L_00678___165468	L_00693___169194	L_01484___174515	L_00047___175205	L_00582___179923	L_01497___185542	L_01586___339479	L_00049___186217
cluster0379	group_7533	30S ribosomal protein S12	L_01790___56963	L_01769___60752	L_01726___64404	L_01697___67982	L_01763___71754	L_01066___315506	L_01448___74868	L_00426	L_01444___78535	L_01689___82708	L_01754___86436	L_01696___90064	L_00468___91107	L_01714___97343	L_00024___297973	L_01654___100893	L_01728___104780	L_01733___108601	L_01686___112319	L_01747___116050	L_01758___119848	L_00906___319164	L_01325___122733	L_01721___324412	L_01702___127413	L_01714___131091	L_01708___134740	L_00442___910	L_01711___138402	L_00436___4616	L_01707___142055	L_01874___328389	L_01706___145706	L_00440___8397	L_01683___149312	L_01693___152995	L_01685___156635	L_01671___160288	L_01731___163957	L_01734___167642	L_01746___171360	L_00466___172421	L_01699___178623	L_01739___182307	L_01715___185989	L_01712___339737	L_01718___189668
cluster0380	rpsG	30S ribosomal protein S7	L_01791___56965	L_01770___60754	L_01727___64406	L_01696___67980	L_01762___71752	L_01065___315504	L_01449___74870	L_00427	L_01445___78537	L_01688___82706	L_01753___86434	L_01697___90066	L_00469___91109	L_01713___97341	L_00025___297975	L_01653___100891	L_01729___104782	L_01734___108603	L_01685___112317	L_01746___116048	L_01757___119846	L_00905___319162	L_01324___122731	L_01722___324414	L_01701___127411	L_01713___131089	L_01707___134738	L_00443___912	L_01710___138400	L_00437___4618	L_01706___142053	L_01873___328387	L_01705___145704	L_00441___8399	L_01682___149310	L_01692___152993	L_01684___156633	L_01672___160290	L_01730___163955	L_01735___167644	L_01747___171362	L_00467___172423	L_01698___178621	L_01738___182305	L_01714___185987	L_01711___339735	L_01717___189666
cluster0381	group_7536	ATP synthase subunit c	L_01525___56421	L_00804___58756	L_00947___62802	L_00459___65423	L_01013___70209	L_00977___315324	L_00844___73619	L_00520	L_00842___77290	L_00619___80496	L_01080___85045	L_00598___87797	L_00560___91294	L_00536___94917	L_00116___298160	L_00781___99091	L_01203___103697	L_01289___107692	L_01336___111601	L_00907___114319	L_00906___118093	L_00810___318968	L_01566___123231	L_01218___323375	L_00531___125001	L_00535___128662	L_00756___132777	L_00534___1097	L_00537___135984	L_00527___4802	L_00535___139641	L_00851___326286	L_00536___143297	L_00533___8586	L_00536___146951	L_00536___150612	L_00537___154272	L_00523___157919	L_00682___161793	L_01102___166343	L_00956___169735	L_00558___172608	L_00473___176081	L_01506___181831	L_00568___183629	L_00786___337828	L_00506___187164
cluster0382	group_7538	ribosomal protein L1	L_01552___56478	L_01577___60361	L_01489___63923	L_00432___65366	L_01624___71470	L_01004___315381	L_01515___75003	L_00493	L_01511___78670	L_00646___80553	L_01053___84988	L_00571___87740	L_00535___91242	L_00511___94865	L_00091___298108	L_01453___100483	L_01176___103640	L_01412___107945	L_01363___111658	L_00934___114376	L_00933___118150	L_00837___319025	L_01259___122600	L_01245___323432	L_00506___124949	L_00510___128610	L_00781___132829	L_00509___1045	L_00512___135932	L_00500___4745	L_00510___139589	L_01505___327634	L_00511___143245	L_00508___8534	L_00511___146899	L_00511___150560	L_00512___154220	L_01310___159548	L_00655___161736	L_01075___166286	L_00929___169678	L_00533___172556	L_00445___176022	L_01361___181534	L_00543___183577	L_00811___337880	L_00479___187107
cluster0383	group_7539	50S ribosomal protein L11	L_01553___56480	L_01576___60359	L_01490___63925	L_00431___65364	L_01623___71468	L_01005___315383	L_01514___75001	L_00492	L_01510___78668	L_00647___80555	L_01052___84986	L_00570___87738	L_00534___91240	L_00510___94863	L_00090___298106	L_01454___100485	L_01175___103638	L_01411___107943	L_01364___111660	L_00935___114378	L_00934___118152	L_00838___319027	L_01260___122602	L_01246___323434	L_00505___124947	L_00509___128608	L_00782___132831	L_00508___1043	L_00511___135930	L_00499___4743	L_00509___139587	L_01504___327632	L_00510___143243	L_00507___8532	L_00510___146897	L_00510___150558	L_00511___154218	L_01311___159550	L_00654___161734	L_01074___166284	L_00928___169676	L_00532___172554	L_00444___176020	L_01362___181536	L_00542___183575	L_00812___337882	L_00478___187105
cluster0384	group_7540	30S ribosomal protein S21	L_01567___56508	L_01562___60331	L_01504___63953	L_00417___65336	L_01609___71440	L_01019___315411	L_01500___74973	L_00478	L_01496___78640	L_00661___80583	L_01038___84958	L_00556___87710	L_00520___91212	L_00496___94835	L_00076___298078	L_01468___100513	L_01161___103610	L_01397___107915	L_01378___111688	L_00949___114406	L_00948___118180	L_00852___319055	L_01274___122630	L_01260___323462	L_00491___124919	L_00495___128580	L_00796___132859	L_00494___1015	L_00497___135902	L_00485___4715	L_00495___139559	L_01490___327604	L_00496___143215	L_00493___8504	L_00496___146869	L_00496___150530	L_00497___154190	L_01325___159578	L_00640___161706	L_01060___166256	L_00914___169648	L_00518___172526	L_00430___175992	L_01376___181564	L_00528___183547	L_00826___337910	L_00464___187077
cluster0385	group_7545	50S ribosomal protein L10	L_01717___56815	L_01717___60646	L_01675___64301	L_01637___67862	L_01630___71482	L_01760___316937	L_01722___75429	L_00384	L_01718___79096	L_01628___82585	L_01677___86280	L_01430___89519	L_01437___93100	L_01392___96681	L_01746___301531	L_01505___100587	L_01655___104631	L_01637___108405	L_01627___112201	L_01712___115980	L_01551___119424	L_01603___320607	L_01718___123544	L_01657___324284	L_01224___126432	L_01466___130581	L_01410___134126	L_00361___746	L_01323___137606	L_00391___4525	L_01409___141441	L_01800___328241	L_01623___145537	L_00359___8234	L_01300___148519	L_01301___152188	L_01301___155840	L_01608___160162	L_01372___163220	L_01344___166845	L_01535___170927	L_01694___174949	L_01642___178509	L_01587___181998	L_01676___185911	L_01519___339341	L_01679___189590
cluster0386	xerD	Site-specific recombinase XerD	L_01323___56005	L_01306___59800	L_00758___62414	L_00636___65788	L_01182___70558	L_00762___314883	L_00669___73257	L_00695	L_00668___76930	L_01323___81954	L_01237___85373	L_00778___88170	L_00729___91642	L_00705___95265	L_00286___298510	L_00969___99476	L_00835___102936	L_01062___107225	L_00928___110755	L_00735___113964	L_00735___117740	L_00629___318593	L_01191___122459	L_01048___323024	L_01439___126874	L_00704___129010	L_00587___132429	L_00703___1445	L_00706___136332	L_00769___5298	L_00704___139989	L_00954___326498	L_00705___143645	L_00702___8934	L_00706___147301	L_00706___150962	L_00707___154622	L_01067___159041	L_00841___162123	L_01596___167361	L_01244___170330	L_00829___173161	L_00645___176436	L_00821___180413	L_00739___183981	L_00618___337482	L_00720___187604
cluster0387	group_7560	not yet annotated	L_01301___55959	L_00778___58704	L_00921___62750	L_00619___65753	L_01167___70527	L_00779___314918	L_00686___73292	L_00678	L_00685___76965	L_01338___81985	L_01254___85408	L_00756___88124	L_00714___91611	L_00690___95234	L_00271___298479	L_00807___99143	L_00813___102890	L_01040___107179	L_00945___110790	L_00750___113995	L_00750___117771	L_00651___318639	L_01208___122494	L_01065___323059	L_01454___126905	L_00689___128979	L_00602___132460	L_00688___1414	L_00691___136301	L_00752___5263	L_00689___139958	L_00971___326533	L_00690___143614	L_00687___8903	L_00691___147270	L_00691___150931	L_00692___154591	L_01082___159072	L_00826___162092	L_01579___167326	L_01261___170365	L_00844___173192	L_00628___176401	L_00838___180448	L_00724___183950	L_00633___337513	L_00703___187569
cluster0388	adk	adenylate kinase	L_01280___55915	L_00751___58648	L_00894___62694	L_00593___65699	L_01146___70483	L_00800___314962	L_00711___73344	L_00652	L_00710___77017	L_01359___82029	L_01275___85452	L_00731___88072	L_00693___91567	L_00669___95190	L_00250___298435	L_00828___99187	L_00792___102846	L_01019___107135	L_00966___110834	L_00771___114039	L_00771___117815	L_00676___318691	L_01229___122538	L_01086___323103	L_01475___126949	L_00668___128935	L_00623___132504	L_00667___1370	L_00670___136257	L_00731___5219	L_00668___139914	L_00993___326579	L_00669___143570	L_00666___8859	L_00670___147226	L_00670___150887	L_00671___154547	L_01107___159124	L_00805___162048	L_01558___167282	L_01282___170409	L_00865___173236	L_00607___176357	L_00859___180492	L_00703___183906	L_00654___337557	L_00682___187525
cluster0389	group_7562	50S ribosomal protein L32	L_01103___55548	L_01190___59557	L_00173___61194	L_01351___67267	L_01480___71172	L_01400___316198	L_01395___74757	L_00890	L_01391___78424	L_01028___81342	L_01173___85239	L_01266___89175	L_01384___92989	L_01235___96355	L_00499___298947	L_00347___98193	L_01062___103405	L_00857___106799	L_01262___111447	L_01501___115543	L_01500___119317	L_01463___320314	L_00960___121983	L_01488___323932	L_01171___126321	L_01233___130098	L_01357___134015	L_00915___1879	L_01271___137497	L_00933___5638	L_01357___141332	L_01202___327012	L_00948___144147	L_00914___9369	L_01526___148988	L_01448___152493	L_01527___156309	L_01236___159393	L_01244___162953	L_01195___166537	L_01179___170195	L_01380___174299	L_01452___178113	L_01113___181018	L_01393___185326	L_01387___339066	L_01500___189220
cluster0390	proC	pyrroline-5-carboxylate reductase	L_01325___56009	L_01304___59796	L_00760___62418	L_00638___65792	L_01184___70562	L_00760___314879	L_00667___73253	L_00697	L_00666___76926	L_01321___81950	L_01235___85369	L_00780___88174	L_00731___91646	L_00707___95269	L_00288___298514	L_00967___99472	L_00837___102940	L_01064___107229	L_00926___110751	L_00733___113960	L_00733___117736	L_00627___318589	L_01189___122455	L_01046___323020	L_01437___126870	L_00706___129014	L_00585___132425	L_00705___1449	L_00708___136336	L_00771___5302	L_00706___139993	L_00952___326494	L_00707___143649	L_00704___8938	L_00708___147305	L_00708___150966	L_00709___154626	L_01065___159037	L_00843___162127	L_01598___167365	L_01242___170326	L_00827___173157	L_00647___176440	L_00819___180409	L_00741___183985	L_00616___337478	L_00722___187608
cluster0391	group_7572	riboflavin synthase, beta chain (ribH)	L_01182___55713	L_00060___57208	L_00636___62160	L_01589___67764	L_00629___69414	L_01247___315879	L_01630___75243	L_01449	L_01626___78910	L_01586___82497	L_00948___84777	L_01481___89622	L_01191___92589	L_01167___96212	L_00843___299657	L_00704___98933	L_01323___103944	L_01505___108137	L_00335___109521	L_01345___115217	L_01344___118991	L_01196___319762	L_00840___121732	L_00602___322110	L_00978___125921	L_01165___129955	L_01164___133615	L_01259___2589	L_01078___137097	L_01250___6294	L_01164___140932	L_01285___327186	L_01322___144919	L_01258___10079	L_01167___148246	L_01078___151727	L_01168___155567	L_00881___158656	L_01457___163395	L_00815___165752	L_01074___169978	L_01187___173899	L_00306___175737	L_01260___181327	L_01200___184926	L_01194___338666	L_01061___188307
cluster0392	rpoH	RNA polymerase sigma-32 factor	L_01366___56091	L_00658___58454	L_00801___62500	L_00679___65874	L_01232___70658	L_00711___314781	L_00626___73171	L_00740	L_00625___76844	L_01280___81868	L_01492___85900	L_00821___88256	L_00772___91728	L_00748___95351	L_00330___298598	L_00927___99392	L_00878___103022	L_01105___107311	L_00877___110653	L_00693___113880	L_00693___117656	L_00586___318507	L_01147___122371	L_01004___322936	L_01396___126788	L_00747___129096	L_00545___132345	L_00747___1533	L_00749___136418	L_00817___5394	L_00747___140075	L_00911___326412	L_00748___143731	L_00746___9022	L_00750___147389	L_00749___151048	L_00751___154710	L_01024___158955	L_01650___163790	L_01678___167527	L_01592___171046	L_00786___173075	L_00688___176522	L_00775___180321	L_00781___184065	L_00575___337396	L_00765___187694
cluster0393	group_7575	30S ribosomal protein S19	L_00060___53391	L_00587___58307	L_00237___61329	L_00812___66153	L_00034___68175	L_00061___313427	L_00066___72002	L_00219	L_00066___75677	L_00057___79333	L_00061___82936	L_00472___87537	L_00423___91014	L_00422___94683	L_01591___301207	L_00045___97561	L_00521___102291	L_00216___105463	L_00407___109670	L_00583___113649	L_00583___117425	L_00066___317419	L_00025___120043	L_00060___320982	L_00417___124767	L_00025___127607	L_00421___132090	L_00206___422	L_00423___135750	L_00207___4145	L_00025___138586	L_00251___325049	L_00025___142239	L_00205___7913	L_00026___145895	L_00421___150376	L_00421___154034	L_00253___157349	L_00062___160505	L_00203___164478	L_00059___167880	L_00421___172328	L_00962___177088	L_00061___178836	L_00056___182569	L_00056___336322	L_00873___187920
cluster0394	group_7576	ribosomal protein L22	L_00061___53393	L_00586___58305	L_00238___61331	L_00813___66155	L_00035___68177	L_00062___313429	L_00067___72004	L_00218	L_00067___75679	L_00058___79335	L_00062___82938	L_00471___87535	L_00422___91012	L_00421___94681	L_01590___301205	L_00046___97563	L_00522___102293	L_00215___105461	L_00408___109672	L_00582___113647	L_00582___117423	L_00067___317421	L_00026___120045	L_00061___320984	L_00416___124765	L_00026___127609	L_00420___132088	L_00205___420	L_00422___135748	L_00206___4143	L_00026___138588	L_00252___325051	L_00026___142241	L_00204___7911	L_00027___145897	L_00420___150374	L_00420___154032	L_00252___157347	L_00063___160507	L_00202___164476	L_00060___167882	L_00420___172326	L_00961___177086	L_00062___178838	L_00057___182571	L_00057___336324	L_00874___187922
cluster0395	rpsC	RpsC protein	L_00062___53395	L_00585___58303	L_00239___61333	L_00814___66157	L_00036___68179	L_00063___313431	L_00068___72006	L_00217	L_00068___75681	L_00059___79337	L_00063___82940	L_00470___87533	L_00421___91010	L_00420___94679	L_01589___301203	L_00047___97565	L_00523___102295	L_00214___105459	L_00409___109674	L_00581___113645	L_00581___117421	L_00068___317423	L_00027___120047	L_00062___320986	L_00415___124763	L_00027___127611	L_00419___132086	L_00204___418	L_00421___135746	L_00205___4141	L_00027___138590	L_00253___325053	L_00027___142243	L_00203___7909	L_00028___145899	L_00419___150372	L_00419___154030	L_00251___157345	L_00064___160509	L_00201___164474	L_00061___167884	L_00419___172324	L_00960___177084	L_00063___178840	L_00058___182573	L_00058___336326	L_00875___187924
cluster0396	group_7578	ribosomal protein S17	L_00065___53401	L_00582___58297	L_00242___61339	L_00817___66163	L_00039___68185	L_00066___313437	L_00071___72012	L_00214	L_00071___75687	L_00062___79343	L_00066___82946	L_00467___87527	L_00418___91004	L_00417___94673	L_01586___301197	L_00050___97571	L_00526___102301	L_00211___105453	L_00412___109680	L_00578___113639	L_00578___117415	L_00071___317429	L_00030___120053	L_00065___320992	L_00412___124757	L_00030___127617	L_00416___132080	L_00201___412	L_00418___135740	L_00202___4135	L_00030___138596	L_00256___325059	L_00030___142249	L_00200___7903	L_00031___145905	L_00416___150366	L_00416___154024	L_00248___157339	L_00067___160515	L_00198___164468	L_00064___167890	L_00416___172318	L_00957___177078	L_00066___178846	L_00061___182579	L_00061___336332	L_00878___187930
cluster0397	rplX	50S ribosomal protein L24	L_00068___53407	L_00580___58293	L_00244___61343	L_00820___66169	L_00042___68191	L_00069___313443	L_00074___72018	L_00211	L_00074___75693	L_00065___79349	L_00069___82952	L_00465___87523	L_00415___90998	L_00414___94667	L_01583___301191	L_00052___97575	L_00529___102307	L_00208___105447	L_00415___109686	L_00575___113633	L_00575___117409	L_00073___317433	L_00033___120059	L_00068___320998	L_00409___124751	L_00033___127623	L_00413___132074	L_00198___406	L_00415___135734	L_00199___4129	L_00033___138602	L_00259___325065	L_00033___142255	L_00197___7897	L_00034___145911	L_00413___150360	L_00413___154018	L_00245___157333	L_00070___160521	L_00195___164462	L_00067___167896	L_00413___172312	L_00954___177072	L_00069___178852	L_00064___182585	L_00064___336338	L_00881___187936
cluster0398	group_7580	ribosomal protein L18	L_00073___53417	L_00575___58283	L_00249___61353	L_00825___66179	L_00047___68201	L_00074___313453	L_00079___72028	L_00206	L_00079___75703	L_00070___79359	L_00074___82962	L_00460___87513	L_00410___90988	L_00409___94657	L_01578___301181	L_00057___97585	L_00534___102317	L_00203___105437	L_00420___109696	L_00570___113623	L_00570___117399	L_00078___317443	L_00038___120069	L_00073___321008	L_00404___124741	L_00038___127633	L_00408___132064	L_00193___396	L_00410___135724	L_00194___4119	L_00038___138612	L_00264___325075	L_00038___142265	L_00192___7887	L_00039___145921	L_00408___150350	L_00408___154008	L_00240___157323	L_00075___160531	L_00190___164452	L_00072___167906	L_00408___172302	L_00949___177062	L_00074___178862	L_00069___182595	L_00069___336348	L_00886___187946
cluster0399	rpmD	RpmD protein	L_00075___53421	L_00573___58279	L_00251___61357	L_00827___66183	L_00049___68205	L_00076___313457	L_00081___72032	L_00204	L_00081___75707	L_00072___79363	L_00076___82966	L_00458___87509	L_00408___90984	L_00407___94653	L_01576___301177	L_00059___97589	L_00536___102321	L_00201___105433	L_00422___109700	L_00568___113619	L_00568___117395	L_00080___317447	L_00040___120073	L_00075___321012	L_00402___124737	L_00040___127637	L_00406___132060	L_00191___392	L_00408___135720	L_00192___4115	L_00040___138616	L_00266___325079	L_00040___142269	L_00190___7883	L_00041___145925	L_00406___150346	L_00406___154004	L_00238___157319	L_00077___160535	L_00188___164448	L_00074___167910	L_00406___172298	L_00947___177058	L_00076___178866	L_00071___182599	L_00071___336352	L_00888___187950
cluster0400	group_7582	30S ribosomal protein S11	L_00080___53431	L_00568___58269	L_00256___61367	L_00832___66193	L_00054___68215	L_00081___313467	L_00086___72042	L_00199	L_00086___75717	L_00077___79373	L_00081___82976	L_00453___87499	L_00403___90974	L_00402___94643	L_01571___301167	L_00064___97599	L_00541___102331	L_00196___105423	L_00427___109710	L_00563___113609	L_00563___117385	L_00085___317457	L_00045___120083	L_00080___321022	L_00397___124727	L_00045___127647	L_00401___132050	L_00186___382	L_00403___135710	L_00187___4105	L_00045___138626	L_00271___325089	L_00045___142279	L_00185___7873	L_00046___145935	L_00401___150336	L_00401___153994	L_00233___157309	L_00082___160545	L_00183___164438	L_00079___167920	L_00401___172288	L_00942___177048	L_00081___178876	L_00076___182609	L_00076___336362	L_00893___187960
cluster0401	rplU	RplU protein	L_00164___53604	L_00736___58617	L_00879___62663	L_00923___66380	L_00135___68381	L_00162___313633	L_00166___72206	L_00119	L_00166___75881	L_00159___79541	L_00166___83150	L_00372___87333	L_00331___90826	L_00330___94495	L_01499___301019	L_00843___99218	L_00625___102504	L_00112___105250	L_00503___109866	L_00473___113425	L_00473___117201	L_00166___317623	L_00130___120258	L_00164___321195	L_00325___124579	L_00117___127795	L_00329___131902	L_00114___234	L_00331___135562	L_00114___3955	L_00117___138774	L_00360___325271	L_00117___142427	L_00113___7725	L_00118___146083	L_00329___150188	L_00329___153846	L_00161___157161	L_00163___160711	L_00110___164288	L_00152___168070	L_00329___172140	L_00849___176857	L_00166___179050	L_00148___182757	L_00148___336510	L_00966___188110
cluster0402	group_7585	50S ribosomal protein L34	L_00282___53848	L_00423___57970	L_00042___60917	L_00251___64995	L_00261___68644	L_00278___313873	L_00288___72458	L_01796	L_00288___76133	L_00283___79796	L_00286___83400	L_00247___87073	L_00214___90583	L_00213___94252	L_01382___300776	L_00217___97917	L_00007___101222	L_00282___105601	L_00621___110112	L_00350___113172	L_00350___116948	L_00291___317883	L_00249___120505	L_00282___321439	L_00209___124338	L_00233___128036	L_00213___131661	L_01799___3710	L_00214___135319	L_01822___7483	L_00233___139015	L_00082___324699	L_00233___142668	L_01798___11200	L_00234___146324	L_00213___149947	L_00213___153605	L_00037___156903	L_00283___160961	L_00268___164615	L_00268___168311	L_00213___171899	L_01028___177227	L_00286___179300	L_00266___183002	L_00264___336751	L_01212___188620
cluster0403	mraY_2 mraY	phospho-N-acetylmuramoyl-pentapeptide- transferase phospho-N-acetylmuramoyl-pentapeptide- transferase	L_00400___54097	L_00907___58970	L_01259___63447	L_00137___64754	L_00374___68882	L_00394___314118	L_00406___72704	L_01678	L_00406___76379	L_00404___80050	L_00402___83644	L_00137___86839	L_00095___90333	L_00094___94002	L_01264___300528	L_01291___100144	L_00124___101469	L_00399___105848	L_00729___110339	L_00233___112926	L_00233___116702	L_00401___318117	L_00365___120749	L_00399___321685	L_00090___124088	L_00352___128286	L_00094___131411	L_01681___3462	L_00095___135069	L_01714___7256	L_00352___139265	L_00393___325339	L_00352___142918	L_01679___10950	L_00353___146574	L_00094___149697	L_00094___153355	L_00422___157707	L_00413___161234	L_00378___164846	L_00378___168542	L_00094___171649	L_01145___177473	L_00402___179544	L_00385___183252	L_00383___337001	L_00348___186837
cluster0404	typA	GTP-binding protein	L_00154___53584	L_00727___58599	L_00870___62645	L_00906___66346	L_00127___68365	L_00144___313597	L_00149___72172	L_00136	L_00149___75847	L_00141___79505	L_00157___83132	L_00390___87369	L_00339___90842	L_00338___94511	L_01507___301035	L_00852___99236	L_00615___102484	L_00122___105270	L_00494___109848	L_00491___113461	L_00491___117237	L_00148___317587	L_00121___120240	L_00154___321175	L_00333___124595	L_00109___127779	L_00337___131918	L_00122___250	L_00339___135578	L_00123___3973	L_00109___138758	L_00342___325235	L_00109___142411	L_00121___7741	L_00110___146067	L_00337___150204	L_00337___153862	L_00170___157179	L_00155___160695	L_00119___164306	L_00143___168052	L_00337___172156	L_00866___176891	L_00157___179032	L_00140___182741	L_00140___336494	L_00957___188092
cluster0405	group_7745 group_7746	hypothetical protein hypothetical protein	L_01075___55489	L_01392___59980	L_00671___62232	L_01379___67326	L_01743___71712	L_01368___316130	L_01424___74818	L_00920	L_01420___78485	L_01060___81410	L_01202___85300	L_01237___89114	L_01415___93054	L_01265___96418	L_00530___299012	L_01730___101047	L_01033___103344	L_00829___106740	L_01290___111506	L_01530___115604	L_01529___119378	L_01491___320373	L_00989___122044	L_01517___323993	L_01202___126386	L_01264___130163	L_01388___134080	L_00946___1944	L_01301___137560	L_00962___5699	L_01387___141395	L_01230___327071	L_00977___144208	L_00944___9432	L_01721___149390	L_01723___153055	L_01715___156695	L_01208___159334	L_01277___163023	L_01223___166596	L_01208___170256	L_01409___174360	L_01422___178050	L_01141___181077	L_01422___185387	L_01417___339129	L_01528___189279
cluster0406	group_779	hypothetical protein	L_00715___54749	L_01654___60516	L_00983___62876	L_01032___66605	L_01308___70816	L_01663___316739	L_01181___74312	L_00966	L_01179___77983	L_00735___80733	L_00824___84519	L_01120___88872	L_01216___92640	L_01304___96499	L_00572___299099	L_00372___98245	L_00917___103104	L_00713___106500	L_01170___111255	L_01186___114891	L_01185___118665	L_01294___319962	L_00526___121087	L_01323___323589	L_01003___125972	L_01303___130244	L_01189___133666	L_00988___2031	L_01103___137148	L_01010___5798	L_01189___140983	L_01374___327367	L_00780___143798	L_00986___9519	L_01192___148297	L_01103___151778	L_01193___155618	L_00678___158238	L_01076___162605	L_00914___165957	L_00768___169349	L_01212___173950	L_01376___177955	L_01026___180836	L_01225___184977	L_01219___338717	L_01336___188879
cluster0407	group_805	hypothetical protein	L_00993___55321	L_01349___59888	L_00714___62324	L_00555___65619	L_01108___70403	L_00838___315042	L_00749___73424	L_00614	L_00748___77097	L_00525___80304	L_01376___85660	L_00692___87989	L_00655___91487	L_00631___95110	L_00212___298355	L_01640___100865	L_01364___104029	L_01138___107383	L_01004___110914	L_00809___114119	L_00809___117895	L_00715___318774	L_01356___122798	L_01124___323183	L_00625___125192	L_00630___128855	L_00661___132584	L_00629___1290	L_00632___136177	L_00624___5000	L_00630___139834	L_00756___326091	L_00631___143490	L_00628___8779	L_00632___147146	L_00632___150807	L_00633___154467	L_00619___158115	L_00767___161968	L_01269___166692	L_01429___170708	L_00653___172801	L_00569___176277	L_01292___181393	L_00665___183826	L_00692___337637	L_00603___187362
cluster0408	group_817 group_818	DNA polymerase I Hypothetical protein	L_00129___53532	L_01516___60237	L_01462___63868	L_00880___66292	L_00102___68314	L_00129___313566 L_01079___315532	L_00135___72143	L_00150	L_00135___75818	L_00126___79474	L_00130___83077	L_00405___87400	L_00354___90873	L_00353___94542	L_01522___301066	L_01384___100338	L_00590___102432	L_00147___105322	L_00477___109813	L_00515___113510	L_00515___117286	L_00133___317556	L_00094___120184	L_00129___321123	L_00348___124626	L_00094___127748	L_00352___131949	L_00137___281	L_00354___135609	L_00138___4004	L_00094___138727	L_00319___325188	L_00094___142380	L_00136___7772	L_00095___146036	L_00352___150235	L_00352___153893	L_00185___157210	L_00131___160646	L_00134___164337	L_00128___168021	L_00352___172187	L_00893___176947	L_00130___178977	L_00125___182710	L_00125___336463	L_00942___188061
cluster0409	ligB ligB_2	DNA ligase DNA ligase	L_00445___54191	L_00852___58856	L_01204___63333	L_00092___64660	L_00420___68978	L_00439___314212	L_00453___72802	L_01631	L_00453___76477	L_00449___80144	L_00447___83738	L_00092___86745	L_00050___90239	L_00049___93908	L_01219___300434	L_01342___100250	L_00169___101563	L_00444___105942	L_00776___110437	L_00187___112830	L_00187___116606	L_00446___318211	L_00410___120843	L_00444___321779	L_00045___123994	L_00397___128380	L_00049___131317	L_01636___3368	L_00050___134975	L_01667___7158	L_00397___139359	L_00439___325435	L_00397___143012	L_01634___10856	L_00398___146668	L_00049___149603	L_00049___153261	L_00377___157612	L_00459___161330	L_00424___164942	L_00424___168638	L_00049___171555	L_01189___177565	L_00447___179638	L_00430___183346	L_00428___337095	L_00303___186743
cluster0410	group_829	hypothetical protein	L_01694___56769	L_01694___60600	L_01652___64255	L_01660___67908	L_01666___71555	L_01735___316887	L_01703___75391	L_00365	L_01699___79058	L_01647___82623	L_01654___86234	L_01407___89473	L_01462___93150	L_01417___96731	L_01721___301481	L_01534___100645	L_01632___104585	L_01614___108359	L_01649___112245	L_01690___115936	L_01573___119468	L_01580___320561	L_01694___123496	L_01680___324330	L_01249___126482	L_01441___130531	L_01435___134176	L_00336___696	L_01348___137656	L_00367___4477	L_01434___141491	L_01825___328291	L_01648___145587	L_00334___8184	L_01325___148569	L_01276___152138	L_01326___155890	L_01631___160208	L_01349___163174	L_01367___166891	L_01512___170881	L_01669___174899	L_01664___178553	L_01610___182044	L_01651___185861	L_01494___339291	L_01656___189544
cluster0411	group_887	hypothetical protein	L_01407___56177	L_01432___60064	L_01428___63796	L_01550___67682	L_01541___71301	L_01710___316834	L_01557___75091	L_00320	L_01553___78758	L_01561___82445	L_01592___86105	L_01365___89385	L_01501___93232	L_01455___96810	L_01682___301399	L_01431___100437	L_01505___104319	L_01333___107785	L_01500___111939	L_01588___115728	L_01615___119558	L_01538___320473	L_01452___122997	L_01562___324087	L_01287___126562	L_01403___130451	L_01473___134256	L_00297___614	L_01387___137738	L_00337___4414	L_01472___141571	L_01704___328042	L_01516___145316	L_00296___8105	L_01363___148649	L_01238___152058	L_01364___155970	L_01414___159761	L_01314___163101	L_01404___166967	L_01475___170804	L_01614___174784	L_01546___178311	L_01552___181926	L_01627___185811	L_01455___339209	L_01626___189482
cluster0412	dapE_2 dapE	succinyl-diaminopimelate desuccinylase succinyl-diaminopimelate desuccinylase	L_00704___54726	L_00862___58877	L_01214___63354	L_01041___66624	L_01298___70795	L_01652___316716	L_01190___74331	L_00957	L_01188___78002	L_00723___80708	L_00830___84532	L_01111___88853	L_01207___92621	L_01295___96480	L_00563___299080	L_01333___100231	L_00906___103081	L_00702___106477	L_01181___111278	L_01175___114868	L_01174___118642	L_01285___319943	L_00515___121064	L_01312___323566	L_00994___125953	L_01294___130225	L_01180___133647	L_00979___2012	L_01094___137129	L_00999___5775	L_01180___140964	L_01362___327342	L_00771___143779	L_00977___9500	L_01183___148278	L_01094___151759	L_01184___155599	L_00669___158219	L_01065___162582	L_00903___165934	L_00757___169326	L_01203___173931	L_01387___177978	L_01032___180849	L_01216___184958	L_01210___338698	L_01325___188856
cluster0413	trpD	anthranilate phosphoribosyltransferase	L_00635___54587	L_00132___57357	L_00564___62011	L_01111___66768	L_00725___69615	L_00648___314649	L_01260___74475	L_01337	L_01258___78146	L_01140___81578	L_01687___86301	L_00940___88502	L_01098___92396	L_01074___96019	L_00936___299850	L_00634___98788	L_00291___101819	L_00955___107003	L_00193___109228	L_01632___115819	L_01659___119649	L_01078___319518	L_00668___121379	L_00751___322415	L_00885___125728	L_01072___129762	L_01071___133422	L_01352___2782	L_00985___136904	L_01385___6572	L_01071___140739	L_00596___325763	L_01182___144634	L_01351___10272	L_01074___148053	L_00985___151534	L_01075___155374	L_00997___158897	L_01428___163335	L_00541___165188	L_00556___168914	L_01094___173706	L_00186___175488	L_01673___182174	L_01107___184733	L_01101___338473	L_00192___186509
cluster0414	pldB	lysophospholipase L2	L_01708___56797	L_01708___60628	L_01666___64283	L_01646___67880	L_01639___71500	L_01753___316923	L_01715___75415	L_00377	L_01711___79082	L_01635___82599	L_01668___86262	L_01421___89501	L_01446___93118	L_01401___96699	L_01737___301513	L_01514___100605	L_01646___104613	L_01628___108387	L_01636___112219	L_01703___115962	L_01560___119442	L_01594___320589	L_01708___123524	L_01666___324302	L_01233___126450	L_01457___130563	L_01419___134144	L_00352___728	L_01332___137624	L_00381___4505	L_01418___141459	L_01809___328259	L_01632___145555	L_00350___8216	L_01309___148537	L_01292___152170	L_01310___155858	L_01617___160180	L_01363___163202	L_01353___166863	L_01526___170909	L_01685___174931	L_01651___178527	L_01596___182016	L_01667___185893	L_01510___339323	L_01670___189572
cluster0415	group_973	hypothetical protein	L_00032___53332	L_00630___58397	L_00194___61238	L_00779___66083	L_00002___68107	L_00033___313369	L_00034___71934	L_00251	L_00034___75609	L_00034___79284	L_00032___82875	L_00505___87606	L_00446___91062	L_00445___94731	L_01614___301255	L_00002___97470	L_01598___104514	L_00244___105521	L_00379___109611	L_00611___113707	L_00611___117483	L_00034___317351	L_00002___119994	L_00032___320923	L_00440___124815	L_00002___127558	L_00444___132138	L_00229___470	L_00446___135798	L_00235___4203	L_00002___138537	L_00223___324990	L_00002___142190	L_00228___7961	L_00002___145844	L_00445___150426	L_00445___154084	L_00285___157416	L_00034___160446	L_00231___164536	L_00031___167821	L_00444___172376	L_00991___177148	L_00032___178775	L_00033___182520	L_00033___336273	L_00845___187861
cluster0416	lpxK_2 lpxK	tetraacyldisaccharide 4'-kinase tetraacyldisaccharide 4'-kinase	L_00747___54814	L_00972___59105	L_01324___63582	L_00998___66536	L_01351___70903	L_01530___316470	L_01148___74245	L_00999	L_01146___77916	L_00771___80806	L_00792___84454	L_01154___88941	L_01252___92713	L_01340___96572	L_00608___299172	L_01226___100009	L_00949___103169	L_00745___106565	L_01138___111190	L_01221___114962	L_01220___118736	L_01328___320031	L_00558___121152	L_01355___323654	L_01039___126045	L_01339___130317	L_01225___133739	L_01024___2104	L_01139___137221	L_01042___5863	L_01225___141056	L_01079___326758	L_00816___143871	L_01022___9592	L_01228___148370	L_01139___151851	L_01229___155691	L_00711___158305	L_01109___162672	L_00946___166022	L_00800___169414	L_01248___174023	L_01344___177890	L_00994___180771	L_01261___185050	L_01255___338790	L_01368___188944
cluster0417	group_992	hypothetical protein	L_01118___55580	L_01207___59593	L_00156___61158	L_01336___67235	L_01465___71140	L_01415___316230	L_01380___74725	L_00875	L_01376___78392	L_01013___81310	L_01158___85207	L_01281___89208	L_01369___92957	L_01220___96323	L_00484___298915	L_00330___98157	L_01077___103437	L_00872___106831	L_01247___111415	L_01486___115511	L_01485___119285	L_01448___320281	L_00945___121951	L_01473___323900	L_01156___126289	L_01218___130066	L_01342___133983	L_00900___1847	L_01256___137465	L_00918___5606	L_01342___141300	L_01188___326981	L_00933___144115	L_00899___9337	L_01511___148956	L_01433___152461	L_01512___156277	L_01250___159424	L_01229___162921	L_01180___166505	L_01164___170163	L_01365___174267	L_01467___178145	L_01098___180986	L_01378___185294	L_01372___339034	L_01485___189188
cluster0418	priA priA_2 priA_1	primosomal protein N' primosomal protein N' primosomal protein N'	L_01290___55936	L_00761___58669	L_00904___62715	L_00603___65720	L_01156___70504	L_00790___314941	L_00701___73323	L_00662	L_00700___76996	L_01349___82008	L_01265___85431	L_00741___88093	L_00703___91588	L_00679___95211	L_00260___298456	L_00818___99166	L_00802___102867	L_01029___107156	L_00956___110813	L_00761___114018	L_00761___117794	L_00666___318670	L_01219___122517	L_01076___323082	L_01465___126928	L_00678___128956	L_00613___132483	L_00677___1391	L_00680___136278	L_00741___5240	L_00678___139935	L_00983___326558	L_00679___143591	L_00676___8880	L_00680___147247	L_00680___150908	L_00681___154568	L_01097___159103	L_00815___162069	L_01568___167303	L_01272___170388	L_00855___173215	L_00617___176378	L_00849___180471	L_00713___183927	L_00644___337536	L_00692___187546
cluster0419	group_1026 group_1025 group_1024	hypothetical protein hypothetical protein hypothetical protein	L_00765___54852	L_00953___59065	L_01305___63542	L_00980___66498	L_01369___70940	L_01512___316432	L_01130___74208	L_01017	L_01128___77879	L_00790___80846	L_00774___84416	L_01172___88979	L_01271___92753	L_01359___96612	L_00627___299212	L_01245___100049	L_00967___103207	L_00763___106603	L_01120___111152	L_01241___115004	L_01240___118778	L_01346___320069	L_00576___121190	L_01374___323694	L_01058___126085	L_01358___130357	L_01244___133779	L_01043___2144	L_01158___137261	L_01061___5903	L_01244___141096	L_01060___326718	L_00835___143911	L_01041___9632	L_01247___148410	L_01158___151891	L_01248___155731	L_00729___158343	L_01128___162711	L_00964___166060	L_00818___169452	L_01267___174063	L_01326___177852	L_00976___180733	L_01280___185090	L_01274___338830	L_01387___188984
cluster0420	rpsI rpsI_2	30S ribosomal protein S9 30S ribosomal protein S9	L_01243___55840	L_00182___57462	L_00514___61906	L_01168___66884	L_00680___69523	L_01307___316006	L_01311___74579	L_01388	L_01309___78250	L_01094___81484	L_00886___84645	L_00885___88390	L_01142___92486	L_01118___96109	L_00892___299760	L_00583___98681	L_01265___103823	L_01447___108016	L_00269___109382	L_01397___115327	L_01396___119101	L_01133___319630	L_00779___121605	L_00661___322233	L_00929___125818	L_01116___129852	L_01115___133512	L_01308___2692	L_01029___136994	L_01312___6423	L_01115___140829	L_00667___325908	L_01371___145022	L_01307___10182	L_01118___148143	L_01029___151624	L_01119___155464	L_00941___158783	L_01516___163519	L_00753___165623	L_01012___169849	L_01138___173796	L_00245___175608	L_01198___181195	L_01151___184823	L_01145___338563	L_01123___188436
cluster0421	tusE	tRNA 2-thiouridine synthesizing protein E	L_00613___54542	L_00111___57314	L_00585___62054	L_01091___66727	L_00745___69656	L_00627___314606	L_01240___74434	L_01317	L_01238___78105	L_01160___81619	L_00553___83962	L_00960___88543	L_01078___92355	L_01054___95978	L_00956___299891	L_00653___98827	L_00313___101864	L_00977___107048	L_00171___109183	L_01611___115776	L_01638___119606	L_01058___319477	L_00688___121420	L_00773___322460	L_00865___125687	L_01052___129721	L_01051___133381	L_01372___2823	L_00965___136863	L_01407___6617	L_01051___140698	L_00577___325724	L_01202___144675	L_01371___10313	L_01054___148012	L_00965___151493	L_01055___155333	L_01293___159513	L_01409___163296	L_00561___165229	L_00576___168955	L_01074___173665	L_00164___175443	L_00709___180183	L_01087___184692	L_01081___338432	L_00170___186464
cluster0422	mioC	MioC	L_01384___56129	L_01541___60289	L_01525___63995	L_01580___67746	L_01506___71226	L_01695___316803	L_01524___75021	L_00353	L_01520___78688	L_01533___82385	L_01616___86155	L_01394___89447	L_01474___93175	L_01428___96753	L_01709___301456	L_01489___100555	L_01528___104367	L_01356___107833	L_01523___111987	L_01556___115659	L_01583___119489	L_01567___320535	L_01475___123045	L_01542___324045	L_01260___126505	L_01430___130508	L_01446___134199	L_00324___671	L_01360___137681	L_00357___4456	L_01445___141514	L_01684___328000	L_01489___145259	L_00323___8162	L_01336___148592	L_01265___152115	L_01337___155913	L_01385___159699	L_01337___163149	L_01379___166915	L_01500___170856	L_01587___174727	L_01571___178363	L_01576___181976	L_01600___185754	L_01482___339266	L_01647___189526
cluster0423	lppB	outer membrane antigenic lipoprotein B	L_01417___56198	L_01420___60038	L_01416___63770	L_01540___67660	L_01551___71322	L_01720___316855	L_01567___75112	L_00310	L_01563___78779	L_01573___82470	L_01582___86083	L_01355___89363	L_01511___93253	L_01465___96831	L_01672___301377	L_01441___100458	L_01495___104297	L_01323___107763	L_01490___111917	L_01601___115755	L_01628___119585	L_01528___320451	L_01442___122975	L_01572___324108	L_01297___126583	L_01393___130429	L_01483___134277	L_00287___592	L_01397___137759	L_00326___4390	L_01482___141592	L_01714___328063	L_01526___145337	L_00286___8083	L_01373___148670	L_01228___152036	L_01374___155991	L_01424___159782	L_01304___163079	L_01414___166988	L_01465___170782	L_01624___174805	L_01536___178289	L_01542___181904	L_01637___185832	L_01445___339187	L_01615___189458
cluster0424	group_1930 group_1928 group_1929 group_1926 group_1927	hypothetical protein hypothetical protein hypothetical protein hypothetical protein hypothetical protein	L_01121___55587	L_01210___59600	L_00153___61150	L_01333___67227	L_01462___71132	L_01418___316237	L_01377___74717	L_00872	L_01373___78384	L_01010___81302	L_01155___85199	L_01277___89198 L_01278___89201	L_01366___92949	L_01217___96315	L_00481___298907	L_00327___98149	L_01080___103444	L_00875___106838	L_01244___111407	L_01483___115503	L_01482___119277	L_01452___320290 L_01451___320288	L_00942___121943	L_01470___323892	L_01153___126281	L_01215___130058	L_01339___133975	L_00897___1839	L_01253___137457	L_00915___5598	L_01339___141292	L_01191___326988	L_00930___144107	L_00896___9329	L_01508___148948	L_01430___152453	L_01509___156269	L_01247___159416	L_01226___162913	L_01177___166497	L_01161___170155	L_01362___174259	L_01470___178152	L_01095___180978	L_01375___185286	L_01369___339026	L_01482___189180
cluster0425	group_1944	hypothetical protein	L_01675___56731	L_00717___58579	L_00860___62625	L_00730___65982	L_01266___70731	L_00677___314708	L_00592___73098	L_00774	L_00591___76771	L_01501___82320	L_01459___85829	L_00855___88328	L_00847___91881	L_00824___95506	L_00406___298753	L_00862___99256	L_01697___104716	L_01589___108307	L_01597___112139	L_00659___113807	L_00659___117583	L_00552___318434	L_01614___123332	L_00971___322865	L_01618___127241	L_00822___129249	L_00470___132192	L_00822___1685	L_01585___138146	L_00850___5465	L_00822___140228	L_00877___326339	L_01254___144782	L_00821___9175	L_00825___147542	L_01567___152739	L_00826___154863	L_01546___160033	L_01684___163863	L_01630___167429	L_01558___170973	L_00711___172922	L_00722___176594	L_00742___180250	L_00857___184220	L_00500___337243	L_00798___187765
cluster0426	group_2037 group_2039 group_2038	chorismate mutase / prephenate dehydrogenase (tyrA) chorismate mutase / prephenate dehydrogenase (tyrA) chorismate mutase / prephenate dehydrogenase (tyrA)	L_00576___54465	L_00221___57544	L_00475___61824	L_01284___67126	L_00617___69389	L_01235___315854	L_01079___74103	L_01279	L_01077___77774	L_01261___81827	L_00591___84040	L_00998___88621	L_01530___93293	L_01484___96871	L_00831___299632	L_00546___98604	L_00350___101941	L_01014___107125	L_00134___109106	L_01333___115192	L_01332___118966	L_01019___319397	L_00726___121498	L_00810___322536	L_01316___126623	L_01483___130617	L_01502___134317	L_01247___2564	L_01477___137923	L_01444___6694	L_01501___141632	L_01297___327211	L_01003___144263	L_01246___10054	L_01392___148710	L_01314___152215	L_01393___156031	L_00780___158448	L_00884___162210	L_00598___165306	L_00613___169032	L_01435___174415	L_00127___175367	L_00671___180104	L_01448___185442	L_01537___339379	L_00133___186387
cluster0427	group_2239 group_2240	hypothetical protein hypothetical protein	L_00803___54931	L_00915___58986	L_01267___63463	L_00942___66419	L_01401___71007	L_01474___316353	L_01092___74129	L_01055	L_01090___77800	L_00828___80924	L_00736___84337	L_01210___89058	L_01309___92832	L_01701___97317	L_00665___299291	L_01283___100128	L_01005___103286	L_00801___106682	L_01082___111073	L_01279___115083	L_01278___118857	L_01384___320148	L_00614___121269	L_01412___323773	L_01096___126164	L_01701___131065	L_01282___133858	L_01081___2223	L_01196___137340	L_01099___5982	L_01282___141175	L_01028___326651	L_00873___143990	L_01079___9711	L_01285___148489	L_01196___151970	L_01286___155810	L_00767___158422	L_01166___162790	L_01002___166139	L_00856___169531	L_01305___174142	L_01288___177773	L_00938___180654	L_01318___185169	L_01312___338909	L_01425___189063
cluster0428	glgA glgA_2 group_2259	glycogen synthase glycogen synthase glycogen synthase	L_00602___54518	L_00149___57392	L_00547___61976	L_01080___66703	L_00756___69680	L_00616___314583	L_01229___74410	L_01306	L_01227___78081	L_01171___81643	L_00564___83985	L_00972___88568	L_01067___92331	L_01043___95954	L_00967___299915	L_00616___98751	L_00324___101888	L_00988___107072	L_00160___109159	L_00010___112461	L_00010___116237	L_01046___319452	L_00700___121445	L_00784___322483	L_00854___125663	L_01041___129697	L_01040___133357	L_01383___2847	L_00954___136839	L_01418___6641	L_01040___140674	L_00566___325700	L_01213___144699	L_01382___10337	L_01043___147988	L_00954___151469	L_01044___155309	L_01282___159490	L_01398___163272	L_00572___165253	L_00587___168979	L_01063___173641	L_00153___175420	L_00698___180159	L_01076___184668	L_01070___338408	L_00159___186440
cluster0429	group_2329 group_2330	hypothetical protein hypothetical protein	L_00804___54933	L_00841___58832	L_01193___63309	L_00941___66417	L_01402___71009	L_01473___316351	L_01091___74127	L_01056	L_01089___77798	L_00829___80926	L_00735___84335	L_01211___89060	L_01310___92834	L_01702___97319	L_00666___299293	L_01352___100272	L_01006___103288	L_00802___106684	L_01081___111071	L_01280___115085	L_01279___118859	L_01385___320150	L_00615___121271	L_01413___323775	L_01097___126166	L_01702___131067	L_01283___133860	L_01082___2225	L_01197___137342	L_01100___5984	L_01283___141177	L_01027___326649	L_00874___143992	L_01080___9713	L_01286___148491	L_01197___151972	L_01287___155812	L_00768___158424	L_01167___162792	L_01003___166141	L_00857___169533	L_01306___174144	L_01287___177771	L_00937___180652	L_01319___185171	L_01313___338911	L_01426___189065
cluster0430	group_2359 arsC	arsenate reductase (glutaredoxin) putative arsenate reductase	L_01674___56729	L_00716___58577	L_00859___62623	L_00729___65980	L_01265___70729	L_00678___314710	L_00593___73100	L_00773	L_00592___76773	L_01502___82322	L_01460___85831	L_00854___88326	L_00848___91883	L_00825___95508	L_00407___298755	L_00863___99258	L_01698___104718	L_01590___108309	L_01598___112141	L_00660___113809	L_00660___117585	L_00553___318436	L_01613___123330	L_00972___322867	L_01619___127243	L_00823___129251	L_00469___132190	L_00823___1687	L_01584___138144	L_00849___5463	L_00823___140230	L_00878___326341	L_01253___144780	L_00822___9177	L_00826___147544	L_01566___152737	L_00827___154865	L_01547___160035	L_01683___163861	L_01631___167431	L_01559___170975	L_00710___172920	L_00721___176592	L_00743___180252	L_00858___184222	L_00499___337241	L_00797___187763
cluster0431	mobB	molybdopterin-guanine dinucleotide biosynthesis protein B	L_00131___53536	L_01512___60229	L_01466___63876	L_00882___66296	L_00104___68318	L_00131___313570	L_00137___72147	L_00148	L_00137___75822	L_00128___79478	L_00132___83081	L_00403___87396	L_00352___90869	L_00351___94538	L_01520___301062	L_01387___100344	L_00592___102436	L_00145___105318	L_00479___109817	L_00513___113506	L_00513___117282	L_00135___317560	L_00096___120188	L_00131___321127	L_00346___124622	L_00096___127752	L_00350___131945	L_00135___277	L_00352___135605	L_00136___4000	L_00096___138731	L_00321___325192	L_00096___142384	L_00134___7768	L_00097___146040	L_00350___150231	L_00350___153889	L_00183___157206	L_00133___160650	L_00132___164333	L_00130___168025	L_00350___172183	L_00891___176943	L_00132___178981	L_00127___182714	L_00127___336467	L_00944___188065
cluster0432	ksgA ksgA_2	dimethyladenosine transferase dimethyladenosine transferase	L_01587___56548	L_01595___60397	L_01549___64043	L_00397___65296	L_01589___71400	L_01033___315439	L_01480___74933	L_00458	L_01476___78600	L_00681___80623	L_01017___84916	L_00536___87670	L_00500___91172	L_00476___94795	L_00056___298038	L_01565___100708	L_01141___103570	L_01377___107875	L_01399___111730	L_00969___114446	L_00968___118220	L_00872___319095	L_01294___122670	L_01280___323502	L_00471___124879	L_00475___128540	L_00816___132899	L_00474___975	L_00477___135862	L_00467___4679	L_00475___139519	L_01470___327564	L_00476___143175	L_00473___8464	L_00476___146829	L_00476___150490	L_00477___154150	L_01347___159622	L_00620___161666	L_01040___166216	L_00894___169608	L_00498___172486	L_00410___175952	L_01396___181604	L_00508___183507	L_00846___337950	L_00446___187041
cluster0433	group_2663	hypothetical protein	L_01492___56354	L_01791___60797	L_01360___63655	L_01478___67532	L_00983___70146	L_01884___317190	L_00874___73682	L_01074	L_00872___77353	L_01432___82181	L_01522___85960	L_01584___89834	L_01604___93444	L_01558___97022	L_00684___299329	L_01005___99550	L_01433___104170	L_01207___107524	L_01417___111766	L_01156___114830	L_01155___118604	L_01635___320673	L_01484___123063	L_01595___324157	L_01483___126965	L_01557___130768	L_01576___134468	L_01100___2261	L_01490___137950	L_01118___6020	L_01575___141783	L_01788___328217	L_01583___145454	L_01098___9749	L_01551___149040	L_01473___152545	L_01552___156361	L_01485___159908	L_01045___162542	L_01426___167013	L_01622___171106	L_01509___174566	L_01580___178381	L_01428___181669	L_01522___185593	L_01611___339530	L_01600___189428
cluster0434	group_2715	sulfur acceptor protein CsdL	L_01064___55466	L_01404___60005	L_00659___62207	L_01389___67347	L_01754___71735	L_01857___317134	L_01434___74839	L_00930	L_01430___78506	L_01071___81433	L_01213___85324	L_01227___89093	L_01426___93077	L_01276___96441	L_00541___299035	L_01718___101022	L_01022___103321	L_00818___106717	L_01301___111529	L_01541___115627	L_01540___119401	L_01501___320394	L_01779___123668	L_01528___324016	L_01213___126409	L_01275___130186	L_01399___134103	L_00957___1967	L_01312___137583	L_00973___5722	L_01398___141418	L_01240___327092	L_00988___144231	L_00955___9455	L_01710___149367	L_01734___153078	L_01726___156718	L_01198___159313	L_01288___163046	L_01234___166619	L_01219___170279	L_01420___174383	L_01411___178027	L_01152___181101	L_01433___185410	L_01428___339152	L_01539___189302
cluster0435	group_2718 group_2719	paraquat-inducible protein A-like protein paraquat-inducible protein A-like protein	L_00917___55166	L_00318___57750	L_00378___61618	L_01194___66939	L_00918___70013	L_01149___315675	L_00933___73803	L_01133	L_00931___77474	L_01371___82055	L_00717___84299	L_01086___88803	L_01665___93569	L_01619___97147	L_00745___299454	L_01077___99696	L_00496___102241	L_00677___106427	L_00009___108849	L_01093___114701	L_01092___118475	L_00931___319215	L_01128___122330	L_00945___322813	L_01544___127090	L_01618___130893	L_01637___134593	L_01161___2386	L_01551___138075	L_01567___6946	L_01636___141908	L_01528___327681	L_01666___145624	L_01159___9874	L_01612___149165	L_01534___152670	L_01613___156486	L_00868___158630	L_00979___162407	L_00717___165550	L_00732___169276	L_01570___174691	L_00009___175125	L_00544___179843	L_01583___185718	L_01672___339655	L_00010___186135
cluster0436	group_2722	translation intiation factor Sui1	L_00889___55107	L_01068___59306	L_01119___63153	L_01223___67001	L_00889___69951	L_01177___315735	L_00962___73865	L_01162	L_00960___77536	L_01198___81697	L_00690___84242	L_01056___88739	L_01590___93416	L_01544___96994	L_00771___299509	L_00459___98424	L_00468___102182	L_00649___106368	L_00037___108908	L_01065___114642	L_01064___118416	L_00961___319279	L_01100___122271	L_00917___322754	L_01376___126746	L_01543___130740	L_01562___134440	L_01187___2441	L_01417___137800	L_01539___6887	L_01561___141755	L_01556___327740	L_01063___144386	L_01186___9931	L_01452___148833	L_01374___152338	L_01453___156154	L_00838___158566	L_00948___162341	L_00689___165491	L_00704___169217	L_01495___174538	L_00036___175182	L_00571___179900	L_01508___185565	L_01597___339502	L_00038___186194
cluster0437	group_2875 group_2874	galactose operon repressor galactose operon repressor	L_00102___53475	L_00546___58225	L_00278___61411	L_00853___66235	L_00075___68257	L_00102___313509	L_00108___72086	L_00177	L_00108___75761	L_00098___79415	L_00103___83020	L_00432___87457	L_00382___90932	L_00381___94601	L_01550___301125	L_00086___97643	L_00563___102375	L_00174___105379	L_00449___109754	L_00542___113567	L_00542___117343	L_00106___317499	L_00067___120127	L_00102___321066	L_00376___124685	L_00066___127689	L_00380___132008	L_00165___340	L_00382___135668	L_00165___4061	L_00066___138668	L_00292___325131	L_00066___142321	L_00164___7831	L_00067___145977	L_00380___150294	L_00380___153952	L_00212___157267	L_00104___160589	L_00161___164394	L_00101___167964	L_00380___172246	L_00920___177004	L_00103___178920	L_00097___182651	L_00097___336404	L_00915___188004
cluster0438	rpoZ	DNA-directed RNA polymerase omega chain	L_00809___54943	L_00836___58822	L_01188___63299	L_00936___66407	L_01407___71019	L_01468___316341	L_01086___74117	L_01061	L_01084___77788	L_00834___80936	L_00730___84325	L_01216___89070	L_01315___92844	L_01707___97329	L_00671___299303	L_01357___100282	L_01011___103298	L_00807___106694	L_01076___111061	L_01285___115095	L_01284___118869	L_01390___320160	L_00620___121281	L_01418___323785	L_01102___126176	L_01707___131077	L_01288___133870	L_01087___2235	L_01202___137352	L_01105___5994	L_01288___141187	L_01022___326639	L_00879___144002	L_01085___9723	L_01291___148501	L_01202___151982	L_01292___155822	L_00773___158434	L_01172___162802	L_01008___166151	L_00862___169543	L_01311___174154	L_01282___177761	L_00932___180642	L_01324___185181	L_01318___338921	L_01431___189075
cluster0439	gidB	methyltransferase GidB	L_01528___56427	L_00807___58762	L_00950___62808	L_00456___65417	L_01010___70203	L_00980___315330	L_00847___73625	L_00517	L_00845___77296	L_00622___80502	L_01077___85039	L_00595___87791	L_00557___91288	L_00533___94911	L_00113___298154	L_00778___99085	L_01200___103691	L_01292___107698	L_01339___111607	L_00910___114325	L_00909___118099	L_00813___318974	L_01569___123237	L_01221___323381	L_00528___124995	L_00532___128656	L_00759___132783	L_00531___1091	L_00534___135978	L_00524___4796	L_00532___139635	L_00854___326292	L_00533___143291	L_00530___8580	L_00533___146945	L_00533___150606	L_00534___154266	L_00520___157913	L_00679___161787	L_01099___166337	L_00953___169729	L_00555___172602	L_00470___176075	L_01503___181825	L_00565___183623	L_00789___337834	L_00503___187158
cluster0440	group_3110 group_3109	putative heavy metal dependent transcriptional regulator putative heavy metal dependent transcriptional regulator	L_01339___56037	L_01290___59768	L_00774___62446	L_00652___65820	L_01206___70606	L_00738___314835	L_00653___73225	L_00711	L_00652___76898	L_01307___81922	L_01220___85339	L_00795___88204	L_00745___91674	L_00721___95297	L_00302___298542	L_00953___99444	L_00851___102968	L_01078___107257	L_00904___110707	L_00719___113932	L_00719___117708	L_00613___318561	L_01174___122425	L_01031___322990	L_01423___126842	L_00720___129042	L_00571___132397	L_00719___1477	L_00722___136364	L_00787___5334	L_00720___140021	L_00938___326466	L_00721___143677	L_00718___8966	L_00722___147333	L_00722___150994	L_00723___154654	L_01051___159009	L_00857___162155	L_01613___167395	L_01227___170296	L_00813___173129	L_00662___176470	L_00804___180379	L_00755___184013	L_00602___337450	L_00738___187640
cluster0441	purC group_3126 purC_1	phosphoribosylaminoimidazole-succinocarboxamide synthase phosphoribosylaminoimidazole-succinocarboxamide synthase phosphoribosylaminoimidazole-succinocarboxamide synthase	L_01483___56336	L_01484___60171	L_01371___63678	L_01485___67546	L_00970___70120	L_01096___315566	L_00882___73698	L_01082	L_00880___77369	L_01422___82160	L_01531___85978	L_01575___89816	L_01614___93464	L_01568___97042	L_00694___299349	L_01015___99570	L_01442___104188	L_01216___107542	L_01426___111784	L_01146___114810	L_01145___118584	L_01644___320691	L_01493___123081	L_01604___324175	L_01493___126985	L_01567___130788	L_01586___134488	L_01110___2281	L_01500___137970	L_01127___6038	L_01585___141803	L_01778___328197	L_01573___145434	L_01108___9769	L_01561___149060	L_01483___152565	L_01562___156381	L_01476___159890	L_01035___162522	L_01435___167031	L_01631___171124	L_01519___174586	L_01589___178399	L_01437___181687	L_01532___185613	L_01621___339550	L_01591___189410
cluster0442	group_3127	putative membrane protein	L_01439___56245	L_00327___57768	L_00369___61600	L_01528___67635	L_00927___70031	L_01140___315657	L_00924___73785	L_01124	L_00922___77456	L_01380___82073	L_01574___86067	L_01531___89725	L_01656___93551	L_01610___97129	L_00736___299436	L_01068___99678	L_01486___104279	L_01260___107633	L_01470___111875	L_01102___114719	L_01101___118493	L_01688___320782	L_01537___123172	L_01648___324266	L_01535___127072	L_01609___130875	L_01628___134575	L_01152___2368	L_01542___138057	L_01172___6131	L_01627___141890	L_01736___328110	L_01657___145606	L_01150___9856	L_01603___149147	L_01525___152652	L_01604___156468	L_01434___159803	L_00988___162425	L_01478___167120	L_01674___171213	L_01561___174673	L_01632___178488	L_01480___181776	L_01574___185700	L_01663___339637	L_01546___189317
cluster0443	sapD group_3139 group_3142 group_3143 group_3140 group_3141 group_3144	ABC-type transport system, ATP binding component, involved in antimicrobial peptide resistance putative antimicrobial peptide transporter subunit putative antimicrobial peptide transporter subunit putative antimicrobial peptide transporter subunit putative antimicrobial peptide transporter subunit putative antimicrobial peptide transporter subunit putative antimicrobial peptide transporter subunit	L_00486___54277	L_00293___57697 L_00365___57845 L_00366___57847	L_00403___61671	L_00050___64572	L_00461___69064	L_00480___314298	L_00494___72889	L_01590	L_00494___76564	L_00843___80954	L_00488___83824	L_00051___86659	L_00876___91940	L_00853___95565	L_01157___300304	L_01099___99744	L_00210___101649	L_00485___106028	L_00817___110523	L_00143___112738	L_00143___116514	L_00487___318297	L_00451___120929	L_00485___321865	L_00664___125274	L_00851___129308	L_00850___132968	L_01573___3236	L_00764___136450	L_01626___7072	L_00850___140285	L_00480___325521	L_01076___144412	L_01572___10726	L_00853___147599	L_00764___151080	L_00854___154920	L_00336___157526	L_00500___161416	L_00466___165030	L_00466___168726	L_00873___173252	L_01230___177650	L_00488___179724	L_00885___184277	L_00880___338019	L_00262___186657
cluster0444	group_3225	putative elongation factor	L_01436___56239	L_01580___60367	L_01534___64013	L_01733___68057	L_01789___71808	L_01876___317174	L_01755___75497	L_00290	L_01743___79148	L_01706___82744	L_01788___86505	L_01336___89323	L_01757___93759	L_01761___97439	L_01652___301335	L_01580___100738	L_01805___104936	L_01812___108763	L_01473___111881	L_01781___116120	L_01800___119935	L_01509___320411	L_01424___122937	L_01589___324145	L_01749___127509	L_01761___131187	L_01747___134819	L_00267___550	L_01750___138481	L_00305___4346	L_01746___142134	L_01734___328106	L_01745___145785	L_00265___8039	L_01749___149447	L_01208___151994	L_01751___156770	L_01011___158926	L_01751___163997	L_01755___167685	L_01775___171420	L_01749___175060	L_01518___178252	L_01796___182423	L_01754___186068	L_01751___339816	L_01753___189740
cluster0445	sirA	SirA	L_01435___56237	L_01581___60369	L_01535___64015	L_01732___68055	L_01788___71806	L_01875___317172	L_01756___75499	L_00291	L_01744___79150	L_01705___82742	L_01789___86507	L_01337___89325	L_01758___93761	L_01760___97437	L_01653___301337	L_01579___100736	L_01804___104934	L_01811___108761	L_01474___111883	L_01782___116122	L_01799___119933	L_01510___320413	L_01425___122939	L_01588___324143	L_01748___127507	L_01760___131185	L_01748___134821	L_00268___552	L_01751___138483	L_00306___4348	L_01747___142136	L_01733___328104	L_01746___145787	L_00266___8041	L_01750___149449	L_01209___151996	L_01752___156772	L_01010___158924	L_01752___163999	L_01756___167687	L_01774___171418	L_01750___175062	L_01519___178254	L_01795___182421	L_01755___186070	L_01752___339818	L_01754___189742
cluster0446	napA napA_2	periplasmic nitrate reductase periplasmic nitrate reductase	L_01285___55926	L_00756___58659	L_00899___62705	L_00598___65710	L_01151___70494	L_00795___314951	L_00706___73333	L_00657	L_00705___77006	L_01354___82018	L_01270___85441	L_00736___88083	L_00698___91578	L_00674___95201	L_00255___298446	L_00823___99176	L_00797___102857	L_01024___107146	L_00961___110823	L_00766___114028	L_00766___117804	L_00671___318680	L_01224___122527	L_01081___323092	L_01470___126938	L_00673___128946	L_00618___132493	L_00672___1381	L_00675___136268	L_00736___5230	L_00673___139925	L_00988___326568	L_00674___143581	L_00671___8870	L_00675___147237	L_00675___150898	L_00676___154558	L_01102___159113	L_00810___162059	L_01563___167293	L_01277___170398	L_00860___173225	L_00612___176368	L_00854___180481	L_00708___183917	L_00649___337546	L_00687___187536
cluster0447	group_3284	hypothetical protein	L_01369___56097	L_00662___58462	L_00805___62508	L_00683___65882	L_01236___70666	L_00707___314773	L_00622___73163	L_00744	L_00621___76836	L_01277___81862	L_01489___85894	L_00825___88264	L_00775___91734	L_00751___95357	L_00333___298604	L_00923___99384	L_00882___103030	L_01109___107319	L_00873___110645	L_00689___113872	L_00689___117648	L_00582___318499	L_01144___122365	L_01001___322930	L_01393___126782	L_00750___129102	L_00542___132339	L_00750___1539	L_00752___136424	L_00820___5400	L_00750___140081	L_00907___326404	L_00751___143737	L_00749___9028	L_00753___147395	L_00752___151054	L_00754___154716	L_01020___158947	L_01654___163798	L_01682___167535	L_01588___171038	L_00783___173069	L_00692___176530	L_00772___180315	L_00784___184071	L_00572___337390	L_00768___187700
cluster0448	group_3458	hypothetical protein	L_01157___55663	L_00992___59146	L_01344___63623	L_01297___67152	L_01423___71051	L_01454___316313	L_01341___74642	L_00836	L_01337___78309	L_00974___81227	L_01119___85124	L_01323___89297	L_01330___92874	L_01181___96240	L_00445___298832	L_01206___99968	L_01116___103520	L_00911___106914	L_01208___111332	L_01444___115422	L_01443___119196	L_01406___320192	L_00906___121868	L_01433___323815	L_01117___126206	L_01179___129983	L_01303___133900	L_00861___1764	L_01217___137382	L_00879___5523	L_01303___141217	L_01146___326893	L_00894___144032	L_00860___9254	L_01472___148873	L_01394___152378	L_01473___156194	L_01500___159938	L_01187___162832	L_01141___166422	L_01125___170080	L_01326___174184	L_01506___178228	L_01059___180903	L_01339___185211	L_01333___338951	L_01446___189105
cluster0449	group_3468	tryptophan synthase subunit beta	L_01257___55868	L_00096___57281	L_00600___62087	L_01154___66856	L_00694___69551	L_01321___316034	L_01297___74551	L_01374	L_01295___78222	L_01108___81512	L_00871___84615	L_00899___88418	L_01128___92458	L_01104___96081	L_00906___299788	L_00668___98860	L_01251___103795	L_01433___107988	L_00252___109348	L_01411___115355	L_01410___119129	L_01119___319602	L_00765___121577	L_00675___322261	L_00915___125790	L_01102___129824	L_01101___133484	L_01322___2720	L_01015___136966	L_01326___6451	L_01101___140801	L_00653___325880	L_01385___145050	L_01321___10210	L_01104___148115	L_01015___151596	L_01105___155436	L_00955___158811	L_01530___163547	L_00738___165593	L_00997___169819	L_01124___173768	L_00231___175580	L_01183___181165	L_01137___184795	L_01131___338535	L_01137___188464
cluster0450	group_3597	HF-I, host factor for RNA phage Q beta replication	L_00970___55274	L_01325___59839	L_00739___62375	L_00531___65570	L_01084___70354	L_00913___315193	L_00773___73473	L_00591	L_00771___77144	L_00549___80353	L_01400___85709	L_00669___87942	L_00632___91440	L_00608___95063	L_00188___298306	L_00988___99515	L_01387___104076	L_01161___107430	L_01028___110963	L_00833___114168	L_00832___117942	L_00738___318821	L_01379___122845	L_01148___323232	L_00602___125145	L_00607___128808	L_00685___132633	L_00606___1243	L_00609___136130	L_00599___4949	L_00607___139787	L_00779___326138	L_00608___143443	L_00605___8732	L_00608___147097	L_00608___150758	L_00609___154418	L_00595___158066	L_00743___161919	L_01293___166741	L_01405___170659	L_00630___172754	L_00545___176228	L_01316___181442	L_00640___183775	L_00715___337684	L_00578___187311
cluster0451	nlpL	lipoprotein NlpI	L_01681___56743	L_00722___58589	L_00865___62635	L_00735___65992	L_01271___70741	L_00672___314698	L_00587___73088	L_00779	L_00586___76761	L_01496___82310	L_01454___85819	L_00860___88338	L_00842___91871	L_00819___95496	L_00401___298743	L_00857___99246	L_01691___104704	L_01583___108295	L_01592___112129	L_00654___113797	L_00654___117573	L_00547___318424	L_01620___123344	L_00965___322853	L_01613___127231	L_00817___129239	L_00475___132202	L_00817___1675	L_01590___138156	L_00855___5475	L_00817___140218	L_00872___326329	L_01259___144792	L_00816___9165	L_00820___147532	L_01572___152749	L_00821___154853	L_01541___160023	L_01689___163873	L_01625___167419	L_01553___170963	L_00716___172932	L_00727___176604	L_00737___180240	L_00852___184210	L_00505___337253	L_00803___187775
cluster0452	group_3687 prfB	Peptide chain release factor 2 (RF-2) Peptide chain release factor 2 (RF-2)	L_00474___54250	L_01083___59338	L_01104___63121	L_00062___64599	L_00449___69037	L_00469___314273	L_00482___72862	L_01602	L_00482___76537	L_00478___80203	L_00476___83797	L_00063___86686	L_00014___90166	L_00013___93835	L_01183___300361	L_00443___98390	L_00198___101622	L_00473___106001	L_00805___110496	L_00155___112765	L_00155___116541	L_00475___318270	L_00439___120902	L_00473___321838	L_00009___123921	L_00433___128453	L_00013___131244	L_01600___3295	L_00014___134902	L_01638___7099	L_00433___139432	L_00468___325494	L_00433___143085	L_01598___10783	L_00434___146741	L_00013___149530	L_00013___153188	L_00348___157553	L_00488___161389	L_00454___165003	L_00454___168699	L_00013___171482	L_01218___177624	L_00476___179697	L_00466___183419	L_00464___337168	L_00274___186684
cluster0453	group_3807	hypothetical protein	L_01392___56145	L_01447___60096	L_01443___63828	L_01557___67697	L_01534___71286	L_01703___316819	L_01549___75074	L_00328	L_01545___78741	L_01554___82430	L_01608___86139	L_01372___89400	L_01494___93217	L_01448___96795	L_01689___301414	L_01416___100405	L_01520___104351	L_01348___107817	L_01515___111971	L_01581___115713	L_01608___119543	L_01545___320488	L_01467___123029	L_01550___324061	L_01280___126547	L_01410___130466	L_01466___134241	L_00304___629	L_01380___137723	L_00349___4440	L_01465___141556	L_01692___328016	L_01509___145301	L_00303___8120	L_01356___148634	L_01245___152073	L_01357___155955	L_01407___159746	L_01329___163133	L_01388___166933	L_01491___170838	L_01607___174769	L_01563___178347	L_01568___181960	L_01620___185796	L_01462___339224	L_01638___189508
cluster0454	hfeD_2 hfeD	putative ABC-type chelated iron transport system, permease component putative ABC-type chelated iron transport system, permease component	L_01778___56939	L_01379___59952	L_00684___62260	L_00585___65683	L_01138___70467	L_00808___314978	L_00719___73360	L_00644	L_00718___77033	L_00495___80240	L_01283___85468	L_00723___88056	L_00685___91551	L_00661___95174	L_00242___298419	L_01794___101178	L_00784___102830	L_01568___108265	L_00974___110850	L_00779___114055	L_00779___117831	L_00684___318707	L_01237___122554	L_01094___323119	L_00655___125256	L_00660___128919	L_00631___132520	L_00659___1354	L_00662___136241	L_00723___5203	L_00660___139898	L_01001___326595	L_00661___143554	L_00658___8843	L_00662___147210	L_00662___150871	L_00663___154531	L_00649___158179	L_00797___162032	L_01483___167130	L_01290___170425	L_00683___172865	L_00599___176341	L_00867___180508	L_00695___183890	L_00662___337573	L_00674___187509
cluster0455	group_3858 group_3859	putative hydrolase putative hydrolase	L_00108___53488	L_00540___58212	L_00284___61424	L_00859___66248	L_00081___68270	L_00108___313522	L_00114___72099	L_00171	L_00114___75774	L_00104___79428	L_00109___83033	L_00426___87444	L_00376___90919	L_00375___94588	L_01544___301112	L_00092___97656	L_00569___102388	L_00168___105366	L_00455___109767	L_00536___113554	L_00536___117330	L_00112___317512	L_00073___120140	L_00108___321079	L_00370___124672	L_00072___127702	L_00374___131995	L_00159___327	L_00376___135655	L_00159___4048	L_00072___138681	L_00298___325144	L_00072___142334	L_00158___7818	L_00073___145990	L_00374___150281	L_00374___153939	L_00206___157254	L_00110___160602	L_00155___164381	L_00107___167977	L_00374___172233	L_00914___176991	L_00109___178933	L_00103___182664	L_00103___336417	L_00921___188017
cluster0456	group_3929 group_3930	formate dehydrogenase accessory protein FdhE formate dehydrogenase accessory protein FdhE	L_00802___54928	L_00916___58988	L_01268___63465	L_00943___66421	L_01400___71004	L_01475___316355	L_01093___74131	L_01054	L_01091___77802	L_00827___80922	L_00737___84339	L_01209___89055	L_01308___92829	L_01700___97314	L_00664___299288	L_01282___100125	L_01004___103283	L_00800___106679	L_01083___111075	L_01278___115080	L_01277___118854	L_01383___320145	L_00613___121266	L_01411___323770	L_01095___126161	L_01700___131062	L_01281___133855	L_01080___2220	L_01195___137337	L_01098___5979	L_01281___141172	L_01029___326653	L_00872___143987	L_01078___9708	L_01284___148486	L_01195___151967	L_01285___155807	L_00766___158419	L_01165___162787	L_01001___166136	L_00855___169528	L_01304___174139	L_01289___177775	L_00939___180656	L_01317___185166	L_01311___338906	L_01424___189060
cluster0457	group_4286	hypothetical protein	L_00591___54496	L_00206___57513	L_00490___61855	L_01067___66677	L_00767___69702	L_00605___314561	L_01217___74386	L_01294	L_01215___78057	L_01182___81665	L_00576___84009	L_00983___88590	L_01056___92309	L_01032___95932	L_00978___299937	L_00561___98635	L_00335___101910	L_00999___107094	L_00149___109137	L_00021___112483	L_00021___116259	L_01034___319428	L_00711___121467	L_00795___322505	L_00843___125641	L_01030___129675	L_01029___133335	L_01394___2869	L_00943___136817	L_01429___6663	L_01029___140652	L_00554___325676	L_01224___144721	L_01393___10359	L_01032___147966	L_00943___151447	L_01033___155287	L_01271___159468	L_01387___163250	L_00583___165275	L_00598___169001	L_01052___173619	L_00142___175398	L_00686___180135	L_01065___184646	L_01059___338386	L_00148___186418
cluster0458	cspD cspD_2	cold shock-like protein CspD cold shock-like protein CspD	L_01253___55860	L_00172___57442	L_00524___61926	L_01158___66864	L_00690___69543	L_01317___316026	L_01301___74559	L_01378	L_01299___78230	L_01104___81504	L_00876___84625	L_00895___88410	L_01132___92466	L_01108___96089	L_00902___299780	L_00593___98701	L_01255___103803	L_01437___107996	L_00257___109358	L_01407___115347	L_01406___119121	L_01123___319610	L_00769___121585	L_00671___322253	L_00919___125798	L_01106___129832	L_01105___133492	L_01318___2712	L_01019___136974	L_01322___6443	L_01105___140809	L_00657___325888	L_01381___145042	L_01317___10202	L_01108___148123	L_01019___151604	L_01109___155444	L_00951___158803	L_01526___163539	L_00743___165603	L_01002___169829	L_01128___173776	L_00235___175588	L_01188___181175	L_01141___184803	L_01135___338543	L_01133___188456
cluster0459	proB	glutamate 5-kinase	L_00186___53649	L_00516___58163	L_00308___61473	L_00355___65211	L_00155___68422	L_00182___313674	L_00186___72247	L_00099	L_00186___75922	L_00179___79582	L_00187___83193	L_00351___87290	L_00309___90781	L_00308___94450	L_01477___300974	L_00117___97707	L_00647___102549	L_00090___105205	L_00524___109909	L_00453___113384	L_00453___117160	L_00187___317666	L_00152___120303	L_00186___321240	L_00304___124536	L_00138___127838	L_00308___131859	L_00092___189	L_00309___135517	L_00093___3912	L_00138___138817	L_00183___324908	L_00138___142470	L_00092___7682	L_00139___146126	L_00308___150145	L_00308___153803	L_00140___157118	L_00183___160752	L_00089___164245	L_00173___168113	L_00308___172097	L_00828___176814	L_00188___179095	L_00169___182800	L_00169___336553	L_01308___188822
cluster0460	sodA	[Mn] superoxide dismutase	L_00358___54010	L_01250___59684	L_00113___61067	L_00182___64848	L_00328___68787	L_00352___314032	L_00363___72616	L_01721	L_00363___76291	L_00359___79957	L_00360___83558	L_00182___86932	L_00140___90426	L_00139___94095	L_01309___300621	L_00286___98064	L_00082___101382	L_00357___105761	L_00686___110251	L_00277___113017	L_00277___116793	L_00356___318024	L_00323___120663	L_00357___321599	L_00135___124181	L_00307___128193	L_00139___131504	L_01726___3555	L_00140___135162	L_01756___7342	L_00307___139172	L_00015___324556	L_00307___142825	L_01724___11043	L_00308___146481	L_00139___149790	L_00139___153448	L_00469___157804	L_00367___161139	L_00335___164758	L_00335___168454	L_00139___171742	L_01103___177387	L_00360___179458	L_00340___183159	L_00338___336908	L_00390___186923
cluster0461	ihfB	integration host factor beta-subunit	L_00893___55115	L_01072___59314	L_01115___63145	L_01219___66993	L_00893___69959	L_01173___315727	L_00958___73857	L_01158	L_00956___77528	L_01194___81689	L_00694___84250	L_01060___88747	L_01594___93424	L_01548___97002	L_00767___299501	L_00455___98416	L_00472___102190	L_00653___106376	L_00033___108900	L_01069___114650	L_01068___118424	L_00957___319271	L_01104___122279	L_00921___322762	L_01380___126754	L_01547___130748	L_01566___134448	L_01183___2433	L_01413___137792	L_01543___6895	L_01565___141763	L_01552___327732	L_01067___144394	L_01182___9923	L_01456___148841	L_01378___152346	L_01457___156162	L_00842___158574	L_00952___162349	L_00693___165499	L_00708___169225	L_01499___174546	L_00032___175174	L_00567___179892	L_01512___185573	L_01601___339510	L_00034___186186
cluster0462	himA	integration host factor alpha-subunit	L_01192___55733	L_00069___57226	L_00627___62142	L_01599___67784	L_00639___69434	L_01256___315897	L_01640___75263	L_01439	L_01636___78930	L_01596___82517	L_00938___84757	L_01491___89642	L_01181___92569	L_01157___96192	L_00853___299677	L_00694___98913	L_01313___103924	L_01495___108117	L_00325___109501	L_01355___115237	L_01354___119011	L_01186___319742	L_00830___121712	L_00612___322130	L_00968___125901	L_01155___129935	L_01154___133595	L_01269___2609	L_01068___137077	L_01260___6314	L_01154___140912	L_01275___327166	L_01332___144939	L_01268___10099	L_01157___148226	L_01068___151707	L_01158___155547	L_00891___158676	L_01467___163415	L_00805___165732	L_01064___169958	L_01177___173879	L_00296___175717	L_01250___181307	L_01190___184906	L_01184___338646	L_01071___188327
cluster0463	cysK_1 cysK	cysteine synthase cysteine synthase	L_00373___54042	L_01236___59655	L_00127___61096	L_00167___64816	L_00344___68820	L_00367___314063	L_00379___72649	L_01705	L_00379___76324	L_00374___79988	L_00375___83589	L_00167___86901	L_00125___90395	L_00124___94064	L_01294___300590	L_00301___98095	L_00097___101414	L_00372___105793	L_00702___110284	L_00263___112988	L_00263___116764	L_00371___318055	L_00338___120694	L_00372___321630	L_00120___124150	L_00322___128224	L_00124___131473	L_01711___3524	L_00125___135131	L_01741___7311	L_00322___139203	L_00001___324527	L_00322___142856	L_01709___11012	L_00323___146512	L_00124___149759	L_00124___153417	L_00453___157771	L_00383___161172	L_00351___164791	L_00351___168487	L_00124___171711	L_01118___177418	L_00375___179489	L_00355___183190	L_00353___336939	L_00375___186892
cluster0464	uraA_1 uraA_2 uraA	putative uracil permease putative uracil permease putative uracil permease	L_00887___55103	L_01066___59302	L_01121___63157	L_01225___67005	L_00887___69947	L_01179___315739	L_00964___73869	L_01164	L_00962___77540	L_01200___81701	L_00688___84238	L_01054___88735	L_01588___93412	L_01542___96990	L_00773___299513	L_00461___98428	L_00466___102178	L_00647___106364	L_00039___108912	L_01063___114638	L_01062___118412	L_00963___319283	L_01098___122267	L_00915___322750	L_01374___126742	L_01541___130736	L_01560___134436	L_01189___2445	L_01419___137804	L_01537___6883	L_01559___141751	L_01558___327744	L_01061___144382	L_01188___9935	L_01450___148829	L_01372___152334	L_01451___156150	L_00836___158562	L_00946___162337	L_00687___165487	L_00702___169213	L_01493___174534	L_00038___175186	L_00573___179904	L_01506___185561	L_01595___339498	L_00040___186198
cluster0465	potD1_2	spermidine/putrescine-binding periplasmic protein 1 precursor	L_00586___54486	L_00211___57523	L_00485___61845	L_01062___66667	L_00772___69712	L_00600___314551	L_01212___74376	L_01289	L_01210___78047	L_01187___81675	L_00581___84019	L_00988___88600	L_01051___92299	L_01027___95922	L_00983___299947	L_00556___98625	L_00340___101920	L_01004___107104	L_00144___109127	L_00026___112493	L_00026___116269	L_01029___319418	L_00716___121477	L_00800___322515	L_00838___125631	L_01025___129665	L_01024___133325	L_01399___2879	L_00938___136807	L_01434___6673	L_01024___140642	L_00549___325666	L_01229___144731	L_01398___10369	L_01027___147956	L_00938___151437	L_01028___155277	L_01266___159458	L_01382___163240	L_00588___165285	L_00603___169011	L_01047___173609	L_00137___175388	L_00681___180125	L_01060___184636	L_01054___338376	L_00143___186408
cluster0466	group_4945 argG_3 argG_1 argG	argininosuccinate synthase argininosuccinate synthase argininosuccinate synthase argininosuccinate synthase	L_01484___56338	L_01485___60173	L_01370___63676	L_01484___67544	L_00971___70122	L_01095___315564	L_00881___73696	L_01081	L_00879___77367	L_01423___82162	L_01530___85976	L_01576___89818	L_01613___93462	L_01567___97040	L_00693___299347	L_01014___99568	L_01441___104186	L_01215___107540	L_01425___111782	L_01147___114812	L_01146___118586	L_01643___320689	L_01492___123079	L_01603___324173	L_01492___126983	L_01566___130786	L_01585___134486	L_01109___2279	L_01499___137968	L_01126___6036	L_01584___141801	L_01779___328199	L_01574___145436	L_01107___9767	L_01560___149058	L_01482___152563	L_01561___156379	L_01477___159892	L_01036___162524	L_01434___167029	L_01630___171122	L_01518___174584	L_01588___178397	L_01436___181685	L_01531___185611	L_01620___339548	L_01592___189412
cluster0467	group_521	putative translation factor SUA5	L_01695___56771	L_01695___60602	L_01653___64257	L_01659___67906	L_01665___71553	L_01736___316889	L_01704___75393	L_00366	L_01700___79060	L_01646___82621	L_01655___86236	L_01408___89475	L_01461___93148	L_01416___96729	L_01722___301483	L_01533___100643	L_01633___104587	L_01615___108361	L_01648___112243	L_01691___115938	L_01572___119466	L_01581___320563	L_01695___123498	L_01679___324328	L_01248___126480	L_01442___130533	L_01434___134174	L_00337___698	L_01347___137654	L_00368___4479	L_01433___141489	L_01824___328289	L_01647___145585	L_00335___8186	L_01324___148567	L_01277___152140	L_01325___155888	L_01630___160206	L_01350___163176	L_01366___166889	L_01513___170883	L_01670___174901	L_01663___178551	L_01609___182042	L_01652___185863	L_01495___339293	L_01657___189546
cluster0468	can_2 can	carbonic anhydrase carbonic anhydrase	L_01180___55709	L_00058___57204	L_00638___62164	L_01587___67760	L_00627___69410	L_01245___315875	L_01628___75239	L_01451	L_01624___78906	L_01584___82493	L_00950___84781	L_01479___89618	L_01193___92593	L_01169___96216	L_00841___299653	L_00706___98937	L_01325___103948	L_01507___108141	L_00337___109525	L_01343___115213	L_01342___118987	L_01198___319766	L_00842___121736	L_00600___322106	L_00980___125925	L_01167___129959	L_01166___133619	L_01257___2585	L_01080___137101	L_01248___6290	L_01166___140936	L_01287___327190	L_01320___144915	L_01256___10075	L_01169___148250	L_01080___151731	L_01170___155571	L_00879___158652	L_01455___163391	L_00817___165756	L_01076___169982	L_01189___173903	L_00308___175741	L_01262___181331	L_01202___184930	L_01196___338670	L_01059___188303
cluster0469	group_5420	membrane-bound lytic murein transglycosylase C	L_00038___53346	L_00624___58383	L_00200___61252	L_00785___66097	L_00008___68121	L_00039___313382	L_00040___71948	L_00245	L_00040___75623	L_00040___79298	L_00038___82889	L_00499___87592	L_00440___91048	L_00439___94717	L_01608___301241	L_00008___97484	L_01592___104500	L_00238___105507	L_00385___109625	L_00605___113693	L_00605___117469	L_00040___317365	L_00008___120008	L_00038___320937	L_00434___124801	L_00008___127572	L_00438___132124	L_00223___456	L_00440___135784	L_00229___4189	L_00008___138551	L_00229___325004	L_00008___142204	L_00222___7947	L_00008___145858	L_00439___150412	L_00439___154070	L_00279___157402	L_00040___160460	L_00225___164522	L_00037___167835	L_00438___172362	L_00985___177134	L_00038___178789	L_00039___182534	L_00039___336287	L_00851___187875
[truncated: 2,540 more rows]
[truncated: 45 more columns]
