# Supplementary material for: Antagonistic Pleiotropy in the Bifunctional Surface Protein FadL (OmpP1) during Adaptation of Haemophilus influenzae to Chronic Lung Infection Associated with Chronic Obstructive Pulmonary Disease
Source: mBio. 2018 Sep 25;9(5):e01176-18. doi: 10.1128/mBio.01176-18 (PMC6156194; doi:10.1128/mBio.01176-18)
Supplement: DATA SET S3 [file mbo004184066sd3.xlsx]

## Sheet: CT9_P590
#CHROM	POS	ID	REF	ALT	QUAL	FILTER	INFO	FORMAT	P589	P590	allele	annotation	putative_impoact	gene_name	gene_id	feature_type	feature_id	transcript_biotype	rank/total	hgvs.c	hgvs.p	cDNA_position/cDNA_len	CDS_position/CDS_len	Protein_position/Protein_len	dist_to_feature	errors
NODE_2_length_312683_cov_24.6291_ID_618	52979	.	T	C	17.9323	.	AB=0;ABP=0;AC=1;AF=0.5;AN=2;AO=82;CIGAR=1X;DP=281;DPB=281;DPRA=1.50893;EPP=3.0103;EPPR=31.5823;GTI=0;LEN=1;MEANALT=2;MQM=56.878;MQMR=59.7211;NS=2;NUMALT=1;ODDS=4.11284;PAIRED=0.987805;PAIREDR=0.994737;PAO=0;PQA=0;PQR=0;PRO=0;QA=2668;QR=5647;RO=190;RPL=7;RPP=125.46;RPPR=5.25035;RPR=75;RUN=1;SAF=40;SAP=3.11623;SAR=42;SRF=102;SRP=5.25035;SRR=88;TYPE=snp;technology.illumina=1	GT:DP:AD:RO:QR:AO:QA:GL	1:169:83,82:83:2370:82:2668:-23.0325,0	0:112:107,0:107:3277:0:0:0,-294.392	C	synonymous_variant	LOW	L_00406	GENE_L_00406	transcript	L_00406_gene	protein_coding	2018-01-01	c.207A>G	p.Leu69Leu	207/1695	207/1695	69/564
NODE_2_length_312683_cov_24.6291_ID_618	53027	.	A	G	42.3429	.	AB=0;ABP=0;AC=1;AF=0.5;AN=2;AO=87;CIGAR=1X;DP=319;DPB=319;DPRA=1.3985;EPP=3.03526;EPPR=32.3252;GTI=0;LEN=1;MEANALT=2;MQM=55.6322;MQMR=59.5833;NS=2;NUMALT=1;ODDS=9.74975;PAIRED=0.954023;PAIREDR=1;PAO=0;PQA=0;PQR=0;PRO=0;QA=2853;QR=6136;RO=216;RPL=74;RPP=95.8844;RPPR=20.744;RPR=13;RUN=1;SAF=45;SAP=3.23494;SAR=42;SRF=114;SRP=4.45795;SRR=102;TYPE=snp;technology.illumina=1	GT:DP:AD:RO:QR:AO:QA:GL	1:186:90,87:90:2559:87:2853:-21.0581,0	0:133:126,0:126:3577:0:0:0,-321.923	G	synonymous_variant	LOW	L_00406	GENE_L_00406	transcript	L_00406_gene	protein_coding	2018-01-01	c.159T>C	p.Asp53Asp	159/1695	159/1695	53/564
NODE_2_length_312683_cov_24.6291_ID_618	53318	.	A	C	14.0696	.	AB=0;ABP=0;AC=1;AF=0.5;AN=2;AO=62;CIGAR=1X;DP=217;DPB=217;DPRA=0;EPP=3.15039;EPPR=7.1663;GTI=0;LEN=1;MEANALT=2;MQM=54.0323;MQMR=59.6821;NS=2;NUMALT=1;ODDS=3.19969;PAIRED=0.967742;PAIREDR=1;PAO=0;PQA=0;PQR=0;PRO=0;QA=2043;QR=4440;RO=151;RPL=9;RPP=70.8163;RPPR=3.13973;RPR=53;RUN=1;SAF=35;SAP=5.25182;SAR=27;SRF=69;SRP=5.44062;SRR=82;TYPE=snp;technology.illumina=1	GT:DP:AD:RO:QR:AO:QA:GL	1:121:59,60:59:1776:60:2003:-16.3714,0	0:96:92,2:92:2664:2:40:0,-236.199	C	missense_variant	MODERATE	L_00407	GENE_L_00407	transcript	L_00407_gene	protein_coding	2018-01-01	c.64A>C	p.Ser22Arg	64/1413	64/1413	22/470
NODE_2_length_312683_cov_24.6291_ID_618	54076	.	T	C	648.889	.	AB=0;ABP=0;AC=1;AF=0.5;AN=2;AO=82;CIGAR=1X;DP=247;DPB=247;DPRA=0;EPP=3.11623;EPPR=3.02431;GTI=0;LEN=1;MEANALT=3;MQM=54.8049;MQMR=59.8903;NS=2;NUMALT=1;ODDS=149.412;PAIRED=0.963415;PAIREDR=0.993548;PAO=0;PQA=0;PQR=0;PRO=0;QA=2699;QR=4286;RO=155;RPL=4;RPP=148.022;RPPR=45.389;RPR=78;RUN=1;SAF=44;SAP=3.96363;SAR=38;SRF=82;SRP=4.14507;SRR=73;TYPE=snp;technology.illumina=1	GT:DP:AD:RO:QR:AO:QA:GL	1:143:59,79:59:1629:79:2665:-85.6276,0	0:104:96,3:96:2657:3:34:0,-236.112	C	synonymous_variant	LOW	L_00407	GENE_L_00407	transcript	L_00407_gene	protein_coding	2018-01-01	c.822T>C	p.Gly274Gly	822/1413	822/1413	274/470
NODE_2_length_312683_cov_24.6291_ID_618	54082	.	C	T	156.354	.	AB=0;ABP=0;AC=1;AF=0.5;AN=2;AO=84;CIGAR=1X;DP=256;DPB=256;DPRA=1.4381;EPP=3.42391;EPPR=3.023;GTI=0;LEN=1;MEANALT=2;MQM=55.0833;MQMR=59.9825;NS=2;NUMALT=1;ODDS=36.0019;PAIRED=0.964286;PAIREDR=0.994152;PAO=0;PQA=0;PQR=0;PRO=0;QA=2720;QR=5645;RO=171;RPL=7;RPP=129.68;RPPR=36.0395;RPR=77;RUN=1;SAF=45;SAP=3.94093;SAR=39;SRF=86;SRP=3.023;SRR=85;TYPE=snp;technology.illumina=1	GT:DP:AD:RO:QR:AO:QA:GL	1:151:66,84:66:2209:84:2720:-34.8059,0	0:105:105,0:105:3436:0:0:0,-309.417	T	synonymous_variant	LOW	L_00407	GENE_L_00407	transcript	L_00407_gene	protein_coding	2018-01-01	c.828C>T	p.Tyr276Tyr	828/1413	828/1413	276/470
NODE_2_length_312683_cov_24.6291_ID_618	54099	.	A	C	913.292	.	AB=0;ABP=0;AC=1;AF=0.5;AN=2;AO=98;CIGAR=1X;DP=253;DPB=253;DPRA=1.78022;EPP=3.0103;EPPR=3.02468;GTI=0;LEN=1;MEANALT=2;MQM=55.1837;MQMR=59.8477;NS=2;NUMALT=1;ODDS=210.293;PAIRED=0.969388;PAIREDR=0.993377;PAO=0;PQA=0;PQR=0;PRO=0;QA=3098;QR=4809;RO=151;RPL=30;RPP=35.0063;RPPR=10.6176;RPR=68;RUN=1;SAF=51;SAP=3.36483;SAR=47;SRF=76;SRP=3.02468;SRR=75;TYPE=snp;technology.illumina=1	GT:DP:AD:RO:QR:AO:QA:GL	1:162:61,98:61:1914:98:3098:-100.829,0	0:91:90,0:90:2895:0:0:0,-260.62	C	missense_variant	MODERATE	L_00407	GENE_L_00407	transcript	L_00407_gene	protein_coding	2018-01-01	c.845A>C	p.Asn282Thr	845/1413	845/1413	282/470
NODE_2_length_312683_cov_24.6291_ID_618	54115	.	G	A	127.585	.	AB=0;ABP=0;AC=1;AF=0.5;AN=2;AO=88;CIGAR=1X;DP=239;DPB=239;DPRA=1.77907;EPP=3.89863;EPPR=6.71628;GTI=0;LEN=1;MEANALT=2;MQM=56.1818;MQMR=59.98;NS=2;NUMALT=1;ODDS=29.3776;PAIRED=0.965909;PAIREDR=0.993333;PAO=0;PQA=0;PQR=0;PRO=0;QA=2691;QR=4864;RO=150;RPL=87;RPP=185.513;RPPR=21.7718;RPR=1;RUN=1;SAF=46;SAP=3.40511;SAR=42;SRF=78;SRP=3.53145;SRR=72;TYPE=snp;technology.illumina=1	GT:DP:AD:RO:QR:AO:QA:GL	1:153:64,88:64:2153:88:2691:-41.7745,0	0:86:86,0:86:2711:0:0:0,-244.189	A	synonymous_variant	LOW	L_00407	GENE_L_00407	transcript	L_00407_gene	protein_coding	2018-01-01	c.861G>A	p.Val287Val	861/1413	861/1413	287/470
NODE_2_length_312683_cov_24.6291_ID_618	54121	.	G	A	489.726	.	AB=0;ABP=0;AC=1;AF=0.5;AN=2;AO=88;CIGAR=1X;DP=234;DPB=234;DPRA=1.72093;EPP=3.89863;EPPR=3.40085;GTI=0;LEN=1;MEANALT=3;MQM=56.1818;MQMR=59.9784;NS=2;NUMALT=1;ODDS=112.764;PAIRED=0.965909;PAIREDR=0.992806;PAO=0;PQA=0;PQR=0;PRO=0;QA=2667;QR=4429;RO=139;RPL=88;RPP=194.1;RPPR=50.2672;RPR=0;RUN=1;SAF=47;SAP=3.89863;SAR=41;SRF=70;SRP=3.02592;SRR=69;TYPE=snp;technology.illumina=1	GT:DP:AD:RO:QR:AO:QA:GL	1:148:56,88:56:1760:88:2667:-79.5226,0	0:86:83,0:83:2669:0:0:0,-240.294	A	synonymous_variant	LOW	L_00407	GENE_L_00407	transcript	L_00407_gene	protein_coding	2018-01-01	c.867G>A	p.Leu289Leu	867/1413	867/1413	289/470
NODE_2_length_312683_cov_24.6291_ID_618	54130	.	T	C	564.576	.	AB=0;ABP=0;AC=1;AF=0.5;AN=2;AO=80;CIGAR=1X;DP=232;DPB=232;DPRA=0;EPP=3.44459;EPPR=3.24827;GTI=0;LEN=1;MEANALT=2;MQM=56.375;MQMR=59.9795;NS=2;NUMALT=1;ODDS=129.998;PAIRED=0.9625;PAIREDR=0.993151;PAO=0;PQA=0;PQR=0;PRO=0;QA=2605;QR=4014;RO=146;RPL=80;RPP=176.728;RPPR=40.193;RPR=0;RUN=1;SAF=42;SAP=3.44459;SAR=38;SRF=69;SRP=3.96218;SRR=77;TYPE=snp;technology.illumina=1	GT:DP:AD:RO:QR:AO:QA:GL	1:136:55,79:55:1568:79:2592:-84.7025,0	0:96:91,1:91:2446:1:13:0,-219.037	C	synonymous_variant	LOW	L_00407	GENE_L_00407	transcript	L_00407_gene	protein_coding	2018-01-01	c.876T>C	p.Cys292Cys	876/1413	876/1413	292/470
NODE_2_length_312683_cov_24.6291_ID_618	295703	.	G	T	2123.99	.	AB=0;ABP=0;AC=1;AF=0.5;AN=2;AO=96;CIGAR=1X;DP=277;DPB=277;DPRA=0;EPP=3.0103;EPPR=3.02257;GTI=0;LEN=1;MEANALT=2;MQM=60;MQMR=59.9209;NS=2;NUMALT=1;ODDS=489.067;PAIRED=1;PAIREDR=1;PAO=0;PQA=0;PQR=0;PRO=0;QA=2593;QR=5850;RO=177;RPL=51;RPP=3.8246;RPPR=4.00402;RPR=45;RUN=1;SAF=45;SAP=3.8246;SAR=51;SRF=95;SRP=5.08363;SRR=82;TYPE=snp;technology.illumina=1	GT:DP:AD:RO:QR:AO:QA:GL	1:98:2,93:2:45:93:2540:-224.576,0	0:179:175,3:175:5805:3:53:0,-517.552	T	missense_variant	MODERATE	L_00640	GENE_L_00640	transcript	L_00640_gene	protein_coding	2018-01-01	c.1537C>A	p.Pro513Thr	1537/2535	1537/2535	513/844
NODE_3_length_309556_cov_29.4209_ID_620	66703	.	A	C	2926.97	.	AB=0;ABP=0;AC=1;AF=0.5;AN=2;AO=111;CIGAR=1X;DP=304;DPB=304;DPRA=0.608466;EPP=3.18637;EPPR=3.11594;GTI=0;LEN=1;MEANALT=2;MQM=60;MQMR=59.5027;NS=2;NUMALT=1;ODDS=673.96;PAIRED=1;PAIREDR=0.994595;PAO=0;PQA=0;PQR=0;PRO=0;QA=3401;QR=5444;RO=185;RPL=60;RPP=4.59489;RPPR=5.65128;RPR=51;RUN=1;SAF=51;SAP=4.59489;SAR=60;SRF=86;SRP=4.99397;SRR=99;TYPE=snp;technology.illumina=1	GT:DP:AD:RO:QR:AO:QA:GL	1:115:3,111:3:29:111:3401:-303.523,0	0:189:182,0:182:5415:0:0:0,-486.579	C	stop_lost&splice_region_variant	HIGH	L_00728	GENE_L_00728	transcript	L_00728_gene	protein_coding	2018-01-01	c.686A>C	p.Ter229Serext*?	686/687	686/687	229/228
NODE_4_length_205835_cov_25.8904_ID_622	17274	.	TGTG	CGTA	126.668	.	AB=0;ABP=0;AC=1;AF=0.5;AN=2;AO=93;CIGAR=1X2M1X;DP=320;DPB=325;DPRA=1.40602;EPP=3.59403;EPPR=28.2566;GTI=0;LEN=4;MEANALT=14;MQM=60;MQMR=59.9176;NS=2;NUMALT=1;ODDS=29.1664;PAIRED=0.967742;PAIREDR=1;PAO=2;PQA=54;PQR=179;PRO=7;QA=2483;QR=5590;RO=182;RPL=47;RPP=3.03365;RPPR=8.78498;RPR=46;RUN=1;SAF=46;SAP=3.03365;SAR=47;SRF=100;SRP=6.876;SRR=82;TYPE=complex;technology.illumina=1	GT:DP:AD:RO:QR:AO:QA:GL	1:187:74,93:74:2242:93:2483:-17.2546,0	0:133:108,0:108:3348:0:0:0,-308.198	CGTA	synonymous_variant	LOW	L_00996	GENE_L_00996	transcript	L_00996_gene	protein_coding	2018-01-01	c.510_513delCACAinsTACG	p.170	513/591	510/591	170/196
NODE_4_length_205835_cov_25.8904_ID_622	17298	.	G	A	315.895	.	AB=0;ABP=0;AC=1;AF=0.5;AN=2;AO=105;CIGAR=1X;DP=323;DPB=323;DPRA=1.54331;EPP=3.03098;EPPR=24.4815;GTI=0;LEN=1;MEANALT=2;MQM=59.3238;MQMR=59.8925;NS=2;NUMALT=1;ODDS=72.7375;PAIRED=0.952381;PAIREDR=1;PAO=0;PQA=0;PQR=0;PRO=0;QA=3268;QR=6732;RO=214;RPL=51;RPP=3.19643;RPPR=3.05089;RPR=54;RUN=1;SAF=57;SAP=4.68544;SAR=48;SRF=112;SRP=4.02501;SRR=102;TYPE=snp;technology.illumina=1	GT:DP:AD:RO:QR:AO:QA:GL	1:196:89,105:89:2843:105:3268:-38.1381,0	0:127:125,0:125:3889:0:0:0,-350.055	A	synonymous_variant	LOW	L_00996	GENE_L_00996	transcript	L_00996_gene	protein_coding	2018-01-01	c.489C>T	p.Tyr163Tyr	489/591	489/591	163/196
NODE_4_length_205835_cov_25.8904_ID_622	17369	.	A	G	182.368	.	AB=0;ABP=0;AC=1;AF=0.5;AN=2;AO=80;CIGAR=1X;DP=265;DPB=265;DPRA=1.59804;EPP=5.72464;EPPR=3.33931;GTI=0;LEN=1;MEANALT=3;MQM=58.775;MQMR=60;NS=2;NUMALT=1;ODDS=41.9918;PAIRED=0.9;PAIREDR=1;PAO=0;PQA=0;PQR=0;PRO=0;QA=2611;QR=4875;RO=165;RPL=55;RPP=27.4394;RPPR=25.133;RPR=25;RUN=1;SAF=36;SAP=4.74748;SAR=44;SRF=73;SRP=7.76122;SRR=92;TYPE=snp;technology.illumina=1	GT:DP:AD:RO:QR:AO:QA:GL	1:163:76,80:76:2316:80:2611:-26.3122,0	0:102:89,0:89:2559:0:0:0,-230.342	G	synonymous_variant	LOW	L_00996	GENE_L_00996	transcript	L_00996_gene	protein_coding	2018-01-01	c.418T>C	p.Leu140Leu	418/591	418/591	140/196
NODE_4_length_205835_cov_25.8904_ID_622	21282	.	A	G	1583.53	.	AB=0;ABP=0;AC=1;AF=0.5;AN=2;AO=146;CIGAR=1X;DP=446;DPB=446;DPRA=0;EPP=13.0645;EPPR=3.21062;GTI=0;LEN=1;MEANALT=3;MQM=54.7877;MQMR=59.893;NS=2;NUMALT=1;ODDS=364.621;PAIRED=0.993151;PAIREDR=0.99631;PAO=0;PQA=0;PQR=0;PRO=0;QA=4595;QR=7042;RO=271;RPL=52;RPP=29.2464;RPPR=16.4798;RPR=94;RUN=1;SAF=72;SAP=3.06979;SAR=74;SRF=116;SRP=15.1978;SRR=155;TYPE=snp;technology.illumina=1	GT:DP:AD:RO:QR:AO:QA:GL	1:258:100,142:100:2598:142:4548:-167.966,0	0:188:171,4:171:4444:4:47:0,-395.699	G	synonymous_variant	LOW	L_01000	GENE_L_01000	transcript	L_01000_gene	protein_coding	2018-01-01	c.189T>C	p.Gly63Gly	189/414	189/414	63/137
NODE_4_length_205835_cov_25.8904_ID_622	21296	.	T	C	404.419	.	AB=0;ABP=0;AC=1;AF=0.5;AN=2;AO=131;CIGAR=1X;DP=427;DPB=427;DPRA=1.38547;EPP=5.01601;EPPR=27.5926;GTI=0;LEN=1;MEANALT=2;MQM=55.1069;MQMR=59.8014;NS=2;NUMALT=1;ODDS=93.121;PAIRED=0.992366;PAIREDR=0.996516;PAO=0;PQA=0;PQR=0;PRO=0;QA=4193;QR=9036;RO=287;RPL=104;RPP=101.29;RPPR=3.62315;RPR=27;RUN=1;SAF=57;SAP=7.8008;SAR=74;SRF=125;SRP=13.3683;SRR=162;TYPE=snp;technology.illumina=1	GT:DP:AD:RO:QR:AO:QA:GL	1:248:112,131:112:3488:131:4193:-57.6484,0	0:179:175,0:175:5548:0:0:0,-499.019	C	missense_variant	MODERATE	L_01000	GENE_L_01000	transcript	L_01000_gene	protein_coding	2018-01-01	c.175A>G	p.Asn59Asp	175/414	175/414	59/137
NODE_4_length_205835_cov_25.8904_ID_622	30574	.	A	G	95.5949	.	AB=0;ABP=0;AC=1;AF=0.5;AN=2;AO=117;CIGAR=1X;DP=393;DPB=393;DPRA=0;EPP=8.37402;EPPR=3.98706;GTI=0;LEN=1;MEANALT=2.5;MQM=60;MQMR=59.9182;NS=2;NUMALT=1;ODDS=22.0115;PAIRED=0.940171;PAIREDR=1;PAO=0;PQA=0;PQR=0;PRO=0;QA=3386;QR=8175;RO=269;RPL=50;RPP=8.37402;RPPR=31.1103;RPR=67;RUN=1;SAF=60;SAP=3.17734;SAR=57;SRF=144;SRP=5.92443;SRR=125;TYPE=snp;technology.illumina=1	GT:DP:AD:RO:QR:AO:QA:GL	1:223:103,114:103:3165:114:3352:-16.8111,0	0:170:166,3:166:5010:3:34:0,-447.824	G	missense_variant	MODERATE	L_01011	GENE_L_01011	transcript	L_01011_gene	protein_coding	2018-01-01	c.271T>C	p.Ser91Pro	271/306	271/306	91/101
NODE_4_length_205835_cov_25.8904_ID_622	33153	.	A	G	1012.22	.	AB=0;ABP=0;AC=1;AF=0.5;AN=2;AO=76;CIGAR=1X;DP=223;DPB=223;DPRA=1.25253;EPP=4.03889;EPPR=17.8102;GTI=0;LEN=1;MEANALT=2;MQM=59.2368;MQMR=59.5248;NS=2;NUMALT=1;ODDS=233.073;PAIRED=1;PAIREDR=0.985816;PAO=0;PQA=0;PQR=0;PRO=0;QA=2485;QR=4051;RO=141;RPL=36;RPP=3.46745;RPPR=4.25774;RPR=40;RUN=1;SAF=43;SAP=5.8675;SAR=33;SRF=68;SRP=3.39531;SRR=73;TYPE=snp;technology.illumina=1	GT:DP:AD:RO:QR:AO:QA:GL	1:124:45,76:45:1263:76:2485:-109.189,0	0:99:96,0:96:2788:0:0:0,-250.493	G	synonymous_variant	LOW	L_01014	GENE_L_01014	transcript	L_01014_gene	protein_coding	2018-01-01	c.453T>C	p.Asp151Asp	453/486	453/486	151/161
NODE_4_length_205835_cov_25.8904_ID_622	33177	.	TTGCGGT	CTGTGGG	429.02	.	AB=0;ABP=0;AC=1;AF=0.5;AN=2;AO=60;CIGAR=1X2M1X2M1X;DP=231;DPB=239.286;DPRA=1.1;EPP=5.32654;EPPR=29.0167;GTI=0;LEN=7;MEANALT=19;MQM=59.9167;MQMR=59.9606;NS=2;NUMALT=1;ODDS=98.7855;PAIRED=1;PAIREDR=0.992126;PAO=4;PQA=80;PQR=437;PRO=17;QA=1739;QR=4045;RO=127;RPL=24;RPP=8.22183;RPPR=12.0553;RPR=36;RUN=1;SAF=40;SAP=17.4868;SAR=20;SRF=69;SRP=5.07918;SRR=58;TYPE=complex;technology.illumina=1	GT:DP:AD:RO:QR:AO:QA:GL	1:121:37,60:37:1152:60:1739:-51.8213,0	0:110:90,0:90:2893:0:0:0,-291.575	CTGTGGG	synonymous_variant	LOW	L_01014	GENE_L_01014	transcript	L_01014_gene	protein_coding	2018-01-01	c.423_429delACCGCAAinsCCCACAG	p.141	429/486	423/486	141/161
NODE_4_length_205835_cov_25.8904_ID_622	33201	.	G	A	315.594	.	AB=0;ABP=0;AC=1;AF=0.5;AN=2;AO=79;CIGAR=1X;DP=261;DPB=261;DPRA=1.10484;EPP=3.25768;EPPR=3.61144;GTI=0;LEN=1;MEANALT=3;MQM=59.8987;MQMR=59.6215;NS=2;NUMALT=1;ODDS=72.6682;PAIRED=1;PAIREDR=0.988701;PAO=0;PQA=0;PQR=0;PRO=0;QA=2183;QR=5750;RO=177;RPL=44;RPP=5.23675;RPPR=4.49475;RPR=35;RUN=1;SAF=51;SAP=17.5509;SAR=28;SRF=104;SRP=14.8;SRR=73;TYPE=snp;technology.illumina=1	GT:DP:AD:RO:QR:AO:QA:GL	1:137:55,79:55:1728:79:2183:-40.9182,0	0:124:122,0:122:4022:0:0:0,-359.243	A	synonymous_variant	LOW	L_01014	GENE_L_01014	transcript	L_01014_gene	protein_coding	2018-01-01	c.405C>T	p.Arg135Arg	405/486	405/486	135/161
NODE_4_length_205835_cov_25.8904_ID_622	33213	.	C	A	140.803	.	AB=0;ABP=0;AC=1;AF=0.5;AN=2;AO=77;CIGAR=1X;DP=254;DPB=254;DPRA=1.09917;EPP=3.26411;EPPR=4.80738;GTI=0;LEN=1;MEANALT=2;MQM=60;MQMR=59.7586;NS=2;NUMALT=1;ODDS=32.4211;PAIRED=1;PAIREDR=0.988506;PAO=0;PQA=0;PQR=0;PRO=0;QA=2162;QR=6044;RO=174;RPL=44;RPP=6.42261;RPPR=7.05373;RPR=33;RUN=1;SAF=51;SAP=20.6359;SAR=26;SRF=103;SRP=15.7895;SRR=71;TYPE=snp;technology.illumina=1	GT:DP:AD:RO:QR:AO:QA:GL	1:133:54,77:54:1900:77:2162:-23.5273,0	0:121:120,0:120:4144:0:0:0,-371.346	A	missense_variant	MODERATE	L_01014	GENE_L_01014	transcript	L_01014_gene	protein_coding	2018-01-01	c.393G>T	p.Glu131Asp	393/486	393/486	131/161
NODE_4_length_205835_cov_25.8904_ID_622	33279	.	C	T	21.2168	.	AB=0;ABP=0;AC=1;AF=0.5;AN=2;AO=76;CIGAR=1X;DP=243;DPB=243;DPRA=1.35922;EPP=28.7251;EPPR=4.9405;GTI=0;LEN=1;MEANALT=2;MQM=59.9605;MQMR=59.9012;NS=2;NUMALT=1;ODDS=4.87776;PAIRED=1;PAIREDR=1;PAO=0;PQA=0;PQR=0;PRO=0;QA=1918;QR=4994;RO=162;RPL=36;RPP=3.46745;RPPR=3.86817;RPR=40;RUN=1;SAF=35;SAP=4.03889;SAR=41;SRF=86;SRP=4.35072;SRR=76;TYPE=snp;technology.illumina=1	GT:DP:AD:RO:QR:AO:QA:GL	1:140:62,76:62:1785:76:1918:-11.9395,0	0:103:100,0:100:3209:0:0:0,-288.84	T	synonymous_variant	LOW	L_01014	GENE_L_01014	transcript	L_01014_gene	protein_coding	2018-01-01	c.327G>A	p.Pro109Pro	327/486	327/486	109/161
NODE_4_length_205835_cov_25.8904_ID_622	33612	.	A	G	780.019	.	AB=0;ABP=0;AC=1;AF=0.5;AN=2;AO=104;CIGAR=1X;DP=335;DPB=335;DPRA=1.44526;EPP=6.01695;EPPR=5.03701;GTI=0;LEN=1;MEANALT=3;MQM=60;MQMR=60;NS=2;NUMALT=1;ODDS=179.606;PAIRED=1;PAIREDR=0.995238;PAO=0;PQA=0;PQR=0;PRO=0;QA=3140;QR=6003;RO=210;RPL=58;RPP=6.01695;RPPR=5.65743;RPR=46;RUN=1;SAF=52;SAP=3.0103;SAR=52;SRF=103;SRP=3.17575;SRR=107;TYPE=snp;technology.illumina=1	GT:DP:AD:RO:QR:AO:QA:GL	1:198:82,104:82:2183:104:3140:-86.1122,0	0:137:128,0:128:3820:0:0:0,-343.813	G	intergenic_region	MODIFIER	L_01014-L_01015	GENE_L_01014-GENE_L_01015	intergenic_region	GENE_L_01014-GENE_L_01015			n.33612A>G
NODE_4_length_205835_cov_25.8904_ID_622	35025	.	A	G	1082.76	.	AB=0;ABP=0;AC=1;AF=0.5;AN=2;AO=119;CIGAR=1X;DP=312;DPB=312;DPRA=1.83636;EPP=33.6846;EPPR=24.2907;GTI=0;LEN=1;MEANALT=3;MQM=59.7059;MQMR=60;NS=2;NUMALT=1;ODDS=249.314;PAIRED=1;PAIREDR=0.994444;PAO=0;PQA=0;PQR=0;PRO=0;QA=3541;QR=5371;RO=180;RPL=68;RPP=8.28388;RPPR=6.09862;RPR=51;RUN=1;SAF=47;SAP=14.4151;SAR=72;SRF=83;SRP=5.37479;SRR=97;TYPE=snp;technology.illumina=1	GT:DP:AD:RO:QR:AO:QA:GL	1:202:76,119:76:2228:119:3541:-118.123,0	0:110:104,0:104:3143:0:0:0,-282.838	G	synonymous_variant	LOW	L_01016	GENE_L_01016	transcript	L_01016_gene	protein_coding	2018-01-01	c.1596T>C	p.Ala532Ala	1596/1641	1596/1641	532/546
NODE_4_length_205835_cov_25.8904_ID_622	35060	.	T	C	752.891	.	AB=0;ABP=0;AC=1;AF=0.5;AN=2;AO=107;CIGAR=1X;DP=306;DPB=306;DPRA=1.448;EPP=15.6941;EPPR=3.02155;GTI=0;LEN=1;MEANALT=2;MQM=59.5607;MQMR=59.6788;NS=2;NUMALT=1;ODDS=173.36;PAIRED=1;PAIREDR=0.994819;PAO=0;PQA=0;PQR=0;PRO=0;QA=3317;QR=5977;RO=193;RPL=67;RPP=17.8047;RPPR=3.56161;RPR=40;RUN=1;SAF=37;SAP=25.1106;SAR=70;SRF=86;SRP=7.97206;SRR=107;TYPE=snp;technology.illumina=1	GT:DP:AD:RO:QR:AO:QA:GL	1:181:73,107:73:2348:107:3317:-87.1486,0	0:125:120,0:120:3629:0:0:0,-325.762	C	missense_variant	MODERATE	L_01016	GENE_L_01016	transcript	L_01016_gene	protein_coding	2018-01-01	c.1561A>G	p.Asn521Asp	1561/1641	1561/1641	521/546
NODE_4_length_205835_cov_25.8904_ID_622	35078	.	TG	CA	415.54	.	AB=0;ABP=0;AC=1;AF=0.5;AN=2;AO=84;CIGAR=2X;DP=267;DPB=268;DPRA=1.32174;EPP=17.9004;EPPR=9.41879;GTI=0;LEN=2;MEANALT=5;MQM=59.7619;MQMR=59.6768;NS=2;NUMALT=1;ODDS=95.6817;PAIRED=1;PAIREDR=0.993902;PAO=0;PQA=0;PQR=0;PRO=2;QA=2446;QR=4990;RO=164;RPL=53;RPP=15.5221;RPPR=3.22215;RPR=31;RUN=1;SAF=25;SAP=32.8939;SAR=59;SRF=69;SRP=11.961;SRR=95;TYPE=mnp;technology.illumina=1	GT:DP:AD:RO:QR:AO:QA:GL	1:152:57,84:57:1856:84:2446:-53.0642,0	0:115:107,0:107:3134:0:0:0,-281.896	CA	missense_variant	MODERATE	L_01016	GENE_L_01016	transcript	L_01016_gene	protein_coding	2018-01-01	c.1542_1543delCAinsTG	p.Lys514Glu	1543/1641	1542/1641	514/546
NODE_4_length_205835_cov_25.8904_ID_622	35145	.	A	C	249.398	.	AB=0;ABP=0;AC=1;AF=0.5;AN=2;AO=70;CIGAR=1X;DP=247;DPB=247;DPRA=0;EPP=4.12706;EPPR=3.33152;GTI=0;LEN=1;MEANALT=2;MQM=58.8571;MQMR=59.7574;NS=2;NUMALT=1;ODDS=57.4261;PAIRED=1;PAIREDR=1;PAO=0;PQA=0;PQR=0;PRO=0;QA=2025;QR=5003;RO=169;RPL=36;RPP=3.13438;RPPR=3.33152;RPR=34;RUN=1;SAF=32;SAP=4.12706;SAR=38;SRF=80;SRP=4.05106;SRR=89;TYPE=snp;technology.illumina=1	GT:DP:AD:RO:QR:AO:QA:GL	1:124:53,69:53:1614:69:2003:-34.4622,0	0:123:116,1:116:3389:1:22:0,-303.023	C	synonymous_variant	LOW	L_01016	GENE_L_01016	transcript	L_01016_gene	protein_coding	2018-01-01	c.1476T>G	p.Val492Val	1476/1641	1476/1641	492/546
NODE_5_length_184812_cov_27.3642_ID_624	22	.	T	A	2.02747	.	AB=0;ABP=0;AC=1;AF=0.5;AN=2;AO=2;CIGAR=1X;DP=12;DPB=12;DPRA=0.714286;EPP=3.0103;EPPR=6.48466;GTI=0;LEN=1;MEANALT=1;MQM=24;MQMR=22.5;NS=2;NUMALT=1;ODDS=0.519279;PAIRED=0.5;PAIREDR=0.5;PAO=0;PQA=0;PQR=0;PRO=0;QA=59;QR=248;RO=10;RPL=0;RPP=7.35324;RPPR=16.9077;RPR=2;RUN=1;SAF=1;SAP=3.0103;SAR=1;SRF=4;SRP=3.87889;SRR=6;TYPE=snp;technology.illumina=1	GT:DP:AD:RO:QR:AO:QA:GL	1:5:3,2:3:86:2:59:-2.89046,0	0:7:7,0:7:162:0:0:0,-12.5163	A	intergenic_region	MODIFIER	L_01184	GENE_L_01184	intergenic_region	GENE_L_01184			n.22T>A
NODE_20_length_1225_cov_55.3097_ID_654	868	.	A	G	658.287	.	AB=0;ABP=0;AC=1;AF=0.5;AN=2;AO=355;CIGAR=1X;DP=713;DPB=713;DPRA=0;EPP=3.75044;EPPR=3.79933;GTI=0;LEN=1;MEANALT=2.5;MQM=59.938;MQMR=59.8919;NS=2;NUMALT=1;ODDS=73.7756;PAIRED=0.988732;PAIREDR=0.987988;PAO=0;PQA=0;PQR=0;PRO=0;QA=10524;QR=10109;RO=333;RPL=132;RPP=53.6637;RPPR=21.3276;RPR=223;RUN=1;SAF=187;SAP=5.21847;SAR=168;SRF=168;SRP=3.06899;SRR=165;TYPE=snp;technology.illumina=1	GT:DP:AD:RO:QR:AO:QA:GL	1:283:121,150:121:3606:150:4470:-77.7017,0	0:430:212,205:212:6503:205:6054:0,-40.3885	G	synonymous_variant	LOW	L_01752	GENE_L_01752	transcript	L_01752_gene	protein_coding	2018-01-01	c.357T>C	p.His119His	357/1185	357/1185	119/394
NODE_20_length_1225_cov_55.3097_ID_654	943	.	A	G	49.8437	.	AB=0;ABP=0;AC=1;AF=0.5;AN=2;AO=352;CIGAR=1X;DP=759;DPB=759;DPRA=0;EPP=3.03498;EPPR=3.06159;GTI=0;LEN=1;MEANALT=2.5;MQM=59.8608;MQMR=59.8136;NS=2;NUMALT=1;ODDS=11.4769;PAIRED=0.951705;PAIREDR=0.979003;PAO=0;PQA=0;PQR=0;PRO=0;QA=10828;QR=11661;RO=381;RPL=216;RPP=42.4916;RPPR=38.5803;RPR=136;RUN=1;SAF=181;SAP=3.6272;SAR=171;SRF=189;SRP=3.06159;SRR=192;TYPE=snp;technology.illumina=1	GT:DP:AD:RO:QR:AO:QA:GL	1:316:151,154:151:4627:154:4821:-17.4484,0	0:443:230,198:230:7034:198:6007:0,-91.1743	G	synonymous_variant	LOW	L_01752	GENE_L_01752	transcript	L_01752_gene	protein_coding	2018-01-01	c.282T>C	p.Thr94Thr	282/1185	282/1185	94/394
NODE_20_length_1225_cov_55.3097_ID_654	952	.	A	G	158.076	.	AB=0;ABP=0;AC=1;AF=0.5;AN=2;AO=353;CIGAR=1X;DP=744;DPB=744;DPRA=0;EPP=4.0499;EPPR=3.03352;GTI=0;LEN=1;MEANALT=2;MQM=59.7365;MQMR=59.7701;NS=2;NUMALT=1;ODDS=36.3983;PAIRED=0.951841;PAIREDR=0.975936;PAO=0;PQA=0;PQR=0;PRO=0;QA=10854;QR=11121;RO=374;RPL=218;RPP=45.3878;RPPR=31.4601;RPR=135;RUN=1;SAF=171;SAP=3.75463;SAR=182;SRF=186;SRP=3.03352;SRR=188;TYPE=snp;technology.illumina=1	GT:DP:AD:RO:QR:AO:QA:GL	1:313:154,151:154:4388:151:4696:-27.7566,0	0:431:220,202:220:6733:202:6158:0,-52.4375	G	synonymous_variant	LOW	L_01752	GENE_L_01752	transcript	L_01752_gene	protein_coding	2018-01-01	c.273T>C	p.Asn91Asn	273/1185	273/1185	91/394
NODE_20_length_1225_cov_55.3097_ID_654	1090	.	G	A	818.339	.	AB=0;ABP=0;AC=1;AF=0.5;AN=2;AO=360;CIGAR=1X;DP=654;DPB=654;DPRA=0;EPP=13.6505;EPPR=4.41635;GTI=0;LEN=1;MEANALT=3;MQM=58.6583;MQMR=58.9655;NS=2;NUMALT=1;ODDS=82.3352;PAIRED=0.777778;PAIREDR=0.835249;PAO=0;PQA=0;PQR=0;PRO=0;QA=9018;QR=8507;RO=261;RPL=214;RPP=30.9017;RPPR=42.621;RPR=146;RUN=1;SAF=201;SAP=13.6505;SAR=159;SRF=135;SRP=3.68421;SRR=126;TYPE=snp;technology.illumina=1	GT:DP:AD:RO:QR:AO:QA:GL	0:287:129,145:129:4163:145:3617:0,-47.8976	1:367:132,215:132:4344:215:5401:-94.9079,0	A	synonymous_variant	LOW	L_01752	GENE_L_01752	transcript	L_01752_gene	protein_coding	2018-01-01	c.135C>T	p.Arg45Arg	135/1185	135/1185	45/394
NODE_21_length_1003_cov_46.7534_ID_656	198	.	C	T	168.072	.	AB=0;ABP=0;AC=1;AF=0.5;AN=2;AO=281;CIGAR=1X;DP=565;DPB=565;DPRA=0;EPP=3.01803;EPPR=3.01831;GTI=0;LEN=1;MEANALT=3;MQM=59.8754;MQMR=59.8561;NS=2;NUMALT=1;ODDS=38.6999;PAIRED=0.868327;PAIREDR=0.870849;PAO=0;PQA=0;PQR=0;PRO=0;QA=7865;QR=8592;RO=271;RPL=191;RPP=81.8402;RPPR=84.749;RPR=90;RUN=1;SAF=128;SAP=7.84009;SAR=153;SRF=115;SRP=16.4798;SRR=156;TYPE=snp;technology.illumina=1	GT:DP:AD:RO:QR:AO:QA:GL	1:247:112,129:112:3409:129:3668:-23.2912,0	0:318:159,152:159:5183:152:4197:0,-88.649	T	synonymous_variant	LOW	L_01753	GENE_L_01753	transcript	L_01753_gene	protein_coding	2018-01-01	c.159C>T	p.Ser53Ser	159/810	159/810	53/269

## Sheet: CT14_P595
#CHROM	POS	ID	REF	ALT	QUAL	FILTER	INFO	FORMAT	P650	P595	P594	P596	allele	annotation	putative_impoact	gene_name	gene_id	feature_type	feature_id	transcript_biotype	rank/total	hgvs.c	hgvs.p	cDNA_position/cDNA_len	CDS_position/CDS_len	Protein_position/Protein_len	dist_to_feature	errors
scf7180000000002-quiver	141232	.	CCAATCAATCAATCAATCAATCAATCAATCAATCAATCAATCAATCAATCAATCAATC	CCAATCAATCAATCAATCAATCAATCAATCAATC,CCAATCAATCAATCAATCAATCAATCAATCAATCAATCAATCAATC	1442.93	.	AB=0,0;ABP=0,0;AC=2,1;AF=0.5,0.25;AN=4;AO=83,53;CIGAR=1M24D33M,1M12D45M;DP=338;DPB=392.879;DPRA=0.543379,1.19008;EPP=5.12945,17.8009;EPPR=3.0459;GTI=0;LEN=24,12;MEANALT=15.5,43;MQM=59.5783,60;MQMR=60;NS=4;NUMALT=2;ODDS=79.4298;PAIRED=1,1;PAIREDR=1;PAO=89.6667,124.167;PQA=2673,3779;PQR=4459;PRO=144.167;QA=1181,867;QR=2005;RO=61;RPL=47,22;RPP=6.17594,6.32897;RPPR=9.02635;RPR=36,31;RUN=1,1;SAF=32,21…	GT:DP:AD:RO:QR:AO:QA:GL	1:48:0,32,0:0:0:32,0:449,0:-48.5888,0,-48.5888	0:123:61,0,0:61:2005:0,0:0,0:0,-204.637,-205.234	2:96:0,0,53:0:0:0,53:0,867:-41.5663,-76.7594,0	1:71:0,51,0:0:0:51,0:732,0:-69.4488,0,-69.4488	CCAATCAATCAATCAATCAATCAATCAATCAATC	disruptive_inframe_deletion	MODERATE	L_00135	GENE_L_00135	transcript	L_00135_gene	protein_coding	2018-01-01	c.41_64delTCAATCAATCAATCAATCAATCAA	p.Ile14_Ser21del	41/951	41/951	14/316		INFO_REALIGN_3_PRIME
scf7180000000002-quiver	141232	.	CCAATCAATCAATCAATCAATCAATCAATCAATCAATCAATCAATCAATCAATCAATC	CCAATCAATCAATCAATCAATCAATCAATCAATC,CCAATCAATCAATCAATCAATCAATCAATCAATCAATCAATCAATC	1442.93	.	AB=0,0;ABP=0,0;AC=2,1;AF=0.5,0.25;AN=4;AO=83,53;CIGAR=1M24D33M,1M12D45M;DP=338;DPB=392.879;DPRA=0.543379,1.19008;EPP=5.12945,17.8009;EPPR=3.0459;GTI=0;LEN=24,12;MEANALT=15.5,43;MQM=59.5783,60;MQMR=60;NS=4;NUMALT=2;ODDS=79.4298;PAIRED=1,1;PAIREDR=1;PAO=89.6667,124.167;PQA=2673,3779;PQR=4459;PRO=144.167;QA=1181,867;QR=2005;RO=61;RPL=47,22;RPP=6.17594,6.32897;RPPR=9.02635;RPR=36,31;RUN=1,1;SAF=32,21…	GT:DP:AD:RO:QR:AO:QA:GL	1:48:0,32,0:0:0:32,0:449,0:-48.5888,0,-48.5888	0:123:61,0,0:61:2005:0,0:0,0:0,-204.637,-205.234	2:96:0,0,53:0:0:0,53:0,867:-41.5663,-76.7594,0	1:71:0,51,0:0:0:51,0:732,0:-69.4488,0,-69.4488	CCAATCAATCAATCAATCAATCAATCAATCAATCAATCAATCAATC	disruptive_inframe_deletion	MODERATE	L_00135	GENE_L_00135	transcript	L_00135_gene	protein_coding	2018-01-01	c.53_64delTCAATCAATCAA	p.Ile18_Ser21del	53/951	53/951	18/316		INFO_REALIGN_3_PRIME
scf7180000000002-quiver	368461	.	A	G	17387.4	.	AB=0;ABP=0;AC=2;AF=0.5;AN=4;AO=655;CIGAR=1X;DP=1349;DPB=1349;DPRA=1.01043;EPP=12.3228;EPPR=11.0191;GTI=0;LEN=1;MEANALT=3;MQM=59.9191;MQMR=59.8571;NS=4;NUMALT=1;ODDS=1666.83;PAIRED=0.99542;PAIREDR=1;PAO=0;PQA=0;PQR=0;PRO=0;QA=19550;QR=19078;RO=651;RPL=256;RPP=70.8033;RPPR=137.772;RPR=399;RUN=1;SAF=359;SAP=16.1684;SAR=296;SRF=350;SRP=11.0191;SRR=301;TYPE=snp;technology.illumina=1	GT:DP:AD:RO:QR:AO:QA:GL	1:273:0,264:0:0:264:7872:-708.332,0	0:368:355,0:355:10492:0:0:0,-943.571	0:303:293,0:293:8552:0:0:0,-769.482	1:405:3,391:3:34:391:11678:-1047.65,0	G	missense_variant	MODERATE	L_00361	GENE_L_00361	transcript	L_00361_gene	protein_coding	2018-01-01	c.1450A>G	p.Lys484Glu	1450/3042	1450/3042	484/1013
scf7180000000002-quiver	393541	.	G	A	13360.2	.	AB=0;ABP=0;AC=2;AF=0.5;AN=4;AO=528;CIGAR=1X;DP=1074;DPB=1074;DPRA=1.07059;EPP=7.22164;EPPR=11.2603;GTI=0;LEN=1;MEANALT=2.33333;MQM=59.8958;MQMR=59.8518;NS=4;NUMALT=1;ODDS=1390.46;PAIRED=0.996212;PAIREDR=1;PAO=0;PQA=0;PQR=0;PRO=0;QA=15047;QR=16777;RO=533;RPL=287;RPP=11.7126;RPPR=27.1654;RPR=241;RUN=1;SAF=289;SAP=13.2919;SAR=239;SRF=307;SRP=29.7402;SRR=226;TYPE=snp;technology.illumina=1	GT:DP:AD:RO:QR:AO:QA:GL	1:239:2,234:2:16:234:6633:-595.382,0	0:285:278,5:278:8704:5:69:0,-776.96	0:255:252,0:252:8044:0:0:0,-723.628	1:295:1,289:1:13:289:8345:-749.708,0	A	missense_variant	MODERATE	L_00389	GENE_L_00389	transcript	L_00389_gene	protein_coding	2018-01-01	c.1615G>A	p.Gly539Ser	1615/3288	1615/3288	539/1095
scf7180000000002-quiver	412421	.	A	G	6.93163	.	AB=0;ABP=0;AC=2;AF=0.666667;AN=3;AO=3;CIGAR=1X;DP=8;DPB=8;DPRA=3.5;EPP=3.73412;EPPR=7.35324;GTI=0;LEN=1;MEANALT=1.5;MQM=31;MQMR=40;NS=3;NUMALT=1;ODDS=1.35584;PAIRED=1;PAIREDR=1;PAO=0;PQA=0;PQR=0;PRO=0;QA=48;QR=40;RO=2;RPL=2;RPP=3.73412;RPPR=7.35324;RPR=1;RUN=1;SAF=3;SAP=9.52472;SAR=0;SRF=2;SRP=7.35324;SRR=0;TYPE=snp;technology.illumina=1	GT:DP:AD:RO:QR:AO:QA:GL	1:1:0,1:0:0:1:8:-0.799769,0	1:6:1,2:1:27:2:40:-1.03709,0	.:.:.:.:.:.:.:.	0:1:1,0:1:13:0:0:0,-1.29918	G	non_coding_transcript_variant	MODIFIER	L_00410_gene	L_00410_gene	transcript	L_00410	rRNA
scf7180000000002-quiver	608605	.	ACA	ACCA	4013.44	.	AB=0;ABP=0;AC=1;AF=0.25;AN=4;AO=193;CIGAR=1M1I2M;DP=1213;DPB=1323;DPRA=0.736332;EPP=47.6661;EPPR=79.0215;GTI=0;LEN=1;MEANALT=8.66667;MQM=60;MQMR=59.8615;NS=4;NUMALT=1;ODDS=924.128;PAIRED=1;PAIREDR=1;PAO=28;PQA=775.5;PQR=775.5;PRO=28;QA=4986;QR=27885;RO=895;RPL=63;RPP=53.5167;RPPR=132.476;RPR=130;RUN=1;SAF=95;SAP=3.11156;SAR=98;SRF=444;SRP=3.12919;SRR=451;TYPE=ins;technology.illumina=1	GT:DP:AD:RO:QR:AO:QA:GL	0:251:224,1:224:6922:1:37:0,-619.588	0:353:320,4:320:10098:4:85:0,-900.365	1:231:6,188:6:120:188:4864:-426.93,0	0:378:345,0:345:10745:0:0:0,-966.876	ACCA	frameshift_variant	HIGH	L_00601	GENE_L_00601	transcript	L_00601_gene	protein_coding	2018-01-01	c.1177_1178insG	p.Cys393fs	1177/1188	1177/1188	393/395
scf7180000000002-quiver	609138	.	G	A	9757.37	.	AB=0;ABP=0;AC=1;AF=0.25;AN=4;AO=372;CIGAR=1X;DP=1498;DPB=1498;DPRA=1.33668;EPP=68.5981;EPPR=79.1228;GTI=0;LEN=1;MEANALT=2.33333;MQM=59.9274;MQMR=59.7582;NS=4;NUMALT=1;ODDS=2047;PAIRED=1;PAIREDR=0.999088;PAO=0;PQA=0;PQR=0;PRO=0;QA=11226;QR=35342;RO=1096;RPL=192;RPP=3.85087;RPPR=15.6904;RPR=180;RUN=1;SAF=177;SAP=4.90158;SAR=195;SRF=536;SRP=4.15151;SRR=560;TYPE=snp;technology.illumina=1	GT:DP:AD:RO:QR:AO:QA:GL	0:299:296,0:296:9553:0:0:0,-856.828	0:404:390,6:390:12697:6:197:0,-1122.98	1:385:1,365:1:8:365:11021:-990.889,0	0:410:409,1:409:13084:1:8:0,-1174.47	A	stop_gained	HIGH	L_00601	GENE_L_00601	transcript	L_00601_gene	protein_coding	2018-01-01	c.646C>T	p.Gln216*	646/1188	646/1188	216/395
scf7180000000002-quiver	670313	.	TTGGCGAATAT	TT	4002.69	.	AB=0;ABP=0;AC=2;AF=0.5;AN=4;AO=313;CIGAR=1M9D1M;DP=819;DPB=605.364;DPRA=0.674847;EPP=3.84975;EPPR=5.86887;GTI=0;LEN=9;MEANALT=3.5;MQM=60;MQMR=60;NS=4;NUMALT=1;ODDS=392.065;PAIRED=0.996805;PAIREDR=1;PAO=46;PQA=1249;PQR=3521;PRO=125;QA=4542;QR=10457;RO=335;RPL=159;RPP=3.18374;RPPR=7.73568;RPR=154;RUN=1;SAF=137;SAP=13.5624;SAR=176;SRF=151;SRP=10.0692;SRR=184;TYPE=del;technology.illumina=1	GT:DP:AD:RO:QR:AO:QA:GL	1:132:0,126:0:0:126:1826:-164.376,0	0:267:172,0:172:5397:0:0:0,-582.815	0:222:163,0:163:5060:0:0:0,-562.761	1:198:0,187:0:0:187:2716:-244.447,0	TT	disruptive_inframe_deletion	MODERATE	L_00667	GENE_L_00667	transcript	L_00667_gene	protein_coding	2018-01-01	c.353_361delATATTCGCC	p.Asn118_Gln121delinsLys	361/2232	353/2232	118/743
scf7180000000002-quiver	748677	.	TGACAGACAGACAGACAGACAGACAGACAGACAGACAGACAGACAGACAGACAGACAG	TGACAGACAGACAGACAGACAGACAGACAGACAGACAGACAGACAGACAG	322.094	.	AB=0;ABP=0;AC=2;AF=0.5;AN=4;AO=42;CIGAR=1M8D49M;DP=123;DPB=187.862;DPRA=0.909091;EPP=8.18047;EPPR=3.0103;GTI=0;LEN=8;MEANALT=16.3333;MQM=60;MQMR=60;NS=4;NUMALT=1;ODDS=12.6573;PAIRED=1;PAIREDR=1;PAO=89.5;PQA=2743;PQR=3165;PRO=102.5;QA=727;QR=192;RO=6;RPL=19;RPP=3.83753;RPPR=4.45795;RPR=23;RUN=1;SAF=13;SAP=16.2459;SAR=29;SRF=3;SRP=3.0103;SRR=3;TYPE=del;technology.illumina=1	GT:DP:AD:RO:QR:AO:QA:GL	0:24:0,9:0:0:9:149:0,-7.42454	0:33:6,0:6:192:0:0:0,-25.5076	1:30:0,14:0:0:14:224:-20.1748,0	1:36:0,19:0:0:19:354:-22.8615,0	TGACAGACAGACAGACAGACAGACAGACAGACAGACAGACAGACAGACAG	intergenic_region	MODIFIER	L_00751-L_00752	GENE_L_00751-GENE_L_00752	intergenic_region	GENE_L_00751-GENE_L_00752			n.748727_748734delACAGACAG
scf7180000000002-quiver	826391	.	A	C	1.24132	.	AB=0;ABP=0;AC=2;AF=0.5;AN=4;AO=7;CIGAR=1X;DP=26;DPB=26;DPRA=0;EPP=5.80219;EPPR=13.3567;GTI=0;LEN=1;MEANALT=1.5;MQM=38.2857;MQMR=37.5294;NS=4;NUMALT=1;ODDS=1.11889;PAIRED=1;PAIREDR=1;PAO=0;PQA=0;PQR=0;PRO=0;QA=109;QR=213;RO=17;RPL=2;RPP=5.80219;RPPR=13.3567;RPR=5;RUN=1;SAF=7;SAP=18.2106;SAR=0;SRF=17;SRP=39.9253;SRR=0;TYPE=snp;technology.illumina=1	GT:DP:AD:RO:QR:AO:QA:GL	1:8:4,3:4:37:3:43:-0.57164,0	0:11:9,2:9:134:2:16:0,-10.5615	1:2:1,1:1:13:1:37:-1.4494,0	0:5:3,1:3:29:1:13:0,-1.41461	C	non_coding_transcript_variant	MODIFIER	L_00823_gene	L_00823_gene	transcript	L_00823	rRNA
scf7180000000002-quiver	917426	.	CGCTGCTGCTGCTGCTC	CGCTGCTGCTGCTGCTGCTGCTGCTC,CGCTGCTGCTGCTGCTGCTC	4944.42	.	AB=0,0;ABP=0,0;AC=2,1;AF=0.5,0.25;AN=4;AO=162,123;CIGAR=1M9I16M,1M3I16M;DP=684;DPB=952.176;DPRA=0.736041,1.35862;EPP=3.86817,5.14646;EPPR=3.6795;GTI=0;LEN=9,3;MEANALT=41,41;MQM=60,60;MQMR=60;NS=4;NUMALT=2;ODDS=284.833;PAIRED=1,1;PAIREDR=1;PAO=52.6667,52.6667;PQA=1467.33,1467.33;PQR=1467.33;PRO=52.6667;QA=3010,2951;QR=5003;RO=159;RPL=119,88;RPP=80.4327,52.6011;RPPR=75.7888;RPR=43,35;RUN=1,1;SAF=74…	GT:DP:AD:RO:QR:AO:QA:GL	1:120:1,79,0:1:24:79,0:1516,0:-134.289,0,-136.45	0:216:156,0,1:156:4928:0,1:0,22:0,-443.54,-441.56	2:178:2,0,122:2:51:0,122:0,2929:-259.03,-263.621,0	1:170:0,83,0:0:0:83,0:1494,0:-134.466,0,-134.466	CGCTGCTGCTGCTGCTGCTGCTGCTC	conservative_inframe_insertion	MODERATE	L_00909	GENE_L_00909	transcript	L_00909_gene	protein_coding	2018-01-01	c.837_838insAGCAGCAGC	p.Glu279_Ser280insSerSerSer	837/1152	837/1152	279/383
scf7180000000002-quiver	917426	.	CGCTGCTGCTGCTGCTC	CGCTGCTGCTGCTGCTGCTGCTGCTC,CGCTGCTGCTGCTGCTGCTC	4944.42	.	AB=0,0;ABP=0,0;AC=2,1;AF=0.5,0.25;AN=4;AO=162,123;CIGAR=1M9I16M,1M3I16M;DP=684;DPB=952.176;DPRA=0.736041,1.35862;EPP=3.86817,5.14646;EPPR=3.6795;GTI=0;LEN=9,3;MEANALT=41,41;MQM=60,60;MQMR=60;NS=4;NUMALT=2;ODDS=284.833;PAIRED=1,1;PAIREDR=1;PAO=52.6667,52.6667;PQA=1467.33,1467.33;PQR=1467.33;PRO=52.6667;QA=3010,2951;QR=5003;RO=159;RPL=119,88;RPP=80.4327,52.6011;RPPR=75.7888;RPR=43,35;RUN=1,1;SAF=74…	GT:DP:AD:RO:QR:AO:QA:GL	1:120:1,79,0:1:24:79,0:1516,0:-134.289,0,-136.45	0:216:156,0,1:156:4928:0,1:0,22:0,-443.54,-441.56	2:178:2,0,122:2:51:0,122:0,2929:-259.03,-263.621,0	1:170:0,83,0:0:0:83,0:1494,0:-134.466,0,-134.466	CGCTGCTGCTGCTGCTGCTC	conservative_inframe_insertion	MODERATE	L_00909	GENE_L_00909	transcript	L_00909_gene	protein_coding	2018-01-01	c.837_838insAGC	p.Glu279_Ser280insSer	837/1152	837/1152	279/383
scf7180000000002-quiver	917576	.	C	T	9680.9	.	AB=0;ABP=0;AC=2;AF=0.5;AN=4;AO=395;CIGAR=1X;DP=882;DPB=882;DPRA=0.925764;EPP=3.0158;EPPR=3.18098;GTI=0;LEN=1;MEANALT=3;MQM=59.957;MQMR=59.7795;NS=4;NUMALT=1;ODDS=983.379;PAIRED=1;PAIREDR=0.997817;PAO=0;PQA=0;PQR=0;PRO=0;QA=10915;QR=15332;RO=458;RPL=200;RPP=3.14773;RPPR=3.69303;RPR=195;RUN=1;SAF=218;SAP=12.2514;SAR=177;SRF=255;SRP=15.8305;SRR=203;TYPE=snp;technology.illumina=1	GT:DP:AD:RO:QR:AO:QA:GL	1:186:3,173:3:39:173:4745:-423.516,0	0:259:256,0:256:8669:0:0:0,-779.143	0:199:198,0:198:6611:0:0:0,-594.88	1:238:1,222:1:13:222:6170:-554.031,0	T	missense_variant	MODERATE	L_00909	GENE_L_00909	transcript	L_00909_gene	protein_coding	2018-01-01	c.703G>A	p.Ala235Thr	703/1152	703/1152	235/383
scf7180000000002-quiver	1078078	.	G	A	17286.6	.	AB=0;ABP=0;AC=3;AF=0.75;AN=4;AO=688;CIGAR=1X;DP=988;DPB=988;DPRA=0;EPP=9.68884;EPPR=8.40705;GTI=0;LEN=1;MEANALT=2.5;MQM=59.9419;MQMR=59.9191;NS=4;NUMALT=1;ODDS=1286.18;PAIRED=0.998547;PAIREDR=1;PAO=0;PQA=0;PQR=0;PRO=0;QA=19430;QR=8677;RO=272;RPL=388;RPP=27.452;RPPR=39.9253;RPR=300;RUN=1;SAF=335;SAP=4.03291;SAR=353;SRF=135;SRP=3.04223;SRR=137;TYPE=snp;technology.illumina=1	GT:DP:AD:RO:QR:AO:QA:GL	1:226:0,218:0:0:218:6125:-551.154,0	0:276:272,2:272:8677:2:74:0,-773.99	1:231:0,223:0:0:223:6463:-581.534,0	1:255:0,245:0:0:245:6768:-608.988,0	A	missense_variant	MODERATE	L_01062	GENE_L_01062	transcript	L_01062_gene	protein_coding	2018-01-01	c.851G>A	p.Cys284Tyr	851/2115	851/2115	284/704
scf7180000000002-quiver	1435358	.	T	C	1.17233	.	AB=0;ABP=0;AC=1;AF=0.25;AN=4;AO=2;CIGAR=1X;DP=15;DPB=15;DPRA=0.461538;EPP=7.35324;EPPR=11.1951;GTI=0;LEN=1;MEANALT=1;MQM=40;MQMR=34.3077;NS=4;NUMALT=1;ODDS=1.17156;PAIRED=1;PAIREDR=1;PAO=0;PQA=0;PQR=0;PRO=0;QA=50;QR=384;RO=13;RPL=2;RPP=7.35324;RPPR=11.1951;RPR=0;RUN=1;SAF=0;SAP=7.35324;SAR=2;SRF=0;SRP=31.2394;SRR=13;TYPE=snp;technology.illumina=1	GT:DP:AD:RO:QR:AO:QA:GL	0:2:2,0:2:59:0:0:0,-5.5242	0:5:5,0:5:108:0:0:0,-4.1374	0:6:6,0:6:217:0:0:0,-19.0246	1:2:0,2:0:0:2:50:-4.58163,0	C	missense_variant	MODERATE	L_01408	GENE_L_01408	transcript	L_01408_gene	protein_coding	2018-01-01	c.1703A>G	p.Asp568Gly	1703/1908	1703/1908	568/635

## Sheet: CT72_P604
#CHROM	POS	ID	REF	ALT	QUAL	FILTER	INFO	FORMAT	P604	P605	roary_annotation2	allele	annotation	putative_impoact	gene_name	gene_id	feature_type	feature_id	transcript_biotype	rank/total	hgvs.c	hgvs.p	cDNA_position/cDNA_len	CDS_position/CDS_len	Protein_position/Protein_len	dist_to_feature	errors
NODE_1_length_270289_cov_40.5503_ID_1362	218245	.	T	C	3975.8	.	AB=0;ABP=0;AC=1;AF=0.5;AN=2;AO=157;CIGAR=1X;DP=355;DPB=355;DPRA=0.868421;EPP=4.68386;EPPR=5.03781;GTI=0;LEN=1;MEANALT=2;MQM=60;MQMR=60;NS=2;NUMALT=1;ODDS=915.462;PAIRED=1;PAIREDR=1;PAO=0;PQA=0;PQR=0;PRO=0;QA=4547;QR=5662;RO=181;RPL=100;RPP=28.5839;RPPR=9.35676;RPR=57;RUN=1;SAF=72;SAP=5.34774;SAR=85;SRF=81;SRP=7.34125;SRR=100;TYPE=snp;technology.illumina=1	GT:DP:AD:RO:QR:AO:QA:GL	0:190:180,0:180:5649:0:0:0,-508.362	1:165:1,157:1:13:157:4547:-408.021,0		C	missense_variant	MODERATE	L_00203	GENE_L_00203	transcript	L_00203_gene	protein_coding	2018-01-01	c.2419A>G	p.Arg807Gly	2419/2730	2419/2730	807/909
NODE_3_length_223713_cov_43.9589_ID_1366	96462	.	TTTGATTGATTGATTGATTGATTGATTGATTGATTGATTGATTGATTGAT	TTTGATTGATTGATTGATTGATTGATTGATTGATTGATTGATTGAT	796.383	.	AB=0;ABP=0;AC=1;AF=0.5;AN=2;AO=48;CIGAR=1M4D45M;DP=190;DPB=202.84;DPRA=0;EPP=3.19126;EPPR=5.5839;GTI=0;LEN=4;MEANALT=42;MQM=51.6458;MQMR=58.2222;NS=2;NUMALT=1;ODDS=183.374;PAIRED=1;PAIREDR=1;PAO=23;PQA=707;PQR=737;PRO=24;QA=1011;QR=1779;RO=54;RPL=26;RPP=3.73412;RPPR=26.1727;RPR=22;RUN=1;SAF=25;SAP=3.19126;SAR=23;SRF=30;SRP=4.45795;SRR=24;TYPE=del;technology.illumina=1	GT:DP:AD:RO:QR:AO:QA:GL	0:110:54,1:54:1779:1:32:0,-157.693	1:80:0,47:0:0:47:979:-86.1128,0		TTTGATTGATTGATTGATTGATTGATTGATTGATTGATTGATTGAT	frameshift_variant	HIGH	L_00616	GENE_L_00616	transcript	L_00616_gene	protein_coding	2018-01-01	c.22_25delATCA	p.Lys24fs	25/957	22/957	8/318
NODE_4_length_142410_cov_43.6792_ID_1368	104076	.	T	C	813.583	.	AB=0;ABP=0;AC=1;AF=0.5;AN=2;AO=245;CIGAR=1X;DP=492;DPB=492;DPRA=0;EPP=45.2078;EPPR=16.6716;GTI=0;LEN=1;MEANALT=2.5;MQM=32.3224;MQMR=43.4223;NS=2;NUMALT=1;ODDS=117.037;PAIRED=1;PAIREDR=1;PAO=0;PQA=0;PQR=0;PRO=0;QA=7211;QR=6045;RO=206;RPL=113;RPP=6.2099;RPPR=135.238;RPR=132;RUN=1;SAF=142;SAP=16.4912;SAR=103;SRF=126;SRP=25.3153;SRR=80;TYPE=snp;technology.illumina=1	GT:DP:AD:RO:QR:AO:QA:GL	1:281:102,153:102:2931:153:4576:-85.9709,0	0:211:104,92:104:3114:92:2635:0,-66.8969		C	missense_variant	MODERATE	L_00852	GENE_L_00852	transcript	L_00852_gene	protein_coding	2018-01-01	c.122T>C	p.Val41Ala	122/207	122/207	41/68
NODE_4_length_142410_cov_43.6792_ID_1368	104159	.	TAAAAAAAT	TAAAAAAT	417.841	.	AB=0;ABP=0;AC=1;AF=0.5;AN=2;AO=282;CIGAR=1M1D7M;DP=655;DPB=647.444;DPRA=0;EPP=5.50518;EPPR=11.9047;GTI=0;LEN=1;MEANALT=29.5;MQM=56.0106;MQMR=46.48;NS=2;NUMALT=1;ODDS=96.2115;PAIRED=1;PAIREDR=1;PAO=28;PQA=679.5;PQR=726.5;PRO=30;QA=6559;QR=7690;RO=250;RPL=142;RPP=3.0411;RPPR=5.82453;RPR=140;RUN=1;SAF=150;SAP=5.50518;SAR=132;SRF=165;SRP=58.6;SRR=85;TYPE=del;technology.illumina=1	GT:DP:AD:RO:QR:AO:QA:GL	0:357:153,144:153:4645:144:3297:0,-101.107	1:298:97,138:97:3045:138:3262:-47.5552,0	mercuric ion scavenger protein,Met repressor	TAAAAAAT	intergenic_region	MODIFIER	L_00852-L_00853	GENE_L_00852-GENE_L_00853	intergenic_region	GENE_L_00852-GENE_L_00853			n.104166delA
NODE_8_length_99331_cov_36.9558_ID_1376	41	.	G	T	10.0509	.	AB=0;ABP=0;AC=1;AF=0.5;AN=2;AO=142;CIGAR=1X;DP=257;DPB=257;DPRA=0;EPP=32.6157;EPPR=18.487;GTI=0;LEN=1;MEANALT=2;MQM=25.3451;MQMR=33.4909;NS=2;NUMALT=1;ODDS=2.21024;PAIRED=0.985915;PAIREDR=1;PAO=0;PQA=0;PQR=0;PRO=0;QA=3424;QR=3103;RO=110;RPL=23;RPP=143.942;RPPR=31.5158;RPR=119;RUN=1;SAF=108;SAP=86.7496;SAR=34;SRF=85;SRP=74.0767;SRR=25;TYPE=snp;technology.illumina=1	GT:DP:AD:RO:QR:AO:QA:GL	0:129:59,69:59:1717:69:1662:0,-11.4971	1:128:51,73:51:1386:73:1762:-16.5162,0		T	intergenic_region	MODIFIER	L_01232	GENE_L_01232	intergenic_region	GENE_L_01232			n.41G>T
NODE_32_length_1620_cov_87.852_ID_1424	1393	.	T	C	179.802	.	AB=0;ABP=0;AC=1;AF=0.5;AN=2;AO=428;CIGAR=1X;DP=899;DPB=899;DPRA=0;EPP=42.2997;EPPR=91.4763;GTI=0;LEN=1;MEANALT=2;MQM=59.7243;MQMR=59.9537;NS=2;NUMALT=1;ODDS=41.401;PAIRED=0.974299;PAIREDR=0.980176;PAO=0;PQA=0;PQR=0;PRO=0;QA=12316;QR=13425;RO=454;RPL=266;RPP=57.8856;RPPR=35.171;RPR=162;RUN=1;SAF=216;SAP=3.09148;SAR=212;SRF=235;SRP=4.23474;SRR=219;TYPE=snp;technology.illumina=1	GT:DP:AD:RO:QR:AO:QA:GL	0:487:258,222:258:7748:222:6378:0,-123.295	1:412:196,206:196:5677:206:5938:-23.4451,0		C	synonymous_variant	LOW	L_01842	GENE_L_01842	transcript	L_01842_gene	protein_coding	2018-01-01	c.114A>G	p.Val38Val	114/1416	114/1416	38/471
NODE_33_length_1494_cov_65.1873_ID_1426	697	.	T	C	448.016	.	AB=0;ABP=0;AC=1;AF=0.5;AN=2;AO=380;CIGAR=1X;DP=824;DPB=824;DPRA=0;EPP=55.6742;EPPR=23.261;GTI=0;LEN=1;MEANALT=3;MQM=59.8;MQMR=59.995;NS=2;NUMALT=1;ODDS=103.159;PAIRED=1;PAIREDR=1;PAO=0;PQA=0;PQR=0;PRO=0;QA=11634;QR=12169;RO=399;RPL=194;RPP=3.37602;RPPR=18.2977;RPR=186;RUN=1;SAF=172;SAP=10.4162;SAR=208;SRF=205;SRP=3.66882;SRR=194;TYPE=snp;technology.illumina=1	GT:DP:AD:RO:QR:AO:QA:GL	1:443:202,217:202:6055:217:6702:-55.4178,0	0:381:197,163:197:6114:163:4932:0,-106.349		C	intergenic_region	MODIFIER
NODE_35_length_670_cov_66.4604_ID_1430	528	.	T	C	475.966	.	AB=0;ABP=0;AC=1;AF=0.5;AN=2;AO=246;CIGAR=1X;DP=562;DPB=562;DPRA=0;EPP=7.28263;EPPR=14.6692;GTI=0;LEN=1;MEANALT=3;MQM=57.5041;MQMR=58.6611;NS=2;NUMALT=1;ODDS=109.595;PAIRED=0.772358;PAIREDR=0.778523;PAO=0;PQA=0;PQR=0;PRO=0;QA=7915;QR=8072;RO=298;RPL=146;RPP=21.6885;RPPR=32.8571;RPR=100;RUN=1;SAF=120;SAP=3.32808;SAR=126;SRF=146;SRP=3.27263;SRR=152;TYPE=snp;technology.illumina=1	GT:DP:AD:RO:QR:AO:QA:GL	0:309:174,126:174:4770:126:3986:0,-71.1785	1:253:124,120:124:3302:120:3929:-56.4221,0		C	intergenic_region	MODIFIER
NODE_39_length_418_cov_66.8454_ID_1438	155	.	A	G	185.264	.	AB=0;ABP=0;AC=1;AF=0.5;AN=2;AO=283;CIGAR=1X;DP=594;DPB=594;DPRA=0;EPP=13.5147;EPPR=54.0833;GTI=0;LEN=1;MEANALT=2.5;MQM=58.6961;MQMR=59.2233;NS=2;NUMALT=1;ODDS=42.6587;PAIRED=0.823322;PAIREDR=0.783333;PAO=0;PQA=0;PQR=0;PRO=0;QA=8277;QR=8939;RO=300;RPL=156;RPP=9.46333;RPPR=6.51361;RPR=127;RUN=1;SAF=146;SAP=3.63182;SAR=137;SRF=175;SRP=21.1059;SRR=125;TYPE=snp;technology.illumina=1	GT:DP:AD:RO:QR:AO:QA:GL	1:324:156,163:156:4668:163:4904:-22.2116,0	0:270:144,120:144:4271:120:3373:0,-82.5337		G	synonymous_variant	LOW	L_01847	GENE_L_01847	transcript	L_01847_gene	protein_coding	2018-01-01	c.132T>C	p.Tyr44Tyr	132/189	132/189	44/62
NODE_40_length_327_cov_70.69_ID_1440	256	.	A	G	412.566	.	AB=0;ABP=0;AC=1;AF=0.5;AN=2;AO=191;CIGAR=1X;DP=389;DPB=389;DPRA=0;EPP=3.11262;EPPR=9.59329;GTI=0;LEN=1;MEANALT=3;MQM=55.2775;MQMR=57.2263;NS=2;NUMALT=1;ODDS=51.4388;PAIRED=0.701571;PAIREDR=0.736842;PAO=0;PQA=0;PQR=0;PRO=0;QA=5956;QR=5670;RO=190;RPL=186;RPP=375.469;RPPR=349.029;RPR=5;RUN=1;SAF=91;SAP=3.93119;SAR=100;SRF=77;SRP=17.822;SRR=113;TYPE=snp;technology.illumina=1	GT:DP:AD:RO:QR:AO:QA:GL	0:224:117,102:117:3596:102:3202:0,-35.3124	1:165:73,89:73:2074:89:2754:-56.7522,0		G	intergenic_region	MODIFIER
NODE_42_length_235_cov_2.0463_ID_1444	134	.	G	C	14.8376	.	AB=0;ABP=0;AC=1;AF=0.5;AN=2;AO=16;CIGAR=1X;DP=36;DPB=36;DPRA=0;EPP=3.0103;EPPR=8.61041;GTI=0;LEN=1;MEANALT=1.5;MQM=21.3125;MQMR=18.8421;NS=2;NUMALT=1;ODDS=2.25835;PAIRED=0.9375;PAIREDR=1;PAO=0;PQA=0;PQR=0;PRO=0;QA=413;QR=581;RO=19;RPL=6;RPP=5.18177;RPPR=12.2676;RPR=10;RUN=1;SAF=14;SAP=22.5536;SAR=2;SRF=1;SRP=36.0395;SRR=18;TYPE=snp;technology.illumina=1	GT:DP:AD:RO:QR:AO:QA:GL	1:29:15,13:15:453:13:331:-2.9216,0	0:7:4,3:4:128:3:82:0,-4.51933		C	intergenic_region	MODIFIER
NODE_42_length_235_cov_2.0463_ID_1444	189	.	CTT	CAT	15.3729	.	AB=0;ABP=0;AC=1;AF=1;AN=1;AO=6;CIGAR=1M1X1M;DP=13;DPB=13;DPRA=0;EPP=8.80089;EPPR=0;GTI=0;LEN=1;MEANALT=5;MQM=12.1667;MQMR=0;NS=1;NUMALT=1;ODDS=0.97834;PAIRED=1;PAIREDR=0;PAO=0;PQA=0;PQR=0;PRO=0;QA=73;QR=0;RO=0;RPL=6;RPP=16.0391;RPPR=0;RPR=0;RUN=1;SAF=1;SAP=8.80089;SAR=5;SRF=0;SRP=0;SRR=0;TYPE=snp;technology.illumina=1	GT:DP:AD:RO:QR:AO:QA:GL	1:13:0,6:0:0:6:73:-5.24814,0	.:.:.:.:.:.:.:.		CAT	intergenic_region	MODIFIER

## Sheet: CT40_P608
#CHROM	POS	ID	REF	ALT	QUAL	FILTER	INFO	FORMAT	P607	P608	allele	annotation	putative_impoact	gene_name	gene_id	feature_type	feature_id	transcript_biotype	rank/total	hgvs.c	hgvs.p	cDNA_position/cDNA_len	CDS_position/CDS_len	Protein_position/Protein_len	dist_to_feature	errors
NODE_2_length_347056_cov_34.5111_ID_1005	174022	.	G	A	9673.5	.	AB=0;ABP=0;AC=1;AF=0.5;AN=2;AO=416;CIGAR=1X;DP=676;DPB=676;DPRA=1.85232;EPP=12.2182;EPPR=3.34437;GTI=0;LEN=1;MEANALT=3;MQM=60;MQMR=59.9145;NS=2;NUMALT=1;ODDS=1461.09;PAIRED=1;PAIREDR=0.995726;PAO=0;PQA=0;PQR=0;PRO=0;QA=10989;QR=7272;RO=234;RPL=222;RPP=7.10269;RPPR=3.04742;RPR=194;RUN=1;SAF=211;SAP=3.19822;SAR=205;SRF=122;SRP=3.93828;SRR=112;TYPE=snp;technology.illumina=1	GT:DP:AD:RO:QR:AO:QA:GL	1:439:1,416:1:8:416:10989:-988.063,0	0:237:233,0:233:7264:0:0:0,-653.666	A	stop_gained	HIGH	L_00822	GENE_L_00822	transcript	L_00822_gene	protein_coding	2018-01-01	c.659G>A	p.Trp220*	659/1368	659/1368	220/455
NODE_2_length_347056_cov_34.5111_ID_1005	321660	.	TTTGATTGATTGATTGATTGATTGATTGATTGATTGATTGATTGAT	TTTGATTGATTGATTGATTGATTGATTGATTGATTGATTGATTGATTGAT	858.186	.	AB=0;ABP=0;AC=1;AF=0.5;AN=2;AO=59;CIGAR=1M4I45M;DP=230;DPB=289.717;DPRA=1.42105;EPP=19.2411;EPPR=7.78754;GTI=0;LEN=4;MEANALT=58;MQM=59.7966;MQMR=60;NS=2;NUMALT=1;ODDS=197.605;PAIRED=1;PAIREDR=1;PAO=57.5;PQA=1690;PQR=1690;PRO=57.5;QA=1472;QR=1849;RO=55;RPL=14;RPP=38.3795;RPPR=3.04978;RPR=45;RUN=1;SAF=40;SAP=19.2411;SAR=19;SRF=34;SRP=9.68264;SRR=21;TYPE=ins;technology.illumina=1;LOF=(L_00969|GENE_L…	GT:DP:AD:RO:QR:AO:QA:GL	1:135:11,59:11:363:59:1472:-99.8086,0	0:95:44,0:44:1486:0:0:0,-133.789	TTTGATTGATTGATTGATTGATTGATTGATTGATTGATTGATTGATTGAT	frameshift_variant	HIGH	L_00969	GENE_L_00969	transcript	L_00969_gene	protein_coding	2018-01-01	c.118_119insATCA	p.Asn55fs	118/861	118/861	40/286
NODE_6_length_115585_cov_33.1937_ID_1013	93369	.	A	C	13166.5	.	AB=0;ABP=0;AC=1;AF=0.5;AN=2;AO=499;CIGAR=1X;DP=765;DPB=765;DPRA=1.97665;EPP=15.2341;EPPR=10.0613;GTI=0;LEN=1;MEANALT=2;MQM=59.9679;MQMR=60;NS=2;NUMALT=1;ODDS=1458.96;PAIRED=0.997996;PAIREDR=1;PAO=0;PQA=0;PQR=0;PRO=0;QA=15194;QR=7495;RO=259;RPL=323;RPP=97.0451;RPPR=30.2501;RPR=176;RUN=1;SAF=211;SAP=28.8112;SAR=288;SRF=114;SRP=11.0674;SRR=145;TYPE=snp;technology.illumina=1	GT:DP:AD:RO:QR:AO:QA:GL	1:508:8,499:8:117:499:15194:-1356.47,0	0:257:251,0:251:7378:0:0:0,-663.926	C	missense_variant	MODERATE	L_01520	GENE_L_01520	transcript	L_01520_gene	protein_coding	2018-01-01	c.702T>G	p.Asn234Lys	702/1122	702/1122	234/373
NODE_7_length_97570_cov_34.044_ID_1015	9	.	T	G	7.43954	.	AB=0;ABP=0;AC=1;AF=0.5;AN=2;AO=2;CIGAR=1X;DP=9;DPB=9;DPRA=0.5;EPP=7.35324;EPPR=5.80219;GTI=0;LEN=1;MEANALT=1;MQM=49.5;MQMR=16.1429;NS=2;NUMALT=1;ODDS=1.51186;PAIRED=1;PAIREDR=0.857143;PAO=0;PQA=0;PQR=0;PRO=0;QA=64;QR=225;RO=7;RPL=0;RPP=7.35324;RPPR=18.2106;RPR=2;RUN=1;SAF=2;SAP=7.35324;SAR=0;SRF=5;SRP=5.80219;SRR=2;TYPE=snp;technology.illumina=1	GT:DP:AD:RO:QR:AO:QA:GL	0:6:6,0:6:212:0:0:0,-9.75935	1:3:1,2:1:13:2:64:-5.90993,0	G	intergenic_region	MODIFIER	L_01547	GENE_L_01547	intergenic_region	GENE_L_01547			n.9T>G
NODE_25_length_587_cov_103.789_ID_1051	396	.	A	G	397.517	.	AB=0;ABP=0;AC=1;AF=0.5;AN=2;AO=803;CIGAR=1X;DP=1627;DPB=1627;DPRA=0;EPP=12.4236;EPPR=33.6639;GTI=0;LEN=1;MEANALT=3;MQM=59.8829;MQMR=59.8182;NS=2;NUMALT=1;ODDS=46.4107;PAIRED=0.900374;PAIREDR=0.914213;PAO=0;PQA=0;PQR=0;PRO=0;QA=24089;QR=23674;RO=781;RPL=480;RPP=69.6661;RPPR=69.8088;RPR=323;RUN=1;SAF=345;SAP=37.5402;SAR=458;SRF=337;SRP=34.8428;SRR=444;TYPE=snp;technology.illumina=1	GT:DP:AD:RO:QR:AO:QA:GL	1:1053:503,520:503:15096:520:15569:-42.618,0	0:574:278,283:278:8578:283:8520:0,-4.72232	G	intergenic_region	MODIFIER
NODE_25_length_587_cov_103.789_ID_1051	498	.	T	G	203.057	.	AB=0;ABP=0;AC=1;AF=0.5;AN=2;AO=497;CIGAR=1X;DP=1055;DPB=1055;DPRA=0;EPP=44.1197;EPPR=25.7562;GTI=0;LEN=1;MEANALT=2;MQM=55.2495;MQMR=56.3557;NS=2;NUMALT=1;ODDS=46.7556;PAIRED=0.762575;PAIREDR=0.802607;PAO=0;PQA=0;PQR=0;PRO=0;QA=15152;QR=16189;RO=537;RPL=338;RPP=143.003;RPPR=166.38;RPR=159;RUN=1;SAF=240;SAP=4.27299;SAR=257;SRF=234;SRP=22.2624;SRR=303;TYPE=snp;technology.illumina=1	GT:DP:AD:RO:QR:AO:QA:GL	1:665:320,333:320:9770:333:10153:-31.8207,0	0:390:217,164:217:6419:164:4999:0,-128.527	G	intergenic_region	MODIFIER

## Sheet: CT48_P621
#CHROM	POS	ID	REF	ALT	QUAL	FILTER	INFO	FORMAT	P618	P613	P624	P623	P633b	P615	P616	P600	P601	P621	P614	P620	P622	P629	P612	P602	P632	allele	annotation	putative_impoact	gene_name	gene_id	feature_type	feature_id	transcript_biotype	rank/total	hgvs.c	hgvs.p	cDNA_position/cDNA_len	CDS_position/CDS_len	Protein_position/Protein_len	dist_to_feature	errors
scf7180000000002-quiver	102	.	GGTGGCGG	AGTATCAA	9330.52	.	AB=0;ABP=0;AC=3;AF=0.176471;AN=17;AO=353;CIGAR=1X2M2X1M2X;DP=3274;DPB=3390.12;DPRA=0.632906;EPP=90.1214;EPPR=386.234;GTI=0;LEN=8;MEANALT=8.33333;MQM=59.9037;MQMR=59.8955;NS=17;NUMALT=1;ODDS=441.017;PAIRED=0.645892;PAIREDR=0.715343;PAO=18;PQA=518;PQR=7322;PRO=263;QA=10224;QR=76204;RO=2431;RPL=197;RPP=13.3509;RPPR=643.83;RPR=156;RUN=1;SAF=151;SAP=19.0103;SAR=202;SRF=1044;SRP=108.099;SRR=1387;TYPE=c…	GT:DP:AD:RO:QR:AO:QA:GL	0:201:173,0:173:5398:0:0:0,-534.533	1:114:0,97:0:0:97:2464:-231.121,0	0:182:152,0:152:4827:0:0:0,-464.785	0:261:224,0:224:6957:0:0:0,-677.293	1:177:0,174:0:0:174:5587:-528.987,0	0:165:136,0:136:4240:0:0:0,-419.557	0:173:146,0:146:4544:0:0:0,-452.568	0:205:179,0:179:5708:0:0:0,-559.969	0:208:173,0:173:5429:0:0:0,-524.019	0:227:189,0:189:5949:0:0:0,-591.042	1:100:0,82:0:0:82:2173:-206.58,0	0:267:219,0:219:6835:0:0:0,-693.505	0:169:128,0:128:4067:0:0:0,-405.034	0:178:153,0:153:4812:0:0:0,-486.984	0:181:158,0:158:4942:0:0:0,-493.52	0:275:240,0:240:7572:0:0:0,-734.815	0:191:161,0:161:4924:0:0:0,-478.005	AGTATCAA	missense_variant	MODERATE	L_00001	GENE_L_00001	transcript	L_00001_gene	protein_coding	2018-01-01	c.102_109delGGTGGCGGinsAGTATCAA	p.AlaAsp34SerAsn	102/1365	102/1365	34/454
scf7180000000002-quiver	165	.	C	T	17578.8	.	AB=0;ABP=0;AC=3;AF=0.176471;AN=17;AO=662;CIGAR=1X;DP=3697;DPB=3697;DPRA=1.04206;EPP=5.22769;EPPR=36.5311;GTI=0;LEN=1;MEANALT=2.5;MQM=59.6737;MQMR=59.8796;NS=17;NUMALT=1;ODDS=946.119;PAIRED=0.897281;PAIREDR=0.917659;PAO=0;PQA=0;PQR=0;PRO=0;QA=20154;QR=91303;RO=2939;RPL=219;RPP=167.596;RPPR=779.262;RPR=443;RUN=1;SAF=363;SAP=16.4459;SAR=299;SRF=1535;SRP=15.6897;SRR=1404;TYPE=snp;technology.illumina=1	GT:DP:AD:RO:QR:AO:QA:GL	0:240:230,0:230:6941:0:0:0,-624.544	1:190:3,183:3:111:183:5187:-456.669,0	0:211:210,0:210:6637:0:0:0,-597.232	0:260:253,1:253:7690:1:8:0,-691.254	1:275:0,275:0:0:275:9206:-828.531,0	0:151:145,1:145:4532:1:37:0,-404.5	0:150:146,1:146:4636:1:13:0,-414.893	0:203:202,0:202:6210:0:0:0,-558.875	0:207:201,0:201:6232:0:0:0,-560.649	0:243:230,1:230:6936:1:25:0,-621.883	1:200:0,195:0:0:195:5613:-502.859,0	0:291:282,1:282:8878:1:13:0,-797.659	0:195:186,0:186:5914:0:0:0,-532.199	0:215:206,1:206:6415:1:13:0,-576.085	0:184:178,1:178:5673:1:13:0,-509.376	0:293:282,1:282:8646:1:13:0,-776.683	0:189:185,1:185:5852:1:13:0,-525.089	T	synonymous_variant	LOW	L_00001	GENE_L_00001	transcript	L_00001_gene	protein_coding	2018-01-01	c.165C>T	p.Thr55Thr	165/1365	165/1365	55/454
scf7180000000002-quiver	198	.	A	G	18368.4	.	AB=0;ABP=0;AC=3;AF=0.176471;AN=17;AO=701;CIGAR=1X;DP=3629;DPB=3629;DPRA=1.30455;EPP=59.4655;EPPR=15.0466;GTI=0;LEN=1;MEANALT=2.64286;MQM=59.8516;MQMR=59.8468;NS=17;NUMALT=1;ODDS=844.21;PAIRED=0.910128;PAIREDR=0.945566;PAO=0;PQA=0;PQR=0;PRO=0;QA=21569;QR=78975;RO=2774;RPL=548;RPP=486.326;RPPR=127.008;RPR=153;RUN=1;SAF=377;SAP=11.7117;SAR=324;SRF=1487;SRP=34.3221;SRR=1287;TYPE=snp;technology.illumi…	GT:DP:AD:RO:QR:AO:QA:GL	0:242:222,1:222:6320:1:20:0,-565.697	1:190:3,186:3:58:186:5704:-508.124,0	0:220:212,2:212:5911:2:16:0,-530.101	0:255:240,4:240:6881:4:66:0,-613.23	1:283:0,282:0:0:282:9355:-841.799,0	0:144:138,0:138:4248:0:0:0,-382.317	0:152:145,1:145:4068:1:8:0,-365.395	0:201:189,4:189:5334:4:47:0,-475.759	0:201:189,3:189:5391:3:34:0,-480.013	0:230:214,2:214:5967:2:21:0,-534.868	1:210:1,207:1:13:207:6173:-553.334,0	0:285:269,1:269:7910:1:13:0,-710.509	0:180:174,0:174:4856:0:0:0,-436.472	0:186:173,2:173:4748:2:21:0,-425.382	0:188:177,0:177:5094:0:0:0,-458.409	0:286:266,4:266:7683:4:75:0,-682.242	0:176:162,2:162:4493:2:16:0,-402.52	G	synonymous_variant	LOW	L_00001	GENE_L_00001	transcript	L_00001_gene	protein_coding	2018-01-01	c.198A>G	p.Gln66Gln	198/1365	198/1365	66/454
scf7180000000002-quiver	246	.	CAAG	TAAA	11544.6	.	AB=0;ABP=0;AC=3;AF=0.176471;AN=17;AO=461;CIGAR=1X2M1X;DP=3604;DPB=3655;DPRA=0.753464;EPP=11.7197;EPPR=56.3087;GTI=0;LEN=4;MEANALT=6.66667;MQM=59.7549;MQMR=59.8954;NS=17;NUMALT=1;ODDS=599.636;PAIRED=0.928416;PAIREDR=0.967069;PAO=7;PQA=237;PQR=2638;PRO=104;QA=12921;QR=84002;RO=2733;RPL=305;RPP=107.585;RPPR=244.233;RPR=156;RUN=1;SAF=200;SAP=20.5375;SAR=261;SRF=1317;SRP=10.7976;SRR=1416;TYPE=complex;…	GT:DP:AD:RO:QR:AO:QA:GL	0:246:222,0:222:6771:0:0:0,-626.633	1:138:0,119:0:0:119:2949:-270.725,0	0:226:205,0:205:6309:0:0:0,-581.032	0:290:251,0:251:7751:0:0:0,-713.445	1:221:0,220:0:0:220:6992:-638.507,0	0:149:130,0:130:4056:0:0:0,-370.077	0:165:146,0:146:4528:0:0:0,-421.355	0:191:174,0:174:5396:0:0:0,-502.844	0:222:193,0:193:5933:0:0:0,-545.844	0:232:197,0:197:6044:0:0:0,-564.297	1:142:0,122:0:0:122:2980:-274.877,0	0:294:262,0:262:8084:0:0:0,-748.623	0:227:197,0:197:6077:0:0:0,-558.703	0:191:169,0:169:5200:0:0:0,-482.498	0:197:170,0:170:5159:0:0:0,-473.227	0:290:254,0:254:7847:0:0:0,-746.273	0:183:163,0:163:4847:0:0:0,-460.823	TAAA	synonymous_variant	LOW	L_00001	GENE_L_00001	transcript	L_00001_gene	protein_coding	2018-01-01	c.246_249delCAAGinsTAAA	p.82	246/1365	246/1365	82/454
scf7180000000002-quiver	258	.	TAAAG	CAAGA	4833.38	.	AB=0;ABP=0;AC=3;AF=0.176471;AN=17;AO=207;CIGAR=1X2M2X;DP=3343;DPB=3410.6;DPRA=0.320759;EPP=3.10471;EPPR=9.24001;GTI=0;LEN=5;MEANALT=2.66667;MQM=59.3478;MQMR=59.8689;NS=17;NUMALT=1;ODDS=221.512;PAIRED=0.927536;PAIREDR=0.976096;PAO=2;PQA=26;PQR=2702;PRO=166;QA=6234;QR=83854;RO=2761;RPL=81;RPP=24.253;RPPR=105.505;RPR=126;RUN=1;SAF=74;SAP=39.5267;SAR=133;SRF=1419;SRP=7.67334;SRR=1342;TYPE=complex;tec…	GT:DP:AD:RO:QR:AO:QA:GL	0:241:208,0:208:6252:0:0:0,-576.428	1:57:0,53:0:0:53:1430:-129.927,0	0:234:205,0:205:6333:0:0:0,-581.572	0:296:255,0:255:7665:0:0:0,-701.153	1:96:0,96:0:0:96:3184:-286.724,0	0:143:130,0:130:3931:0:0:0,-370.641	0:166:148,0:148:4509:0:0:0,-411.665	0:196:170,0:170:5249:0:0:0,-479.241	0:216:189,0:189:5868:0:0:0,-548.496	0:248:228,0:228:6800:0:0:0,-618.655	1:62:0,58:0:0:58:1620:-145.714,0	0:295:257,0:257:7822:0:0:0,-738.286	0:223:192,0:192:5730:0:0:0,-545.647	0:187:166,0:166:5104:0:0:0,-482.663	0:200:180,0:180:5318:0:0:0,-498.89	0:297:267,0:267:8260:0:0:0,-763.136	0:186:166,0:166:5013:0:0:0,-467.253	CAAGA	missense_variant	MODERATE	L_00001	GENE_L_00001	transcript	L_00001_gene	protein_coding	2018-01-01	c.258_262delTAAAGinsCAAGA	p.Val86Ile	258/1365	258/1365	86/454
scf7180000000002-quiver	267	.	A	G	5430	.	AB=0;ABP=0;AC=3;AF=0.176471;AN=17;AO=214;CIGAR=1X;DP=3306;DPB=3306;DPRA=0.592811;EPP=3.65971;EPPR=29.6578;GTI=0;LEN=1;MEANALT=2;MQM=59.514;MQMR=59.8532;NS=17;NUMALT=1;ODDS=277.639;PAIRED=0.934579;PAIREDR=0.978362;PAO=0;PQA=0;PQR=0;PRO=0;QA=7021;QR=87495;RO=3004;RPL=96;RPP=7.92148;RPPR=3.57702;RPR=118;RUN=1;SAF=77;SAP=39.5397;SAR=137;SRF=1568;SRP=15.6054;SRR=1436;TYPE=snp;technology.illumina=1	GT:DP:AD:RO:QR:AO:QA:GL	0:230:219,0:219:6268:0:0:0,-564.041	1:57:0,56:0:0:56:1754:-157.964,0	0:236:231,0:231:7006:0:0:0,-628.524	0:287:275,0:275:7720:0:0:0,-694.703	1:96:0,95:0:0:95:3227:-290.49,0	0:135:134,0:134:3919:0:0:0,-352.745	0:165:161,0:161:4475:0:0:0,-402.768	0:189:186,0:186:5537:0:0:0,-498.241	0:216:213,0:213:6374:0:0:0,-573.624	0:245:239,0:239:6904:0:0:0,-618.716	1:62:0,62:0:0:62:2032:-182.801,0	0:295:283,1:283:8072:1:8:0,-725.567	0:228:224,0:224:6447:0:0:0,-579.887	0:179:172,0:172:5106:0:0:0,-459.499	0:196:190,0:190:5614:0:0:0,-505.194	0:291:285,0:285:8384:0:0:0,-752.769	0:199:192,0:192:5669:0:0:0,-508.437	G	synonymous_variant	LOW	L_00001	GENE_L_00001	transcript	L_00001_gene	protein_coding	2018-01-01	c.267A>G	p.Val89Val	267/1365	267/1365	89/454
scf7180000000002-quiver	272	.	ATACG	GCACA	5318.85	.	AB=0;ABP=0;AC=3;AF=0.176471;AN=17;AO=205;CIGAR=2X2M1X;DP=2932;DPB=2998.8;DPRA=0.371134;EPP=3.10563;EPPR=4.01786;GTI=0;LEN=5;MEANALT=4;MQM=59.3366;MQMR=59.9263;NS=17;NUMALT=1;ODDS=272.714;PAIRED=0.926829;PAIREDR=0.982957;PAO=16;PQA=451;PQR=3873;PRO=142;QA=6109;QR=73474;RO=2347;RPL=102;RPP=3.02089;RPPR=66.0367;RPR=103;RUN=1;SAF=70;SAP=47.7638;SAR=135;SRF=1173;SRP=3.01123;SRR=1174;TYPE=complex;techn…	GT:DP:AD:RO:QR:AO:QA:GL	0:200:171,0:171:5354:0:0:0,-500.948	1:58:1,53:1:26:53:1515:-143.131,0	0:205:180,0:180:5668:0:0:0,-533.339	0:262:230,0:230:7164:0:0:0,-669.272	1:96:0,94:0:0:94:2967:-279.752,0	0:116:97,0:97:3018:0:0:0,-300.568	0:149:131,0:131:4129:0:0:0,-383.703	0:168:156,0:156:4859:0:0:0,-453.191	0:192:159,0:159:4952:0:0:0,-453.364	0:212:183,0:183:5606:0:0:0,-526.565	1:62:0,58:0:0:58:1627:-166.446,0	0:248:213,0:213:6809:0:0:0,-668.723	0:202:184,0:184:5763:0:0:0,-568.31	0:160:134,0:134:4234:0:0:0,-398.548	0:172:145,0:145:4504:0:0:0,-432.202	0:254:220,0:220:6897:0:0:0,-655.074	0:176:143,0:143:4491:0:0:0,-413.001	GCACA	missense_variant	MODERATE	L_00001	GENE_L_00001	transcript	L_00001_gene	protein_coding	2018-01-01	c.272_276delATACGinsGCACA	p.Asn91Ser	272/1365	272/1365	91/454
scf7180000000002-quiver	284	.	TAT	CAA	6473.34	.	AB=0;ABP=0;AC=3;AF=0.176471;AN=17;AO=259;CIGAR=1X1M1X;DP=3081;DPB=3108.67;DPRA=0.450059;EPP=17.1039;EPPR=59.5556;GTI=0;LEN=3;MEANALT=3.66667;MQM=59.3977;MQMR=59.849;NS=17;NUMALT=1;ODDS=335.449;PAIRED=0.942085;PAIREDR=0.98151;PAO=9;PQA=268;PQR=1271;PRO=58;QA=7483;QR=79503;RO=2596;RPL=124;RPP=4.02477;RPPR=270.978;RPR=135;RUN=1;SAF=112;SAP=13.2808;SAR=147;SRF=1273;SRP=5.10147;SRR=1323;TYPE=complex;t…	GT:DP:AD:RO:QR:AO:QA:GL	0:224:204,0:204:6139:0:0:0,-554.712	1:72:0,69:0:0:69:1816:-167.683,0	0:190:174,0:174:5509:0:0:0,-507.468	0:269:246,0:246:7513:0:0:0,-681.886	1:118:0,117:0:0:117:3816:-357.855,0	0:130:122,0:122:3595:0:0:0,-328.669	0:154:144,0:144:4364:0:0:0,-398.946	0:182:168,0:168:5248:0:0:0,-477.17	0:185:172,0:172:5279:0:0:0,-479.624	0:215:199,0:199:6030:0:0:0,-551.337	1:81:0,73:0:0:73:1851:-171.892,0	0:264:243,0:243:7355:0:0:0,-689.281	0:206:192,0:192:5864:0:0:0,-545.004	0:164:150,0:150:4642:0:0:0,-420.199	0:174:161,0:161:4885:0:0:0,-444.951	0:269:252,0:252:7884:0:0:0,-715.199	0:184:169,0:169:5196:0:0:0,-466.027	CAA	missense_variant	MODERATE	L_00001	GENE_L_00001	transcript	L_00001_gene	protein_coding	2018-01-01	c.284_286delTATinsCAA	p.IleSer95ThrThr	284/1365	284/1365	95/454
scf7180000000002-quiver	319	.	GCT	ACA	12081.9	.	AB=0;ABP=0;AC=3;AF=0.176471;AN=17;AO=437;CIGAR=1X1M1X;DP=3089;DPB=3136.67;DPRA=0.801973;EPP=64.2339;EPPR=174.301;GTI=0;LEN=3;MEANALT=3.66667;MQM=59.3524;MQMR=59.8681;NS=17;NUMALT=1;ODDS=647.555;PAIRED=0.967963;PAIREDR=0.991315;PAO=8;PQA=189;PQR=1937;PRO=82;QA=13553;QR=81255;RO=2533;RPL=185;RPP=25.3163;RPPR=6.20021;RPR=252;RUN=1;SAF=211;SAP=4.12833;SAR=226;SRF=1285;SRP=4.18391;SRR=1248;TYPE=comple…	GT:DP:AD:RO:QR:AO:QA:GL	0:196:191,0:191:6094:0:0:0,-572.958	1:119:0,113:0:0:113:3215:-289.36,0	0:162:155,0:155:5039:0:0:0,-477.272	0:246:238,0:238:7721:0:0:0,-705.901	1:194:0,193:0:0:193:6600:-602.051,0	0:126:117,0:117:3686:0:0:0,-334.419	0:144:138,0:138:4420:0:0:0,-410.14	0:161:154,0:154:4962:0:0:0,-458.084	0:161:153,0:153:4888:0:0:0,-465.335	0:211:199,0:199:6333:0:0:0,-583.162	1:140:0,131:0:0:131:3738:-340.47,0	0:250:245,0:245:7769:0:0:0,-708.949	0:188:181,0:181:5770:0:0:0,-519.08	0:168:165,0:165:5358:0:0:0,-498.769	0:191:184,0:184:5801:0:0:0,-524.862	0:254:246,0:246:8016:0:0:0,-733.068	0:178:167,0:167:5398:0:0:0,-488.019	ACA	missense_variant	MODERATE	L_00001	GENE_L_00001	transcript	L_00001_gene	protein_coding	2018-01-01	c.319_321delGCTinsACA	p.Ala107Thr	319/1365	319/1365	107/454
scf7180000000002-quiver	331	.	GCTTCAG	ACGCCAA	10253.9	.	AB=0;ABP=0;AC=3;AF=0.176471;AN=17;AO=365;CIGAR=1X1M2X2M1X;DP=3089;DPB=3146.86;DPRA=0.674324;EPP=61.3188;EPPR=40.4536;GTI=0;LEN=7;MEANALT=6;MQM=59.2822;MQMR=59.9782;NS=17;NUMALT=1;ODDS=553.316;PAIRED=0.980822;PAIREDR=0.995305;PAO=17;PQA=480;PQR=3609;PRO=144;QA=11262;QR=74045;RO=2343;RPL=144;RPP=38.2833;RPPR=86.9785;RPR=221;RUN=1;SAF=194;SAP=6.15745;SAR=171;SRF=1178;SRP=3.16693;SRR=1165;TYPE=comple…	GT:DP:AD:RO:QR:AO:QA:GL	0:195:166,0:166:5176:0:0:0,-501.311	1:112:0,98:0:0:98:2697:-249.677,0	0:173:143,0:143:4509:0:0:0,-423.654	0:250:213,0:213:6766:0:0:0,-633.941	1:168:0,168:0:0:168:5592:-519.634,0	0:128:111,0:111:3467:0:0:0,-321.816	0:145:119,0:119:3742:0:0:0,-358.149	0:172:149,0:149:4760:0:0:0,-430.609	0:170:151,0:151:4755:0:0:0,-438.527	0:214:186,0:186:5888:0:0:0,-559.531	1:110:0,99:0:0:99:2973:-284.372,0	0:256:234,0:234:7368:0:0:0,-701.939	0:182:160,0:160:5086:0:0:0,-501.866	0:188:162,0:162:5106:0:0:0,-476.477	0:188:160,0:160:5127:0:0:0,-480.334	0:263:235,0:235:7499:0:0:0,-690.52	0:175:154,0:154:4796:0:0:0,-467.73	ACGCCAA	missense_variant	MODERATE	L_00001	GENE_L_00001	transcript	L_00001_gene	protein_coding	2018-01-01	c.331_337delGCTTCAGinsACGCCAA	p.AlaSerVal111ThrProIle	331/1365	331/1365	111/454
scf7180000000002-quiver	351	.	T	C	13363.9	.	AB=0;ABP=0;AC=3;AF=0.176471;AN=17;AO=486;CIGAR=1X;DP=3309;DPB=3309;DPRA=0.950886;EPP=3.88604;EPPR=3.46446;GTI=0;LEN=1;MEANALT=2.2;MQM=58.9835;MQMR=59.8617;NS=17;NUMALT=1;ODDS=790.536;PAIRED=0.983539;PAIREDR=0.992738;PAO=0;PQA=0;PQR=0;PRO=0;QA=15209;QR=86891;RO=2754;RPL=252;RPP=4.45795;RPPR=248.514;RPR=234;RUN=1;SAF=238;SAP=3.4571;SAR=248;SRF=1349;SRP=5.48297;SRR=1405;TYPE=snp;technology.illumina=1	GT:DP:AD:RO:QR:AO:QA:GL	0:203:199,0:199:6067:0:0:0,-545.985	1:133:0,130:0:0:130:3867:-348.059,0	0:187:184,1:184:5630:1:13:0,-505.46	0:262:254,2:254:8161:2:74:0,-727.607	1:207:0,206:0:0:206:6751:-606.653,0	0:135:132,0:132:3988:0:0:0,-358.96	0:149:143,0:143:4451:0:0:0,-400.609	0:177:176,0:176:5565:0:0:0,-500.855	0:184:181,0:181:5876:0:0:0,-528.813	0:208:199,0:199:6321:0:0:0,-568.842	1:150:0,147:0:0:147:4504:-396.947,0	0:266:259,0:259:8316:0:0:0,-742.651	0:192:188,0:188:6054:0:0:0,-542.822	0:208:202,0:202:6299:0:0:0,-566.074	0:197:193,0:193:6128:0:0:0,-551.406	0:266:262,0:262:8271:0:0:0,-744.258	0:185:182,0:182:5764:0:0:0,-518.675	C	synonymous_variant	LOW	L_00001	GENE_L_00001	transcript	L_00001_gene	protein_coding	2018-01-01	c.351T>C	p.Ser117Ser	351/1365	351/1365	117/454
scf7180000000002-quiver	369	.	C	T	12615.9	.	AB=0;ABP=0;AC=3;AF=0.176471;AN=17;AO=467;CIGAR=1X;DP=3425;DPB=3425;DPRA=0.736837;EPP=7.47879;EPPR=13.1797;GTI=0;LEN=1;MEANALT=2;MQM=59.7281;MQMR=59.8625;NS=17;NUMALT=1;ODDS=728.231;PAIRED=0.993576;PAIREDR=0.994526;PAO=0;PQA=0;PQR=0;PRO=0;QA=14292;QR=97684;RO=2923;RPL=240;RPP=3.79612;RPPR=3.01699;RPR=227;RUN=1;SAF=254;SAP=10.8267;SAR=213;SRF=1591;SRP=52.8442;SRR=1332;TYPE=snp;technology.illumina=1	GT:DP:AD:RO:QR:AO:QA:GL	0:206:205,0:205:6883:0:0:0,-619.383	1:137:1,126:1:37:126:3636:-323.861,0	0:201:201,0:201:6645:0:0:0,-595.047	0:278:274,0:274:9064:0:0:0,-815.471	1:209:0,209:0:0:209:6950:-625.567,0	0:138:137,0:137:4552:0:0:0,-409.692	0:149:146,1:146:4901:1:8:0,-439.899	0:200:198,0:198:6547:0:0:0,-589.061	0:201:199,0:199:6614:0:0:0,-594.728	0:208:207,0:207:6869:0:0:0,-617.852	1:138:0,131:0:0:131:3698:-332.838,0	0:273:272,0:272:9167:0:0:0,-824.753	0:196:196,0:196:6625:0:0:0,-596.112	0:230:228,0:228:7593:0:0:0,-683.257	0:199:198,0:198:6553:0:0:0,-589.724	0:279:279,0:279:9531:0:0:0,-857.689	0:183:182,0:182:6103:0:0:0,-549.141	T	synonymous_variant	LOW	L_00001	GENE_L_00001	transcript	L_00001_gene	protein_coding	2018-01-01	c.369C>T	p.His123His	369/1365	369/1365	123/454
scf7180000000002-quiver	414	.	C	T	11279.3	.	AB=0;ABP=0;AC=3;AF=0.176471;AN=17;AO=451;CIGAR=1X;DP=3102;DPB=3102;DPRA=0.958517;EPP=4.40178;EPPR=5.09345;GTI=0;LEN=1;MEANALT=2.5;MQM=59.8714;MQMR=59.9451;NS=17;NUMALT=1;ODDS=700.94;PAIRED=0.991131;PAIREDR=0.997314;PAO=0;PQA=0;PQR=0;PRO=0;QA=12866;QR=84960;RO=2606;RPL=214;RPP=5.55733;RPPR=52.6192;RPR=237;RUN=1;SAF=249;SAP=13.6462;SAR=202;SRF=1411;SRP=41.8868;SRR=1195;TYPE=snp;technology.illumina=1	GT:DP:AD:RO:QR:AO:QA:GL	0:182:180,0:180:5815:0:0:0,-523.212	1:133:1,124:1:13:124:3457:-309.907,0	0:185:184,0:184:6018:0:0:0,-541.622	0:231:225,2:225:7239:2:45:0,-647.348	1:189:1,186:1:32:186:5598:-500.856,0	0:119:119,0:119:3745:0:0:0,-337.222	0:143:143,0:143:4687:0:0:0,-421.963	0:191:188,0:188:6229:0:0:0,-560.58	0:175:172,0:172:5659:0:0:0,-509.275	0:188:182,1:182:5784:1:13:0,-519.348	1:141:2,136:2:16:136:3732:-334.406,0	0:257:254,0:254:8339:0:0:0,-750.325	0:177:174,0:174:5885:0:0:0,-529.616	0:202:202,0:202:6588:0:0:0,-592.809	0:183:177,2:177:5524:2:21:0,-495.24	0:254:254,0:254:8346:0:0:0,-750.618	0:152:148,0:148:5041:0:0:0,-453.528	T	synonymous_variant	LOW	L_00001	GENE_L_00001	transcript	L_00001_gene	protein_coding	2018-01-01	c.414C>T	p.Arg138Arg	414/1365	414/1365	138/454
scf7180000000002-quiver	444	.	A	G	12305.3	.	AB=0;ABP=0;AC=3;AF=0.176471;AN=17;AO=441;CIGAR=1X;DP=3050;DPB=3050;DPRA=0.847768;EPP=15.8176;EPPR=93.0389;GTI=0;LEN=1;MEANALT=2.25;MQM=59.9365;MQMR=59.8859;NS=17;NUMALT=1;ODDS=755.592;PAIRED=0.993197;PAIREDR=0.997235;PAO=0;PQA=0;PQR=0;PRO=0;QA=13922;QR=76530;RO=2532;RPL=230;RPP=4.78785;RPPR=148.585;RPR=211;RUN=1;SAF=205;SAP=7.74224;SAR=236;SRF=1196;SRP=19.8195;SRR=1336;TYPE=snp;technology.illumin…	GT:DP:AD:RO:QR:AO:QA:GL	0:172:166,0:166:4912:0:0:0,-442.01	1:124:1,122:1:13:122:3720:-333.732,0	0:177:171,0:171:5246:0:0:0,-472.072	0:240:233,0:233:6867:0:0:0,-617.903	1:189:0,189:0:0:189:6095:-548.66,0	0:118:116,0:116:3440:0:0:0,-309.659	0:133:131,0:131:3944:0:0:0,-354.984	0:189:184,0:184:5717:0:0:0,-514.477	0:180:175,0:175:5291:0:0:0,-476.117	0:201:194,0:194:6025:0:0:0,-542.175	1:134:0,128:0:0:128:4057:-365.169,0	0:234:230,0:230:7081:0:0:0,-637.173	0:184:178,2:178:5541:2:50:0,-494.074	0:199:193,0:193:5961:0:0:0,-536.446	0:187:180,0:180:5141:0:0:0,-462.097	0:239:233,0:233:6862:0:0:0,-617.279	0:150:147,0:147:4489:0:0:0,-398.657	G	synonymous_variant	LOW	L_00001	GENE_L_00001	transcript	L_00001_gene	protein_coding	2018-01-01	c.444A>G	p.Pro148Pro	444/1365	444/1365	148/454
scf7180000000002-quiver	453	.	TTCGGCT	ATCAGCC	10646.2	.	AB=0;ABP=0;AC=3;AF=0.176471;AN=17;AO=395;CIGAR=1X2M1X2M1X;DP=3155;DPB=3259.29;DPRA=0.74036;EPP=18.4525;EPPR=137.315;GTI=0;LEN=7;MEANALT=9.33333;MQM=59.9494;MQMR=59.9919;NS=17;NUMALT=1;ODDS=595.193;PAIRED=0.992405;PAIREDR=0.997444;PAO=9;PQA=272;PQR=4460;PRO=159;QA=11773;QR=73148;RO=2347;RPL=213;RPP=8.2933;RPPR=131.734;RPR=182;RUN=1;SAF=170;SAP=19.6399;SAR=225;SRF=955;SRP=179.697;SRR=1392;TYPE=comp…	GT:DP:AD:RO:QR:AO:QA:GL	0:184:157,0:157:4905:0:0:0,-474.325	1:117:0,104:0:0:104:2870:-267.386,0	0:191:162,0:162:5002:0:0:0,-470.078	0:235:207,0:207:6533:0:0:0,-625.854	1:192:0,187:0:0:187:5965:-552.182,0	0:127:108,0:108:3362:0:0:0,-320.73	0:139:123,0:123:3858:0:0:0,-379.212	0:202:173,0:173:5460:0:0:0,-512.017	0:197:171,0:171:5304:0:0:0,-511.94	0:209:179,0:179:5541:0:0:0,-536.576	1:123:0,104:0:0:104:2938:-264.399,0	0:247:209,0:209:6448:0:0:0,-640.8	0:190:166,0:166:5096:0:0:0,-475.21	0:194:168,0:168:5349:0:0:0,-506.065	0:198:171,0:171:5201:0:0:0,-478.473	0:251:209,0:209:6526:0:0:0,-621.706	0:159:144,0:144:4563:0:0:0,-431.96	ATCAGCC	synonymous_variant	LOW	L_00001	GENE_L_00001	transcript	L_00001_gene	protein_coding	2018-01-01	c.453_459delTTCGGCTinsATCAGCC	p.151	453/1365	453/1365	151/454
scf7180000000002-quiver	480	.	T	C	13647.5	.	AB=0;ABP=0;AC=3;AF=0.176471;AN=17;AO=557;CIGAR=1X;DP=3231;DPB=3231;DPRA=0;EPP=96.6721;EPPR=245.638;GTI=0;LEN=1;MEANALT=2.70588;MQM=59.8905;MQMR=59.9085;NS=17;NUMALT=1;ODDS=706.793;PAIRED=0.994614;PAIREDR=0.997613;PAO=0;PQA=0;PQR=0;PRO=0;QA=16164;QR=66810;RO=2514;RPL=245;RPP=20.5107;RPPR=9.10493;RPR=312;RUN=1;SAF=194;SAP=114.356;SAR=363;SRF=1071;SRP=122.54;SRR=1443;TYPE=snp;technology.illumina=1	GT:DP:AD:RO:QR:AO:QA:GL	0:163:153,1:153:4311:1:22:0,-385.984	1:138:0,136:0:0:136:3993:-359.374,0	0:196:182,5:182:4619:5:60:0,-410.277	0:239:222,3:222:5915:3:39:0,-528.739	1:232:0,232:0:0:232:7465:-671.92,0	0:141:129,2:129:3292:2:21:0,-294.358	0:134:126,3:126:3708:3:34:0,-330.692	0:197:181,3:181:4686:3:29:0,-419.091	0:203:185,4:185:4845:4:70:0,-429.681	0:204:184,7:184:4943:7:123:0,-432.826	1:137:1,134:1:8:134:3995:-357.85,0	0:249:235,3:235:6223:3:53:0,-555.204	0:204:187,3:187:5088:3:34:0,-454.793	0:180:170,3:170:4287:3:37:0,-382.371	0:192:176,8:176:4695:8:79:0,-415.382	0:263:235,9:235:6185:9:102:0,-546.906	0:159:148,1:148:4005:1:8:0,-359.699	C	synonymous_variant	LOW	L_00001	GENE_L_00001	transcript	L_00001_gene	protein_coding	2018-01-01	c.480T>C	p.Gly160Gly	480/1365	480/1365	160/454
scf7180000000002-quiver	588	.	A	G	11369.1	.	AB=0;ABP=0;AC=3;AF=0.176471;AN=17;AO=422;CIGAR=1X;DP=2820;DPB=2820;DPRA=1.00723;EPP=115.721;EPPR=217.359;GTI=0;LEN=1;MEANALT=2.22222;MQM=59.9668;MQMR=59.803;NS=17;NUMALT=1;ODDS=701.368;PAIRED=1;PAIREDR=0.998698;PAO=0;PQA=0;PQR=0;PRO=0;QA=13159;QR=68505;RO=2305;RPL=236;RPP=15.8745;RPPR=17.2629;RPR=186;RUN=1;SAF=211;SAP=3.0103;SAR=211;SRF=1167;SRP=3.80258;SRR=1138;TYPE=snp;technology.illumina=1	GT:DP:AD:RO:QR:AO:QA:GL	0:178:175,0:175:5013:0:0:0,-449.802	1:122:4,118:4:124:118:3617:-314.233,0	0:199:189,0:189:5614:0:0:0,-505.164	0:212:202,1:202:5974:1:37:0,-534.006	1:174:0,172:0:0:172:5705:-513.432,0	0:117:112,0:112:3197:0:0:0,-287.772	0:141:136,0:136:3947:0:0:0,-355.237	0:141:136,1:136:4079:1:13:0,-365.929	0:192:180,1:180:5549:1:13:0,-498.107	0:149:145,0:145:4263:0:0:0,-383.601	1:126:0,126:0:0:126:3731:-335.949,0	0:222:213,0:213:6343:0:0:0,-569.971	0:161:155,0:155:4523:0:0:0,-407.058	0:134:130,1:130:3935:1:13:0,-352.972	0:155:150,0:150:4483:0:0:0,-403.466	0:220:210,1:210:6384:1:13:0,-572.778	0:177:168,1:168:5077:1:17:0,-452.182	G	synonymous_variant	LOW	L_00001	GENE_L_00001	transcript	L_00001_gene	protein_coding	2018-01-01	c.588A>G	p.Gln196Gln	588/1365	588/1365	196/454
scf7180000000002-quiver	672	.	T	C	12282.8	.	AB=0;ABP=0;AC=3;AF=0.176471;AN=17;AO=456;CIGAR=1X;DP=2934;DPB=2934;DPRA=0.854821;EPP=43.3159;EPPR=75.8069;GTI=0;LEN=1;MEANALT=2.25;MQM=59.9781;MQMR=59.9175;NS=17;NUMALT=1;ODDS=793.047;PAIRED=0.997807;PAIREDR=0.999163;PAO=0;PQA=0;PQR=0;PRO=0;QA=13960;QR=74343;RO=2389;RPL=245;RPP=8.51517;RPPR=36.1696;RPR=211;RUN=1;SAF=291;SAP=78.6118;SAR=165;SRF=1449;SRP=238.501;SRR=940;TYPE=snp;technology.illumina…	GT:DP:AD:RO:QR:AO:QA:GL	0:199:191,0:191:5848:0:0:0,-526.046	1:136:2,132:2:26:132:3920:-350.416,0	0:155:148,0:148:4510:0:0:0,-405.889	0:235:230,0:230:7266:0:0:0,-653.073	1:171:0,170:0:0:170:5602:-504.097,0	0:126:122,0:122:3860:0:0:0,-347.458	0:159:155,0:155:4844:0:0:0,-435.905	0:167:160,0:160:5066:0:0:0,-455.741	0:191:187,0:187:5905:0:0:0,-531.275	0:170:163,0:163:5123:0:0:0,-460.906	1:154:0,153:0:0:153:4425:-398.246,0	0:212:201,0:201:6193:0:0:0,-557.281	0:162:156,0:156:4737:0:0:0,-426.22	0:186:179,0:179:5580:0:0:0,-502.127	0:150:145,1:145:4441:1:13:0,-398.04	0:200:191,0:191:5936:0:0:0,-534.162	0:161:159,0:159:5008:0:0:0,-450.697	C	synonymous_variant	LOW	L_00001	GENE_L_00001	transcript	L_00001_gene	protein_coding	2018-01-01	c.672T>C	p.Asp224Asp	672/1365	672/1365	224/454
scf7180000000002-quiver	731	.	GCTTG	ACTTA	9060.91	.	AB=0;ABP=0;AC=3;AF=0.176471;AN=17;AO=365;CIGAR=1X3M1X;DP=2756;DPB=2816.4;DPRA=0.824936;EPP=42.0433;EPPR=153.62;GTI=0;LEN=5;MEANALT=6.66667;MQM=59.9151;MQMR=59.859;NS=17;NUMALT=1;ODDS=506.387;PAIRED=0.994521;PAIREDR=0.998551;PAO=17;PQA=482;PQR=3655;PRO=152;QA=9974;QR=65572;RO=2071;RPL=233;RPP=63.6985;RPPR=91.7995;RPR=132;RUN=1;SAF=203;SAP=13.011;SAR=162;SRF=1099;SRP=19.9218;SRR=972;TYPE=complex;te…	GT:DP:AD:RO:QR:AO:QA:GL	0:178:163,0:163:5182:0:0:0,-481.759	1:128:4,107:4:128:107:2601:-227.853,0	0:156:134,0:134:4258:0:0:0,-386.249	0:204:180,0:180:5598:0:0:0,-546.74	1:144:0,139:0:0:139:4360:-418.107,0	0:110:92,0:92:2968:0:0:0,-297.318	0:143:132,0:132:4147:0:0:0,-382.175	0:162:138,0:138:4388:0:0:0,-422.927	0:176:160,0:160:5131:0:0:0,-499.964	0:186:166,0:166:5268:0:0:0,-507.231	1:142:0,119:0:0:119:3013:-285.13,0	0:206:178,0:178:5665:0:0:0,-531.083	0:147:129,0:129:4082:0:0:0,-382.716	0:180:164,0:164:5139:0:0:0,-480.98	0:143:123,0:123:3901:0:0:0,-375.407	0:205:181,0:181:5750:0:0:0,-555.842	0:146:127,0:127:3967:0:0:0,-366.254	ACTTA	missense_variant	MODERATE	L_00001	GENE_L_00001	transcript	L_00001_gene	protein_coding	2018-01-01	c.731_735delGCTTGinsACTTA	p.Ser244Asn	731/1365	731/1365	244/454
scf7180000000002-quiver	768	.	G	A	10115.6	.	AB=0;ABP=0;AC=3;AF=0.176471;AN=17;AO=398;CIGAR=1X;DP=2581;DPB=2581;DPRA=0.939177;EPP=3.0103;EPPR=3.42156;GTI=0;LEN=1;MEANALT=2.33333;MQM=59.9221;MQMR=59.884;NS=17;NUMALT=1;ODDS=662.776;PAIRED=0.992462;PAIREDR=0.998106;PAO=0;PQA=0;PQR=0;PRO=0;QA=11604;QR=64422;RO=2112;RPL=205;RPP=3.79596;RPPR=33.4274;RPR=193;RUN=1;SAF=196;SAP=3.20671;SAR=202;SRF=964;SRP=37.8197;SRR=1148;TYPE=snp;technology.illumin…	GT:DP:AD:RO:QR:AO:QA:GL	0:147:144,1:144:4391:1:8:0,-394.515	1:137:2,126:2:74:126:3488:-306.452,0	0:172:167,1:167:5152:1:20:0,-461.853	0:194:187,1:187:5597:1:8:0,-502.959	1:135:0,135:0:0:135:4274:-384.835,0	0:106:100,2:100:3073:2:45:0,-272.529	0:122:117,1:117:3574:1:8:0,-320.967	0:156:151,0:151:4677:0:0:0,-420.954	0:170:169,0:169:5284:0:0:0,-473.452	0:172:167,0:167:5265:0:0:0,-473.774	1:133:0,126:0:0:126:3703:-333.208,0	0:180:167,5:167:5109:5:50:0,-455.27	0:124:122,0:122:3889:0:0:0,-349.996	0:161:159,0:159:4814:0:0:0,-433.295	0:134:133,0:133:3910:0:0:0,-351.294	0:199:196,0:196:5909:0:0:0,-531.765	0:139:131,0:131:3704:0:0:0,-333.372	A	synonymous_variant	LOW	L_00001	GENE_L_00001	transcript	L_00001_gene	protein_coding	2018-01-01	c.768G>A	p.Ser256Ser	768/1365	768/1365	256/454
scf7180000000002-quiver	798	.	T	A	8561.49	.	AB=0;ABP=0;AC=3;AF=0.176471;AN=17;AO=476;CIGAR=1X;DP=2565;DPB=2565;DPRA=0;EPP=3.66722;EPPR=10.5494;GTI=0;LEN=1;MEANALT=1.41176;MQM=59.7857;MQMR=59.7785;NS=17;NUMALT=1;ODDS=504.527;PAIRED=0.993697;PAIREDR=0.997597;PAO=0;PQA=0;PQR=0;PRO=0;QA=11728;QR=61765;RO=2081;RPL=210;RPP=17.3165;RPPR=3.24508;RPR=266;RUN=1;SAF=228;SAP=4.83507;SAR=248;SRF=976;SRP=20.3748;SRR=1105;TYPE=snp;technology.illumina=1	GT:DP:AD:RO:QR:AO:QA:GL	0:145:136,9:136:3812:9:111:0,-333.022	1:122:13,109:13:229:109:2718:-224.008,0	0:174:168,6:168:4996:6:145:0,-436.458	0:185:179,6:179:5112:6:118:0,-449.376	1:130:0,130:0:0:130:4292:-386.437,0	0:104:103,1:103:2992:1:17:0,-267.775	0:134:127,6:127:3917:6:99:0,-340.837	0:160:149,9:149:4647:9:102:0,-409.074	0:165:157,7:157:4891:7:114:0,-429.583	0:173:166,7:166:4675:7:113:0,-407.251	1:129:2,126:2:35:126:2938:-261.242,0	0:178:163,15:163:4718:15:240:0,-402.994	0:133:126,7:126:3810:7:99:0,-334.016	0:151:138,11:138:4111:11:216:0,-350.536	0:148:142,5:142:4350:5:82:0,-382.858	0:203:189,14:189:5842:14:207:0,-507.086	0:131:123,8:123:3628:8:117:0,-315.99	A	synonymous_variant	LOW	L_00001	GENE_L_00001	transcript	L_00001_gene	protein_coding	2018-01-01	c.798T>A	p.Ile266Ile	798/1365	798/1365	266/454
scf7180000000002-quiver	834	.	A	G	10899.5	.	AB=0;ABP=0;AC=3;AF=0.176471;AN=17;AO=414;CIGAR=1X;DP=2772;DPB=2772;DPRA=1.03313;EPP=5.54893;EPPR=9.90046;GTI=0;LEN=1;MEANALT=2.25;MQM=59.8188;MQMR=59.8933;NS=17;NUMALT=1;ODDS=695.957;PAIRED=0.995169;PAIREDR=0.997804;PAO=0;PQA=0;PQR=0;PRO=0;QA=12472;QR=69068;RO=2277;RPL=196;RPP=5.54893;RPPR=3.17147;RPR=218;RUN=1;SAF=182;SAP=16.1231;SAR=232;SRF=1020;SRP=56.5761;SRR=1257;TYPE=snp;technology.illumina…	GT:DP:AD:RO:QR:AO:QA:GL	0:161:155,0:155:4561:0:0:0,-409.144	1:138:4,133:4:124:133:3844:-334.667,0	0:186:178,1:178:5421:1:8:0,-487.004	0:203:194,0:194:5998:0:0:0,-539.767	1:144:0,142:0:0:142:4690:-422.095,0	0:107:101,0:101:3155:0:0:0,-283.991	0:137:131,0:131:3861:0:0:0,-347.461	0:169:165,0:165:5046:0:0:0,-454.137	0:177:174,0:174:5480:0:0:0,-493.129	0:192:184,1:184:5528:1:8:0,-496.739	1:136:0,133:0:0:133:3880:-349.205,0	0:195:191,0:191:5825:0:0:0,-524.128	0:140:135,0:135:3998:0:0:0,-359.836	0:156:156,0:156:4712:0:0:0,-424.21	0:164:158,1:158:4838:1:8:0,-434.697	0:223:213,2:213:6431:2:21:0,-576.366	0:144:138,1:138:4090:1:13:0,-366.932	G	synonymous_variant	LOW	L_00001	GENE_L_00001	transcript	L_00001_gene	protein_coding	2018-01-01	c.834A>G	p.Leu278Leu	834/1365	834/1365	278/454
scf7180000000002-quiver	846	.	A	T	10833.8	.	AB=0;ABP=0;AC=3;AF=0.176471;AN=17;AO=476;CIGAR=1X;DP=3020;DPB=3020;DPRA=0;EPP=12.6633;EPPR=7.20597;GTI=0;LEN=1;MEANALT=1.41176;MQM=59.7983;MQMR=59.9223;NS=17;NUMALT=1;ODDS=674.253;PAIRED=0.995798;PAIREDR=0.998423;PAO=0;PQA=0;PQR=0;PRO=0;QA=13125;QR=75310;RO=2536;RPL=257;RPP=9.59771;RPPR=10.9016;RPR=219;RUN=1;SAF=206;SAP=21.6959;SAR=270;SRF=1241;SRP=5.50715;SRR=1295;TYPE=snp;technology.illumina=1	GT:DP:AD:RO:QR:AO:QA:GL	0:180:175,5:175:5355:5:76:0,-474.234	1:144:2,141:2:40:141:4085:-364.033,0	0:191:186,5:186:5598:5:92:0,-495.475	0:239:234,5:234:7059:5:105:0,-625.733	1:146:0,146:0:0:146:4877:-439.082,0	0:123:122,1:122:3431:1:30:0,-305.979	0:151:147,3:147:4389:3:29:0,-392.402	0:187:180,6:180:5571:6:101:0,-492.254	0:188:184,3:184:5619:3:48:0,-501.361	0:210:208,2:208:5857:2:16:0,-525.713	1:142:5,137:5:69:137:3388:-298.727,0	0:204:199,5:199:5571:5:66:0,-495.437	0:152:147,5:147:4067:5:69:0,-359.841	0:174:170,3:170:5057:3:34:0,-452.093	0:179:176,3:176:5262:3:38:0,-470.153	0:240:232,5:232:7073:5:63:0,-630.832	0:170:169,1:169:5292:1:8:0,-475.613	T	synonymous_variant	LOW	L_00001	GENE_L_00001	transcript	L_00001_gene	protein_coding	2018-01-01	c.846A>T	p.Ile282Ile	846/1365	846/1365	282/454
scf7180000000002-quiver	927	.	T	C	12772.6	.	AB=0;ABP=0;AC=3;AF=0.176471;AN=17;AO=472;CIGAR=1X;DP=3232;DPB=3232;DPRA=1.20192;EPP=15.4503;EPPR=4.83209;GTI=0;LEN=1;MEANALT=2.5;MQM=59.9661;MQMR=59.9267;NS=17;NUMALT=1;ODDS=908.353;PAIRED=0.997881;PAIREDR=0.998481;PAO=0;PQA=0;PQR=0;PRO=0;QA=14603;QR=79021;RO=2633;RPL=189;RPP=43.661;RPPR=48.5551;RPR=283;RUN=1;SAF=207;SAP=18.4866;SAR=265;SRF=1210;SRP=40.4268;SRR=1423;TYPE=snp;technology.illumina=1	GT:DP:AD:RO:QR:AO:QA:GL	0:207:197,1:197:6059:1:13:0,-544.055	1:150:0,149:0:0:149:4433:-398.964,0	0:198:182,1:182:5324:1:22:0,-477.083	0:268:256,2:256:7618:2:35:0,-682.276	1:161:0,160:0:0:160:5300:-476.994,0	0:144:139,0:139:4155:0:0:0,-373.906	0:178:166,0:166:5145:0:0:0,-462.927	0:200:194,0:194:5877:0:0:0,-528.861	0:214:204,1:204:5908:1:13:0,-530.322	0:193:186,1:186:5659:1:37:0,-505.839	1:153:0,152:0:0:152:4695:-422.542,0	0:249:236,1:236:6985:1:8:0,-627.555	0:151:141,0:141:4334:0:0:0,-390.011	0:179:173,1:173:5104:1:8:0,-458.572	0:189:179,2:179:5470:2:26:0,-489.875	0:239:227,1:227:6774:1:13:0,-608.222	0:159:153,0:153:4609:0:0:0,-414.644	C	synonymous_variant	LOW	L_00001	GENE_L_00001	transcript	L_00001_gene	protein_coding	2018-01-01	c.927T>C	p.Val309Val	927/1365	927/1365	309/454
scf7180000000002-quiver	1167	.	C	T	11883.6	.	AB=0;ABP=0;AC=3;AF=0.176471;AN=17;AO=482;CIGAR=1X;DP=3309;DPB=3309;DPRA=0.932606;EPP=76.8223;EPPR=208.228;GTI=0;LEN=1;MEANALT=2.4;MQM=59.7033;MQMR=59.9645;NS=17;NUMALT=1;ODDS=677.577;PAIRED=0.997925;PAIREDR=0.995657;PAO=0;PQA=0;PQR=0;PRO=0;QA=13578;QR=89458;RO=2763;RPL=225;RPP=7.62355;RPPR=3.01737;RPR=257;RUN=1;SAF=224;SAP=8.21823;SAR=258;SRF=1430;SRP=10.4049;SRR=1333;TYPE=snp;technology.illumina…	GT:DP:AD:RO:QR:AO:QA:GL	0:217:216,0:216:7112:0:0:0,-639.988	1:172:3,147:3:43:147:3928:-349.237,0	0:215:213,0:213:7165:0:0:0,-644.765	0:260:256,0:256:8210:0:0:0,-738.772	1:203:0,201:0:0:201:6245:-562.016,0	0:177:174,0:174:5559:0:0:0,-500.15	0:158:155,0:155:4999:0:0:0,-449.855	0:182:180,0:180:5898:0:0:0,-530.775	0:229:227,1:227:7237:1:32:0,-648.243	0:181:178,1:178:5851:1:8:0,-525.881	1:141:2,132:2:21:132:3365:-300.995,0	0:257:251,0:251:7999:0:0:0,-719.822	0:142:141,0:141:4566:0:0:0,-410.949	0:181:180,0:180:5713:0:0:0,-514.036	0:202:200,0:200:6518:0:0:0,-586.574	0:234:232,0:232:7613:0:0:0,-685.029	0:158:155,0:155:4954:0:0:0,-445.869	T	synonymous_variant	LOW	L_00001	GENE_L_00001	transcript	L_00001_gene	protein_coding	2018-01-01	c.1167C>T	p.Arg389Arg	1167/1365	1167/1365	389/454
scf7180000000002-quiver	1179	.	TCCA	CCCT	11801.5	.	AB=0;ABP=0;AC=3;AF=0.176471;AN=17;AO=457;CIGAR=1X2M1X;DP=3113;DPB=3179.25;DPRA=0.846553;EPP=82.0814;EPPR=140.855;GTI=0;LEN=4;MEANALT=4.33333;MQM=59.9037;MQMR=59.9842;NS=17;NUMALT=1;ODDS=669.883;PAIRED=0.997812;PAIREDR=0.996146;PAO=15;PQA=383;PQR=2849;PRO=158;QA=13054;QR=70439;RO=2335;RPL=185;RPP=38.975;RPPR=82.847;RPR=272;RUN=1;SAF=189;SAP=32.6649;SAR=268;SRF=1184;SRP=4.02303;SRR=1151;TYPE=comple…	GT:DP:AD:RO:QR:AO:QA:GL	0:207:186,0:186:5672:0:0:0,-536.663	1:158:1,148:1:16:148:4008:-375.913,0	0:217:202,0:202:6140:0:0:0,-563.064	0:252:209,0:209:6321:0:0:0,-583.575	1:189:0,187:0:0:187:5760:-534.867,0	0:170:150,0:150:4464:0:0:0,-425.078	0:144:126,0:126:3749:0:0:0,-345.004	0:165:142,0:142:4252:0:0:0,-393.564	0:220:200,0:200:6095:0:0:0,-581.844	0:166:150,0:150:4520:0:0:0,-435.579	1:131:0,122:0:0:122:3286:-295.731,0	0:218:195,0:195:5943:0:0:0,-575.291	0:137:122,0:122:3690:0:0:0,-345.026	0:170:148,0:148:4537:0:0:0,-415.03	0:191:166,0:166:4963:0:0:0,-461.97	0:228:201,0:201:6026:0:0:0,-560.264	0:150:137,0:137:4051:0:0:0,-371.572	CCCT	synonymous_variant	LOW	L_00001	GENE_L_00001	transcript	L_00001_gene	protein_coding	2018-01-01	c.1179_1182delTCCAinsCCCT	p.393	1179/1365	1179/1365	393/454
scf7180000000002-quiver	1200	.	G	A	13416.1	.	AB=0;ABP=0;AC=3;AF=0.176471;AN=17;AO=502;CIGAR=1X;DP=3206;DPB=3206;DPRA=1.04774;EPP=6.4016;EPPR=18.0528;GTI=0;LEN=1;MEANALT=2.125;MQM=59.7769;MQMR=59.9281;NS=17;NUMALT=1;ODDS=818.102;PAIRED=0.998008;PAIREDR=0.993633;PAO=0;PQA=0;PQR=0;PRO=0;QA=15386;QR=87160;RO=2670;RPL=314;RPP=71.6842;RPPR=31.7551;RPR=188;RUN=1;SAF=217;SAP=23.0121;SAR=285;SRF=1302;SRP=6.55297;SRR=1368;TYPE=snp;technology.illumina…	GT:DP:AD:RO:QR:AO:QA:GL	0:203:201,1:201:6777:1:13:0,-608.683	1:161:4,150:4:124:150:4605:-403.17,0	0:211:207,0:207:6814:0:0:0,-613.196	0:263:259,1:259:8167:1:8:0,-734.076	1:201:1,200:1:36:200:6714:-600.745,0	0:168:166,0:166:5183:0:0:0,-466.476	0:148:146,1:146:4711:1:8:0,-423.318	0:174:174,0:174:5729:0:0:0,-515.705	0:232:232,0:232:7626:0:0:0,-686.34	0:175:173,0:173:5740:0:0:0,-516.549	1:150:0,146:0:0:146:4004:-360.137,0	0:228:225,1:225:7417:1:13:0,-666.233	0:136:136,0:136:4562:0:0:0,-410.717	0:174:172,0:172:5561:0:0:0,-500.499	0:192:189,2:189:6205:2:21:0,-556.527	0:244:241,0:241:7876:0:0:0,-708.201	0:146:144,0:144:4632:0:0:0,-415.26	A	synonymous_variant	LOW	L_00001	GENE_L_00001	transcript	L_00001_gene	protein_coding	2018-01-01	c.1200G>A	p.Ala400Ala	1200/1365	1200/1365	400/454
scf7180000000002-quiver	1213	.	CTC	TTA	10709.3	.	AB=0;ABP=0;AC=3;AF=0.176471;AN=17;AO=442;CIGAR=1X1M1X;DP=3109;DPB=3134;DPRA=0.835293;EPP=23.1333;EPPR=4.838;GTI=0;LEN=3;MEANALT=5;MQM=59.8575;MQMR=59.9177;NS=17;NUMALT=1;ODDS=565.55;PAIRED=0.997738;PAIREDR=0.991647;PAO=5;PQA=128;PQR=1289;PRO=53;QA=12120;QR=81506;RO=2514;RPL=284;RPP=81.0064;RPPR=108.82;RPR=158;RUN=1;SAF=189;SAP=23.1333;SAR=253;SRF=1220;SRP=7.74021;SRR=1294;TYPE=complex;technology.…	GT:DP:AD:RO:QR:AO:QA:GL	0:200:192,0:192:6232:0:0:0,-576.119	1:146:0,127:0:0:127:3037:-276.254,0	0:204:193,0:193:6261:0:0:0,-574.552	0:260:252,0:252:7964:0:0:0,-731.525	1:197:0,196:0:0:196:6264:-567.656,0	0:163:157,0:157:4983:0:0:0,-457.614	0:144:140,0:140:4504:0:0:0,-407.671	0:181:172,0:172:5599:0:0:0,-518.585	0:222:218,0:218:7133:0:0:0,-644.203	0:172:166,0:166:5435:0:0:0,-495.838	1:129:0,119:0:0:119:2819:-253.465,0	0:220:201,0:201:6587:0:0:0,-598.711	0:135:128,0:128:4223:0:0:0,-387.585	0:166:161,0:161:5243:0:0:0,-477.52	0:183:175,0:175:5693:0:0:0,-515.253	0:238:221,0:221:7075:0:0:0,-646.883	0:149:138,0:138:4574:0:0:0,-412.588	TTA	synonymous_variant	LOW	L_00001	GENE_L_00001	transcript	L_00001_gene	protein_coding	2018-01-01	c.1213_1215delCTCinsTTA	p.405	1213/1365	1213/1365	405/454
scf7180000000002-quiver	1221	.	T	C	12516.5	.	AB=0;ABP=0;AC=3;AF=0.176471;AN=17;AO=465;CIGAR=1X;DP=3033;DPB=3033;DPRA=1.1317;EPP=33.6491;EPPR=15.0108;GTI=0;LEN=1;MEANALT=2.25;MQM=59.8022;MQMR=59.9394;NS=17;NUMALT=1;ODDS=764.69;PAIRED=0.997849;PAIREDR=0.992329;PAO=0;PQA=0;PQR=0;PRO=0;QA=14408;QR=77720;RO=2477;RPL=296;RPP=78.33;RPPR=79.3011;RPR=169;RUN=1;SAF=183;SAP=48.7793;SAR=282;SRF=1137;SRP=39.1363;SRR=1340;TYPE=snp;technology.illumina=1	GT:DP:AD:RO:QR:AO:QA:GL	0:194:189,0:189:5918:0:0:0,-532.572	1:139:3,135:3:87:135:4099:-360.965,0	0:201:196,0:196:5934:0:0:0,-533.968	0:246:229,2:229:7208:2:40:0,-644.993	1:198:0,198:0:0:198:6439:-579.608,0	0:156:150,0:150:4617:0:0:0,-415.528	0:143:139,0:139:4240:0:0:0,-381.503	0:179:173,0:173:5480:0:0:0,-492.958	0:218:212,1:212:6669:1:32:0,-597.189	0:166:163,0:163:5177:0:0:0,-465.902	1:127:0,126:0:0:126:3762:-338.465,0	0:211:200,1:200:6245:1:13:0,-560.806	0:135:133,0:133:4274:0:0:0,-384.63	0:157:150,0:150:4905:0:0:0,-440.549	0:181:172,0:172:5441:0:0:0,-489.608	0:231:221,1:221:6883:1:13:0,-617.656	0:151:147,1:147:4642:1:10:0,-416.884	C	synonymous_variant	LOW	L_00001	GENE_L_00001	transcript	L_00001_gene	protein_coding	2018-01-01	c.1221T>C	p.Asn407Asn	1221/1365	1221/1365	407/454
scf7180000000002-quiver	1266	.	AACCGTA	TACTGTG	12079.5	.	AB=0;ABP=0;AC=3;AF=0.176471;AN=17;AO=347;CIGAR=1X2M1X2M1X;DP=2664;DPB=3024.86;DPRA=0.764526;EPP=46.1206;EPPR=143.644;GTI=0;LEN=7;MEANALT=8;MQM=59.9135;MQMR=59.8934;NS=17;NUMALT=1;ODDS=717.121;PAIRED=1;PAIREDR=0.990363;PAO=127;PQA=3645;PQR=16308;PRO=662;QA=10257;QR=54415;RO=1764;RPL=129;RPP=52.5787;RPPR=24.4591;RPR=218;RUN=1;SAF=180;SAP=4.06788;SAR=167;SRF=827;SRP=17.9053;SRR=937;TYPE=complex;tech…	GT:DP:AD:RO:QR:AO:QA:GL	0:196:163,0:163:5085:0:0:0,-577.074	1:111:0,101:0:0:101:2710:-322.774,0	0:181:145,0:145:4446:0:0:0,-499.69	0:229:176,0:176:5383:0:0:0,-645.877	1:161:0,158:0:0:158:5105:-591.289,0	0:132:93,0:93:2832:0:0:0,-329.871	0:119:96,0:96:2970:0:0:0,-332.226	0:159:111,0:111:3398:0:0:0,-405.293	0:165:135,0:135:4209:0:0:0,-451.271	0:181:142,0:142:4328:0:0:0,-519.517	1:103:0,88:0:0:88:2442:-314.759,0	0:182:136,0:136:4154:0:0:0,-510.577	0:113:92,0:92:2902:0:0:0,-348.814	0:151:112,0:112:3461:0:0:0,-400.148	0:147:106,0:106:3290:0:0:0,-379.018	0:204:155,0:155:4795:0:0:0,-583.788	0:130:102,0:102:3162:0:0:0,-355.987	TACTGTG	synonymous_variant	LOW	L_00001	GENE_L_00001	transcript	L_00001_gene	protein_coding	2018-01-01	c.1266_1272delAACCGTAinsTACTGTG	p.422	1266/1365	1266/1365	422/454
scf7180000000002-quiver	1287	.	C	A	12648.2	.	AB=0;ABP=0;AC=3;AF=0.176471;AN=17;AO=493;CIGAR=1X;DP=2920;DPB=2920;DPRA=1.47111;EPP=33.3537;EPPR=70.5436;GTI=0;LEN=1;MEANALT=1.4375;MQM=59.8174;MQMR=59.8695;NS=17;NUMALT=1;ODDS=788.109;PAIRED=0.991886;PAIREDR=0.986744;PAO=0;PQA=0;PQR=0;PRO=0;QA=14742;QR=78139;RO=2414;RPL=161;RPP=131.805;RPPR=149.828;RPR=332;RUN=1;SAF=277;SAP=19.3999;SAR=216;SRF=1289;SRP=27.2041;SRR=1125;TYPE=snp;technology.illumi…	GT:DP:AD:RO:QR:AO:QA:GL	0:201:195,3:195:6380:3:24:0,-572.022	1:141:0,139:0:0:139:4147:-373.201,0	0:183:181,2:181:5983:2:16:0,-536.985	0:251:248,3:248:7846:3:34:0,-702.959	1:189:0,189:0:0:189:6337:-570.423,0	0:148:145,3:145:4442:3:29:0,-397.205	0:130:128,2:128:4107:2:21:0,-367.852	0:162:159,3:159:5403:3:34:0,-482.993	0:166:163,3:163:5549:3:24:0,-497.263	0:210:206,2:206:6730:2:21:0,-601.262	1:136:2,132:2:21:132:3908:-349.851,0	0:196:192,2:192:6074:2:21:0,-544.735	0:119:118,0:118:3759:0:0:0,-338.387	0:161:159,2:159:5211:2:21:0,-467.076	0:146:142,4:142:4606:4:51:0,-409.903	0:240:239,1:239:7587:1:15:0,-679.898	0:141:137,3:137:4441:3:39:0,-396.184	A	synonymous_variant	LOW	L_00001	GENE_L_00001	transcript	L_00001_gene	protein_coding	2018-01-01	c.1287C>A	p.Arg429Arg	1287/1365	1287/1365	429/454
scf7180000000002-quiver	1359	.	C	T	12932.2	.	AB=0;ABP=0;AC=3;AF=0.176471;AN=17;AO=484;CIGAR=1X;DP=2884;DPB=2884;DPRA=0.935;EPP=18.1029;EPPR=5.60922;GTI=0;LEN=1;MEANALT=2;MQM=59.936;MQMR=59.8705;NS=17;NUMALT=1;ODDS=736.323;PAIRED=0.995868;PAIREDR=0.985087;PAO=0;PQA=0;PQR=0;PRO=0;QA=14690;QR=75077;RO=2347;RPL=285;RPP=36.1926;RPPR=104.377;RPR=199;RUN=1;SAF=276;SAP=23.7559;SAR=208;SRF=1338;SRP=103.156;SRR=1009;TYPE=snp;technology.illumina=1	GT:DP:AD:RO:QR:AO:QA:GL	0:180:175,1:175:5657:1:8:0,-508.382	1:151:1,148:1:13:148:4325:-388.107,0	0:167:166,0:166:5226:0:0:0,-470.344	0:224:220,1:220:7038:1:13:0,-632.172	1:204:0,203:0:0:203:6700:-602.942,0	0:128:122,2:122:3717:2:45:0,-330.503	0:121:118,0:118:3845:0:0:0,-346.052	0:167:164,0:164:5343:0:0:0,-480.838	0:168:167,0:167:5523:0:0:0,-496.8	0:199:196,0:196:6389:0:0:0,-574.624	1:134:0,127:0:0:127:3564:-320.753,0	0:194:187,0:187:5925:0:0:0,-533.198	0:144:141,1:141:4517:1:27:0,-404.054	0:189:185,0:185:5963:0:0:0,-536.628	0:143:141,0:141:4328:0:0:0,-389.548	0:227:225,0:225:7274:0:0:0,-654.517	0:144:139,1:139:4319:1:8:0,-388.001	T	synonymous_variant	LOW	L_00001	GENE_L_00001	transcript	L_00001_gene	protein_coding	2018-01-01	c.1359C>T	p.Ser453Ser	1359/1365	1359/1365	453/454
scf7180000000002-quiver	1568	.	T	C	18424	.	AB=0;ABP=0;AC=3;AF=0.176471;AN=17;AO=651;CIGAR=1X;DP=3384;DPB=3384;DPRA=1.14346;EPP=3.41391;EPPR=95.5638;GTI=0;LEN=1;MEANALT=2.2;MQM=59.6882;MQMR=59.809;NS=17;NUMALT=1;ODDS=829.453;PAIRED=0.984639;PAIREDR=0.978352;PAO=0;PQA=0;PQR=0;PRO=0;QA=20923;QR=81693;RO=2633;RPL=225;RPP=137.772;RPPR=711.711;RPR=426;RUN=1;SAF=261;SAP=58.5179;SAR=390;SRF=943;SRP=463.208;SRR=1690;TYPE=snp;technology.illumina=1	GT:DP:AD:RO:QR:AO:QA:GL	0:192:183,0:183:5947:0:0:0,-532.05	1:174:2,170:2:35:170:5197:-464.358,0	0:168:160,0:160:4985:0:0:0,-448.644	0:253:248,1:248:7737:1:8:0,-695.16	1:281:0,279:0:0:279:9610:-864.742,0	0:139:134,0:134:4056:0:0:0,-365.03	0:183:179,0:179:5504:0:0:0,-495.33	0:187:178,0:178:5389:0:0:0,-484.961	0:192:185,0:185:5820:0:0:0,-523.739	0:214:212,0:212:6502:0:0:0,-584.853	1:202:0,200:0:0:200:6100:-546.301,0	0:254:243,0:243:7525:0:0:0,-676.92	0:156:153,0:153:4754:0:0:0,-427.416	0:190:183,0:183:5785:0:0:0,-520.277	0:177:168,0:168:5042:0:0:0,-453.694	0:240:233,0:233:7214:0:0:0,-649.091	0:182:172,1:172:5398:1:8:0,-482.988	C	synonymous_variant	LOW	L_00002	GENE_L_00002	transcript	L_00002_gene	protein_coding	2018-01-01	c.12T>C	p.Ser4Ser	12/1101	12/1101	4/366
scf7180000000002-quiver	1601	.	A	G	18146.9	.	AB=0;ABP=0;AC=3;AF=0.176471;AN=17;AO=648;CIGAR=1X;DP=3493;DPB=3493;DPRA=0.895857;EPP=39.2551;EPPR=210.53;GTI=0;LEN=1;MEANALT=2.53846;MQM=59.6836;MQMR=59.8561;NS=17;NUMALT=1;ODDS=873.023;PAIRED=0.986111;PAIREDR=0.976761;PAO=0;PQA=0;PQR=0;PRO=0;QA=20776;QR=81783;RO=2711;RPL=412;RPP=106.812;RPPR=182.214;RPR=236;RUN=1;SAF=258;SAP=61.3988;SAR=390;SRF=1030;SRP=342.469;SRR=1681;TYPE=snp;technology.illum…	GT:DP:AD:RO:QR:AO:QA:GL	0:208:200,0:200:5890:0:0:0,-529.99	1:169:0,166:0:0:166:5296:-475.232,0	0:178:165,1:165:5141:1:13:0,-459.216	0:257:246,2:246:7563:2:26:0,-676.927	1:271:0,271:0:0:271:9154:-823.857,0	0:147:139,2:139:4205:2:26:0,-376.046	0:183:177,2:177:5661:2:16:0,-507.921	0:197:188,0:188:5637:0:0:0,-506.548	0:199:185,1:185:5682:1:8:0,-510.602	0:226:216,0:216:6376:0:0:0,-572.277	1:198:0,195:0:0:195:6114:-549.563,0	0:265:253,1:253:7748:1:13:0,-695.956	0:158:152,1:152:4651:1:13:0,-417.045	0:198:183,1:183:5375:1:13:0,-482.465	0:186:176,2:176:5436:2:45:0,-485.108	0:262:252,0:252:7181:0:0:0,-646.139	0:191:179,3:179:5237:3:39:0,-467.788	G	synonymous_variant	LOW	L_00002	GENE_L_00002	transcript	L_00002_gene	protein_coding	2018-01-01	c.45A>G	p.Gln15Gln	45/1101	45/1101	15/366
scf7180000000002-quiver	1623	.	C	A	17424.7	.	AB=0;ABP=0;AC=3;AF=0.176471;AN=17;AO=640;CIGAR=1X;DP=3485;DPB=3485;DPRA=1.14639;EPP=21.59;EPPR=51.4026;GTI=0;LEN=1;MEANALT=1.41667;MQM=59.6437;MQMR=59.867;NS=17;NUMALT=1;ODDS=894.134;PAIRED=0.9875;PAIREDR=0.981252;PAO=0;PQA=0;PQR=0;PRO=0;QA=19907;QR=93095;RO=2827;RPL=414;RPP=122.93;RPPR=214.723;RPR=226;RUN=1;SAF=303;SAP=6.93252;SAR=337;SRF=1313;SRP=34.0431;SRR=1514;TYPE=snp;technology.illumina=1	GT:DP:AD:RO:QR:AO:QA:GL	0:211:210,1:210:7076:1:8:0,-635.057	1:152:0,148:0:0:148:4378:-392.062,0	0:173:172,0:172:5575:0:0:0,-498.382	0:261:257,4:257:8404:4:51:0,-749.952	1:264:0,263:0:0:263:8952:-805.527,0	0:151:150,0:150:4846:0:0:0,-436.083	0:176:173,3:173:5685:3:29:0,-509.03	0:203:202,1:202:6753:1:13:0,-606.506	0:206:205,0:205:6724:0:0:0,-605.109	0:220:219,0:219:7402:0:0:0,-666.053	1:217:0,209:0:0:209:6358:-571.612,0	0:266:264,2:264:8650:2:21:0,-776.448	0:171:170,1:170:5687:1:13:0,-510.615	0:184:181,3:181:5714:3:34:0,-511.158	0:193:192,1:192:6253:1:13:0,-561.525	0:258:253,4:253:8283:4:37:0,-741.925	0:179:179,0:179:6043:0:0:0,-543.933	A	missense_variant	MODERATE	L_00002	GENE_L_00002	transcript	L_00002_gene	protein_coding	2018-01-01	c.67C>A	p.His23Asn	67/1101	67/1101	23/366
scf7180000000002-quiver	1634	.	T	C	17802.4	.	AB=0;ABP=0;AC=3;AF=0.176471;AN=17;AO=628;CIGAR=1X;DP=3578;DPB=3578;DPRA=1.00884;EPP=70.7824;EPPR=182.756;GTI=0;LEN=1;MEANALT=2;MQM=59.6051;MQMR=59.8929;NS=17;NUMALT=1;ODDS=907.5;PAIRED=0.988854;PAIREDR=0.981625;PAO=0;PQA=0;PQR=0;PRO=0;QA=20329;QR=85353;RO=2830;RPL=443;RPP=233.173;RPPR=436.924;RPR=185;RUN=1;SAF=297;SAP=7.00747;SAR=331;SRF=1328;SRP=26.2412;SRR=1502;TYPE=snp;technology.illumina=1	GT:DP:AD:RO:QR:AO:QA:GL	0:218:203,0:203:6021:0:0:0,-539.553	1:149:2,147:2:21:147:4532:-404.071,0	0:171:164,0:164:4804:0:0:0,-432.36	0:267:248,0:248:7261:0:0:0,-653.373	1:269:0,266:0:0:266:9094:-818.31,0	0:155:150,0:150:4448:0:0:0,-400.213	0:189:181,0:181:5454:0:0:0,-490.826	0:208:200,0:200:5917:0:0:0,-532.412	0:221:216,0:216:6703:0:0:0,-603.152	0:224:219,0:219:6534:0:0:0,-587.958	1:218:2,215:2:16:215:6703:-600.645,0	0:274:268,0:268:8218:0:0:0,-739.413	0:178:173,0:173:5195:0:0:0,-467.308	0:198:195,0:195:5978:0:0:0,-537.984	0:193:184,0:184:5620:0:0:0,-505.752	0:264:251,0:251:7713:0:0:0,-694.018	0:182:174,0:174:5450:0:0:0,-490.406	C	synonymous_variant	LOW	L_00002	GENE_L_00002	transcript	L_00002_gene	protein_coding	2018-01-01	c.78T>C	p.Asn26Asn	78/1101	78/1101	26/366
scf7180000000002-quiver	1658	.	A	G	16725.2	.	AB=0;ABP=0;AC=3;AF=0.176471;AN=17;AO=599;CIGAR=1X;DP=3496;DPB=3496;DPRA=0.895522;EPP=94.658;EPPR=293.064;GTI=0;LEN=1;MEANALT=2.4;MQM=59.6878;MQMR=59.8976;NS=17;NUMALT=1;ODDS=851.92;PAIRED=0.986644;PAIREDR=0.987161;PAO=0;PQA=0;PQR=0;PRO=0;QA=19019;QR=83580;RO=2804;RPL=297;RPP=3.10093;RPPR=52.189;RPR=302;RUN=1;SAF=346;SAP=34.3643;SAR=253;SRF=1574;SRP=94.652;SRR=1230;TYPE=snp;technology.illumina=1	GT:DP:AD:RO:QR:AO:QA:GL	0:212:202,0:202:6149:0:0:0,-553.322	1:142:2,137:2:45:137:4206:-372.871,0	0:161:149,2:149:4511:2:55:0,-399.083	0:270:263,0:263:7730:0:0:0,-693.976	1:265:0,264:0:0:264:8747:-787.106,0	0:147:141,0:141:4180:0:0:0,-376.145	0:175:171,0:171:5143:0:0:0,-462.861	0:185:175,1:175:5155:1:13:0,-462.788	0:232:228,0:228:6880:0:0:0,-619.096	0:214:211,0:211:6082:0:0:0,-547.204	1:197:1,195:1:37:195:5998:-536.007,0	0:286:281,0:281:8453:0:0:0,-760.638	0:183:181,0:181:5363:0:0:0,-482.618	0:195:188,0:188:5423:0:0:0,-488.023	0:203:197,0:197:5745:0:0:0,-516.976	0:250:242,0:242:7393:0:0:0,-664.976	0:179:172,0:172:5291:0:0:0,-476.13	G	synonymous_variant	LOW	L_00002	GENE_L_00002	transcript	L_00002_gene	protein_coding	2018-01-01	c.102A>G	p.Leu34Leu	102/1101	102/1101	34/366
scf7180000000002-quiver	1691	.	AGGC	TGGT	12263.8	.	AB=0;ABP=0;AC=3;AF=0.176471;AN=17;AO=476;CIGAR=1X2M1X;DP=3219;DPB=3317;DPRA=0.88265;EPP=66.5304;EPPR=137.233;GTI=0;LEN=4;MEANALT=6.33333;MQM=59.8634;MQMR=59.9087;NS=17;NUMALT=1;ODDS=580.379;PAIRED=0.995798;PAIREDR=0.989944;PAO=14;PQA=443;PQR=4487;PRO=159;QA=13545;QR=79298;RO=2486;RPL=201;RPP=27.9914;RPPR=37.2542;RPR=275;RUN=1;SAF=296;SAP=64.3955;SAR=180;SRF=1437;SRP=134.508;SRR=1049;TYPE=complex;…	GT:DP:AD:RO:QR:AO:QA:GL	0:201:189,0:189:6040:0:0:0,-564.911	1:125:0,104:0:0:104:2754:-258.437,0	0:162:149,0:149:4699:0:0:0,-449.739	0:250:232,0:232:7419:0:0:0,-717.769	1:224:0,221:0:0:221:6873:-629.927,0	0:133:125,0:125:4006:0:0:0,-395.112	0:149:138,0:138:4407:0:0:0,-430.768	0:177:157,0:157:4905:0:0:0,-457.305	0:225:214,0:214:6932:0:0:0,-646.069	0:199:180,0:180:5692:0:0:0,-543.95	1:163:0,151:0:0:151:3918:-365.478,0	0:258:232,0:232:7453:0:0:0,-697.432	0:164:142,0:142:4480:0:0:0,-435.185	0:192:163,0:163:5194:0:0:0,-484.026	0:192:188,0:188:6032:0:0:0,-563.054	0:233:219,0:219:7039:0:0:0,-670.62	0:172:158,0:158:5000:0:0:0,-480.893	TGGT	synonymous_variant	LOW	L_00002	GENE_L_00002	transcript	L_00002_gene	protein_coding	2018-01-01	c.135_138delAGGCinsTGGT	p.45	135/1101	135/1101	45/366
scf7180000000002-quiver	1709	.	TGAACTCTCT	CGAATTATCG	11380.9	.	AB=0;ABP=0;AC=3;AF=0.176471;AN=17;AO=417;CIGAR=1X3M1X1M1X2M1X;DP=3274;DPB=3403.7;DPRA=0.778332;EPP=9.38933;EPPR=6.67433;GTI=0;LEN=10;MEANALT=11.3333;MQM=59.9424;MQMR=59.9636;NS=17;NUMALT=1;ODDS=566.49;PAIRED=0.997602;PAIREDR=0.994668;PAO=12;PQA=361;PQR=8068;PRO=294;QA=12623;QR=63659;RO=2063;RPL=156;RPP=60.4215;RPPR=228.651;RPR=261;RUN=1;SAF=276;SAP=97.9146;SAR=141;SRF=1137;SRP=49.8722;SRR=926;TYP…	GT:DP:AD:RO:QR:AO:QA:GL	0:195:147,0:147:4559:0:0:0,-463.433	1:118:1,97:1:33:97:2798:-251.265,0	0:190:125,0:125:3806:0:0:0,-377.043	0:264:195,0:195:6084:0:0:0,-631.669	1:209:0,198:0:0:198:6312:-594.673,0	0:158:113,0:113:3473:0:0:0,-360.496	0:161:110,0:110:3433:0:0:0,-351.492	0:180:131,0:131:4025:0:0:0,-403.282	0:233:179,0:179:5485:0:0:0,-551.89	0:217:161,0:161:4946:0:0:0,-480.375	1:141:0,122:0:0:122:3513:-319.452,0	0:234:160,0:160:4973:0:0:0,-507.24	0:174:132,0:132:4037:0:0:0,-416.394	0:193:149,0:149:4625:0:0:0,-484.218	0:198:156,0:156:4811:0:0:0,-468.396	0:239:176,0:176:5440:0:0:0,-545.847	0:170:128,0:128:3929:0:0:0,-410.85	CGAATTATCG	synonymous_variant	LOW	L_00002	GENE_L_00002	transcript	L_00002_gene	protein_coding	2018-01-01	c.153_162delTGAACTCTCTinsCGAATTATCG	p.51	153/1101	153/1101	51/366
scf7180000000002-quiver	1739	.	A	G	16474.9	.	AB=0;ABP=0;AC=3;AF=0.176471;AN=17;AO=615;CIGAR=1X;DP=3687;DPB=3687;DPRA=0.933877;EPP=96.8214;EPPR=161.474;GTI=0;LEN=1;MEANALT=2.77778;MQM=59.8553;MQMR=59.8441;NS=17;NUMALT=1;ODDS=1009.41;PAIRED=0.996748;PAIREDR=0.995613;PAO=0;PQA=0;PQR=0;PRO=0;QA=18866;QR=88852;RO=2963;RPL=306;RPP=3.04208;RPPR=48.4485;RPR=309;RUN=1;SAF=352;SAP=30.9782;SAR=263;SRF=1668;SRP=104.973;SRR=1295;TYPE=snp;technology.illu…	GT:DP:AD:RO:QR:AO:QA:GL	0:207:203,0:203:6117:0:0:0,-550.497	1:177:3,169:3:111:169:5110:-450.757,0	0:220:212,1:212:6318:1:8:0,-566.445	0:291:280,0:280:8594:0:0:0,-773.273	1:263:1,260:1:32:260:8273:-741.526,0	0:171:163,0:163:4745:0:0:0,-426.978	0:177:172,1:172:5224:1:8:0,-469.02	0:208:202,1:202:6111:1:13:0,-547.482	0:247:237,3:237:6919:3:34:0,-616.746	0:235:229,0:229:6953:0:0:0,-625.633	1:180:2,174:2:40:174:5357:-478.48,0	0:251:244,0:244:7535:0:0:0,-678.002	0:181:172,0:172:5379:0:0:0,-484.076	0:215:206,2:206:6138:2:16:0,-550.892	0:211:206,0:206:6085:0:0:0,-547.586	0:251:242,0:242:7078:0:0:0,-636.888	0:202:189,4:189:5473:4:47:0,-488.107	G	synonymous_variant	LOW	L_00002	GENE_L_00002	transcript	L_00002_gene	protein_coding	2018-01-01	c.183A>G	p.Ser61Ser	183/1101	183/1101	61/366
scf7180000000002-quiver	1811	.	G	T	13395.7	.	AB=0;ABP=0;AC=3;AF=0.176471;AN=17;AO=545;CIGAR=1X;DP=3221;DPB=3221;DPRA=0.812772;EPP=4.44865;EPPR=11.6741;GTI=0;LEN=1;MEANALT=1.5;MQM=59.8862;MQMR=59.9124;NS=17;NUMALT=1;ODDS=774.645;PAIRED=0.99633;PAIREDR=0.997367;PAO=0;PQA=0;PQR=0;PRO=0;QA=15387;QR=87189;RO=2659;RPL=320;RPP=38.9691;RPPR=217.927;RPR=225;RUN=1;SAF=209;SAP=67.2739;SAR=336;SRF=1214;SRP=46.5876;SRR=1445;TYPE=snp;technology.illumina=1	GT:DP:AD:RO:QR:AO:QA:GL	0:162:159,2:159:5270:2:26:0,-471.95	1:166:1,160:1:8:160:4344:-390.259,0	0:195:193,2:193:6382:2:16:0,-572.873	0:260:256,2:256:8533:2:21:0,-765.929	1:221:1,220:1:14:220:7001:-628.759,0	0:157:156,1:156:4988:1:13:0,-446.721	0:162:159,3:159:5252:3:24:0,-470.559	0:167:165,2:165:5574:2:21:0,-499.626	0:224:222,1:222:7295:1:8:0,-655.744	0:208:204,3:204:6564:3:34:0,-587.625	1:142:0,141:0:0:141:3795:-341.547,0	0:230:226,0:226:7393:0:0:0,-665.269	0:153:150,1:150:4902:1:13:0,-440.005	0:181:180,1:180:5963:1:8:0,-535.946	0:169:167,2:167:5533:2:16:0,-496.541	0:233:230,3:230:7397:3:34:0,-662.566	0:191:190,1:190:6121:1:13:0,-548.916	T	missense_variant	MODERATE	L_00002	GENE_L_00002	transcript	L_00002_gene	protein_coding	2018-01-01	c.255G>T	p.Glu85Asp	255/1101	255/1101	85/366
scf7180000000002-quiver	1820	.	T	C	13830.1	.	AB=0;ABP=0;AC=3;AF=0.176471;AN=17;AO=515;CIGAR=1X;DP=3238;DPB=3238;DPRA=0.948212;EPP=3.01452;EPPR=9.5528;GTI=0;LEN=1;MEANALT=2.2;MQM=59.8447;MQMR=59.9399;NS=17;NUMALT=1;ODDS=795.846;PAIRED=0.996117;PAIREDR=0.996957;PAO=0;PQA=0;PQR=0;PRO=0;QA=15653;QR=79837;RO=2629;RPL=305;RPP=41.0638;RPPR=194.107;RPR=210;RUN=1;SAF=187;SAP=86.8376;SAR=328;SRF=1165;SRP=76.8528;SRR=1464;TYPE=snp;technology.illumina=1	GT:DP:AD:RO:QR:AO:QA:GL	0:165:160,1:160:4911:1:8:0,-441.237	1:165:0,160:0:0:160:4636:-417.201,0	0:198:192,0:192:5841:0:0:0,-525.583	0:258:247,0:247:7555:0:0:0,-679.835	1:222:0,218:0:0:218:7090:-638.035,0	0:160:153,0:153:4518:0:0:0,-406.497	0:162:159,0:159:4812:0:0:0,-433.064	0:170:167,0:167:5124:0:0:0,-460.966	0:222:215,0:215:6670:0:0:0,-598.92	0:204:194,0:194:5725:0:0:0,-515.179	1:137:0,135:0:0:135:3911:-352.007,0	0:236:233,0:233:7005:0:0:0,-630.382	0:157:148,0:148:4328:0:0:0,-389.49	0:184:180,0:180:5540:0:0:0,-498.556	0:175:170,0:170:5041:0:0:0,-453.599	0:228:220,1:220:6924:1:8:0,-622.322	0:195:191,0:191:5843:0:0:0,-525.043	C	synonymous_variant	LOW	L_00002	GENE_L_00002	transcript	L_00002_gene	protein_coding	2018-01-01	c.264T>C	p.Ile88Ile	264/1101	264/1101	88/366
scf7180000000002-quiver	1847	.	A	T	11989.6	.	AB=0;ABP=0;AC=3;AF=0.176471;AN=17;AO=600;CIGAR=1X;DP=3293;DPB=3293;DPRA=0;EPP=37.7683;EPPR=40.6467;GTI=0;LEN=1;MEANALT=1.94118;MQM=59.9633;MQMR=59.8583;NS=17;NUMALT=1;ODDS=662.997;PAIRED=0.995;PAIREDR=0.99775;PAO=0;PQA=0;PQR=0;PRO=0;QA=15759;QR=81539;RO=2667;RPL=313;RPP=5.45683;RPPR=8.35227;RPR=287;RUN=1;SAF=220;SAP=95.6598;SAR=380;SRF=1266;SRP=17.8491;SRR=1401;TYPE=snp;technology.illumina=1	GT:DP:AD:RO:QR:AO:QA:GL	0:199:190,8:190:5952:8:113:0,-523.637	1:154:4,147:4:119:147:3791:-330.402,0	0:206:202,3:202:6096:3:34:0,-545.531	0:261:245,16:245:7557:16:240:0,-658.392	1:213:0,209:0:0:209:6682:-601.323,0	0:160:150,9:150:4791:9:156:0,-417.099	0:166:154,12:154:4632:12:186:0,-400.12	0:197:189,5:189:5629:5:104:0,-497.138	0:223:215,8:215:6504:8:121:0,-573.9	0:218:209,8:209:6441:8:113:0,-569.453	1:129:4,120:4:89:120:3369:-295.171,0	0:254:238,15:238:7179:15:267:0,-621.91	0:153:146,7:146:4540:7:100:0,-395.872	0:177:167,9:167:5012:9:138:0,-438.626	0:166:157,7:157:4646:7:113:0,-407.933	0:235:222,11:222:6901:11:169:0,-605.771	0:182:175,6:175:5451:6:63:0,-484.206	T	synonymous_variant	LOW	L_00002	GENE_L_00002	transcript	L_00002_gene	protein_coding	2018-01-01	c.291A>T	p.Ala97Ala	291/1101	291/1101	97/366
scf7180000000002-quiver	1856	.	ATCG	GTCT	10939	.	AB=0;ABP=0;AC=3;AF=0.176471;AN=17;AO=394;CIGAR=1X2M1X;DP=2937;DPB=3010.25;DPRA=0.820123;EPP=90.5085;EPPR=126.531;GTI=0;LEN=4;MEANALT=8.33333;MQM=59.9898;MQMR=59.9075;NS=17;NUMALT=1;ODDS=648.085;PAIRED=0.994924;PAIREDR=0.998205;PAO=31;PQA=924;PQR=2421;PRO=85;QA=11525;QR=68911;RO=2228;RPL=195;RPP=3.09848;RPPR=149.735;RPR=199;RUN=1;SAF=169;SAP=20.2939;SAR=225;SRF=1128;SRP=3.77441;SRR=1100;TYPE=compl…	GT:DP:AD:RO:QR:AO:QA:GL	0:191:174,0:174:5459:0:0:0,-497.347	1:132:0,113:0:0:113:3045:-300.731,0	0:182:167,0:167:5143:0:0:0,-472.073	0:233:211,0:211:6490:0:0:0,-605.89	1:184:0,169:0:0:169:5342:-529.021,0	0:139:123,0:123:3826:0:0:0,-356.865	0:142:126,0:126:3902:0:0:0,-368.71	0:182:165,0:165:5145:0:0:0,-490.207	0:204:193,0:193:5955:0:0:0,-548.121	0:189:167,0:167:5201:0:0:0,-477.816	1:123:0,112:0:0:112:3138:-288.644,0	0:226:196,0:196:6146:0:0:0,-575.301	0:139:119,0:119:3661:0:0:0,-347.084	0:156:133,0:133:4040:0:0:0,-389.112	0:147:119,0:119:3713:0:0:0,-341.069	0:208:197,0:197:5961:0:0:0,-545.956	0:160:138,0:138:4269:0:0:0,-399.423	GTCT	synonymous_variant	LOW	L_00002	GENE_L_00002	transcript	L_00002_gene	protein_coding	2018-01-01	c.300_303delATCGinsGTCT	p.100	300/1101	300/1101	100/366
scf7180000000002-quiver	1877	.	ACTAG	GCTGA	10259.4	.	AB=0;ABP=0;AC=3;AF=0.176471;AN=17;AO=416;CIGAR=1X2M2X;DP=2898;DPB=3002.8;DPRA=0.860101;EPP=55.2092;EPPR=42.1743;GTI=0;LEN=5;MEANALT=6;MQM=59.9663;MQMR=59.9493;NS=17;NUMALT=1;ODDS=562.735;PAIRED=0.992788;PAIREDR=0.998122;PAO=19;PQA=579;PQR=5354;PRO=185;QA=11136;QR=66033;RO=2130;RPL=180;RPP=19.3799;RPPR=142.576;RPR=236;RUN=1;SAF=198;SAP=5.09825;SAR=218;SRF=983;SRP=30.43;SRR=1147;TYPE=complex;techno…	GT:DP:AD:RO:QR:AO:QA:GL	0:201:172,0:172:5414:0:0:0,-535.55	1:130:2,118:2:69:118:2845:-263.218,0	0:181:161,0:161:5061:0:0:0,-480.984	0:228:191,0:191:5814:0:0:0,-559.97	1:202:0,196:0:0:196:5798:-533.62,0	0:130:113,0:113:3520:0:0:0,-334.943	0:128:113,0:113:3406:0:0:0,-327.374	0:189:169,0:169:5273:0:0:0,-494.385	0:198:175,0:175:5497:0:0:0,-510.854	0:192:165,0:165:5053:0:0:0,-489.272	1:119:0,102:0:0:102:2493:-247.843,0	0:222:197,0:197:6159:0:0:0,-611.615	0:115:107,0:107:3240:0:0:0,-335.484	0:158:133,0:133:4109:0:0:0,-402.425	0:156:130,0:130:4049:0:0:0,-401.152	0:210:185,0:185:5690:0:0:0,-562.668	0:139:117,0:117:3679:0:0:0,-367.617	GCTGA	missense_variant	MODERATE	L_00002	GENE_L_00002	transcript	L_00002_gene	protein_coding	2018-01-01	c.321_325delACTAGinsGCTGA	p.Ala107Thr	321/1101	321/1101	107/366
scf7180000000002-quiver	1907	.	C	A	13748.2	.	AB=0;ABP=0;AC=3;AF=0.176471;AN=17;AO=561;CIGAR=1X;DP=3384;DPB=3384;DPRA=1.13607;EPP=23.6374;EPPR=56.9458;GTI=0;LEN=1;MEANALT=1.64286;MQM=59.8681;MQMR=59.8756;NS=17;NUMALT=1;ODDS=802.158;PAIRED=0.994652;PAIREDR=0.998218;PAO=0;PQA=0;PQR=0;PRO=0;QA=16088;QR=88472;RO=2806;RPL=218;RPP=63.4903;RPPR=83.248;RPR=343;RUN=1;SAF=277;SAP=3.19997;SAR=284;SRF=1327;SRP=20.8897;SRR=1479;TYPE=snp;technology.illumi…	GT:DP:AD:RO:QR:AO:QA:GL	0:253:250,2:250:7793:2:40:0,-697.616	1:159:4,149:4:109:149:4034:-353.219,0	0:214:211,2:211:6662:2:16:0,-597.929	0:251:247,4:247:7574:4:37:0,-678.128	1:237:2,235:2:28:235:7546:-676.537,0	0:139:136,2:136:4314:2:21:0,-386.41	0:146:146,0:146:4655:0:0:0,-419.085	0:218:215,1:215:6832:1:13:0,-613.612	0:228:225,3:225:7160:3:24:0,-642.179	0:209:208,0:208:6352:0:0:0,-571.049	1:150:1,146:1:13:146:4101:-367.861,0	0:246:241,5:241:7429:5:73:0,-661.909	0:148:146,2:146:4735:2:50:0,-421.532	0:182:181,0:181:5846:0:0:0,-526.14	0:194:189,5:189:5995:5:78:0,-532.315	0:242:238,4:238:7569:4:42:0,-674.448	0:168:166,1:166:5406:1:13:0,-485.334	A	synonymous_variant	LOW	L_00002	GENE_L_00002	transcript	L_00002_gene	protein_coding	2018-01-01	c.351C>A	p.Pro117Pro	351/1101	351/1101	117/366
scf7180000000002-quiver	1916	.	G	A	14470.2	.	AB=0;ABP=0;AC=3;AF=0.176471;AN=17;AO=555;CIGAR=1X;DP=3405;DPB=3405;DPRA=1.00615;EPP=15.7222;EPPR=4.32192;GTI=0;LEN=1;MEANALT=2.27273;MQM=59.9171;MQMR=59.8789;NS=17;NUMALT=1;ODDS=869.999;PAIRED=0.994595;PAIREDR=0.997485;PAO=0;PQA=0;PQR=0;PRO=0;QA=16576;QR=87606;RO=2783;RPL=229;RPP=39.8236;RPPR=6.94361;RPR=326;RUN=1;SAF=281;SAP=3.20202;SAR=274;SRF=1346;SRP=9.47166;SRR=1437;TYPE=snp;technology.illum…	GT:DP:AD:RO:QR:AO:QA:GL	0:258:256,0:256:8006:0:0:0,-718.639	1:162:0,157:0:0:157:4227:-380.35,0	0:216:209,2:209:6607:2:21:0,-592.662	0:269:262,1:262:8142:1:13:0,-729.424	1:234:0,233:0:0:233:7632:-686.786,0	0:136:133,0:133:4211:0:0:0,-379.039	0:153:149,0:149:4658:0:0:0,-419.217	0:214:208,0:208:6680:0:0:0,-601.069	0:229:222,1:222:7146:1:8:0,-642.305	0:205:198,3:198:6285:3:59:0,-558.466	1:153:0,149:0:0:149:4419:-397.658,0	0:237:230,2:230:7347:2:64:0,-655.261	0:143:136,3:136:4105:3:72:0,-362.914	0:193:190,0:190:6183:0:0:0,-556.277	0:191:183,3:183:5820:3:53:0,-518.955	0:243:240,0:240:7061:0:0:0,-635.372	0:169:167,1:167:5355:1:8:0,-481.088	A	synonymous_variant	LOW	L_00002	GENE_L_00002	transcript	L_00002_gene	protein_coding	2018-01-01	c.360G>A	p.Thr120Thr	360/1101	360/1101	120/366
scf7180000000002-quiver	1941	.	G	C	15454.1	.	AB=0;ABP=0;AC=3;AF=0.176471;AN=17;AO=588;CIGAR=1X;DP=3605;DPB=3605;DPRA=1.03647;EPP=39.9401;EPPR=47.4953;GTI=0;LEN=1;MEANALT=2;MQM=59.8776;MQMR=59.8839;NS=17;NUMALT=1;ODDS=887.663;PAIRED=0.993197;PAIREDR=0.998307;PAO=0;PQA=0;PQR=0;PRO=0;QA=17488;QR=93100;RO=2954;RPL=287;RPP=3.73412;RPPR=11.2698;RPR=301;RUN=1;SAF=293;SAP=3.02507;SAR=295;SRF=1444;SRP=6.21238;SRR=1510;TYPE=snp;technology.illumina=1	GT:DP:AD:RO:QR:AO:QA:GL	0:261:256,0:256:8160:0:0:0,-734.262	1:187:5,178:5:98:178:4896:-431.762,0	0:223:217,1:217:6973:1:8:0,-626.732	0:265:257,0:257:8033:0:0:0,-720.869	1:256:0,255:0:0:255:8255:-742.845,0	0:142:141,0:141:4297:0:0:0,-386.773	0:169:167,0:167:5205:0:0:0,-468.422	0:228:222,0:222:7187:0:0:0,-646.748	0:226:223,1:223:7052:1:8:0,-633.889	0:220:214,0:214:6772:0:0:0,-609.417	1:154:0,152:0:0:152:4313:-386.476,0	0:263:258,0:258:7999:0:0:0,-719.754	0:168:165,0:165:5191:0:0:0,-467.007	0:203:199,0:199:6357:0:0:0,-572.032	0:201:197,0:197:6237:0:0:0,-561.256	0:256:253,1:253:7731:1:8:0,-694.932	0:183:180,0:180:5808:0:0:0,-522.692	C	missense_variant	MODERATE	L_00002	GENE_L_00002	transcript	L_00002_gene	protein_coding	2018-01-01	c.385G>C	p.Glu129Gln	385/1101	385/1101	129/366
scf7180000000002-quiver	1977	.	G	T	17489.2	.	AB=0;ABP=0;AC=3;AF=0.176471;AN=17;AO=697;CIGAR=1X;DP=3660;DPB=3660;DPRA=0;EPP=47.1283;EPPR=47.5255;GTI=0;LEN=1;MEANALT=1.64706;MQM=59.9584;MQMR=59.8425;NS=17;NUMALT=1;ODDS=950.623;PAIRED=0.992826;PAIREDR=0.997967;PAO=0;PQA=0;PQR=0;PRO=0;QA=20262;QR=97712;RO=2952;RPL=339;RPP=4.13498;RPPR=7.03841;RPR=358;RUN=1;SAF=318;SAP=14.6029;SAR=379;SRF=1440;SRP=6.82362;SRR=1512;TYPE=snp;technology.illumina=1	GT:DP:AD:RO:QR:AO:QA:GL	0:263:262,1:262:8764:1:13:0,-787.408	1:197:5,190:5:165:190:5258:-458.183,0	0:226:222,3:222:7202:3:38:0,-644.624	0:249:245,2:245:8058:2:40:0,-721.393	1:303:0,303:0:0:303:9845:-886.012,0	0:147:144,2:144:4510:2:21:0,-404.022	0:163:160,3:160:5336:3:29:0,-477.638	0:217:215,2:215:7258:2:21:0,-651.17	0:228:227,1:227:7496:1:8:0,-673.846	0:201:195,6:195:6492:6:71:0,-575.997	1:169:2,167:2:40:167:4729:-421.913,0	0:262:258,3:258:8572:3:43:0,-767.115	0:186:185,1:185:6084:1:13:0,-546.336	0:178:174,3:174:5761:3:24:0,-516.32	0:207:202,4:202:6892:4:42:0,-616.422	0:263:257,4:257:8513:4:51:0,-760.732	0:201:199,2:199:6569:2:16:0,-588.281	T	missense_variant	MODERATE	L_00002	GENE_L_00002	transcript	L_00002_gene	protein_coding	2018-01-01	c.421G>T	p.Ala141Ser	421/1101	421/1101	141/366
scf7180000000002-quiver	2033	.	G	A	16516	.	AB=0;ABP=0;AC=3;AF=0.176471;AN=17;AO=601;CIGAR=1X;DP=3640;DPB=3640;DPRA=1.04887;EPP=66.9224;EPPR=95.655;GTI=0;LEN=1;MEANALT=2.2;MQM=59.9767;MQMR=59.8619;NS=17;NUMALT=1;ODDS=1005.25;PAIRED=0.995008;PAIREDR=0.998668;PAO=0;PQA=0;PQR=0;PRO=0;QA=18839;QR=100464;RO=3004;RPL=343;RPP=29.1149;RPPR=47.4691;RPR=258;RUN=1;SAF=276;SAP=11.6854;SAR=325;SRF=1493;SRP=3.24451;SRR=1511;TYPE=snp;technology.illumina=1	GT:DP:AD:RO:QR:AO:QA:GL	0:247:247,0:247:8329:0:0:0,-749.58	1:188:5,175:5:132:175:5193:-455.412,0	0:215:212,0:212:7085:0:0:0,-637.534	0:252:248,0:248:8284:0:0:0,-745.366	1:261:1,258:1:36:258:8716:-780.983,0	0:174:172,0:172:5602:0:0:0,-502.645	0:151:151,0:151:5028:0:0:0,-452.61	0:210:208,0:208:6960:0:0:0,-626.35	0:234:233,0:233:7832:0:0:0,-704.554	0:209:209,0:209:6894:0:0:0,-620.497	1:169:0,164:0:0:164:4859:-437.247,0	0:267:266,0:266:8907:0:0:0,-800.397	0:199:199,0:199:6720:0:0:0,-604.852	0:164:163,0:163:5497:0:0:0,-492.595	0:212:208,2:208:7088:2:45:0,-633.743	0:277:272,2:272:9123:2:26:0,-818.336	0:211:210,0:210:6947:0:0:0,-624.555	A	synonymous_variant	LOW	L_00002	GENE_L_00002	transcript	L_00002_gene	protein_coding	2018-01-01	c.477G>A	p.Lys159Lys	477/1101	477/1101	159/366
scf7180000000002-quiver	2063	.	T	G	16065	.	AB=0;ABP=0;AC=3;AF=0.176471;AN=17;AO=580;CIGAR=1X;DP=3393;DPB=3393;DPRA=0.976294;EPP=43.5045;EPPR=32.5412;GTI=0;LEN=1;MEANALT=1.88889;MQM=59.9776;MQMR=59.9047;NS=17;NUMALT=1;ODDS=855.082;PAIRED=0.996552;PAIREDR=0.998905;PAO=0;PQA=0;PQR=0;PRO=0;QA=18423;QR=86004;RO=2739;RPL=363;RPP=82.8157;RPPR=15.7973;RPR=217;RUN=1;SAF=267;SAP=10.9324;SAR=313;SRF=1311;SRP=13.8629;SRR=1428;TYPE=snp;technology.illu…	GT:DP:AD:RO:QR:AO:QA:GL	0:217:213,1:213:6735:1:13:0,-604.841	1:178:7,171:7:124:171:5347:-469.996,0	0:198:194,2:194:6206:2:21:0,-556.608	0:228:218,0:218:6888:0:0:0,-619.702	1:248:1,247:1:32:247:8163:-731.511,0	0:171:164,1:164:4871:1:13:0,-437.071	0:141:137,0:137:3987:0:0:0,-358.735	0:191:188,0:188:6008:0:0:0,-540.63	0:226:221,0:221:7089:0:0:0,-637.602	0:207:195,1:195:6056:1:8:0,-544.236	1:159:4,154:4:52:154:4825:-429.559,0	0:242:234,1:234:7330:1:13:0,-658.203	0:198:195,0:195:6132:0:0:0,-551.758	0:156:149,2:149:4802:2:20:0,-428.62	0:186:183,0:183:5803:0:0:0,-522.161	0:245:238,0:238:7501:0:0:0,-674.924	0:202:198,0:198:6388:0:0:0,-574.304	G	synonymous_variant	LOW	L_00002	GENE_L_00002	transcript	L_00002_gene	protein_coding	2018-01-01	c.507T>G	p.Thr169Thr	507/1101	507/1101	169/366
scf7180000000002-quiver	2093	.	ATGCACC	GTGTACT	10904.6	.	AB=0;ABP=0;AC=3;AF=0.176471;AN=17;AO=372;CIGAR=1X2M1X2M1X;DP=3172;DPB=3343.43;DPRA=0.706352;EPP=20.0318;EPPR=91.8309;GTI=0;LEN=7;MEANALT=10;MQM=59.9839;MQMR=59.977;NS=17;NUMALT=1;ODDS=567.049;PAIRED=1;PAIREDR=0.997743;PAO=39;PQA=1139;PQR=7212;PRO=259;QA=11192;QR=67576;RO=2215;RPL=205;RPP=11.4393;RPPR=37.2921;RPR=167;RUN=1;SAF=210;SAP=16.4594;SAR=162;SRF=1156;SRP=12.2344;SRR=1059;TYPE=complex;tech…	GT:DP:AD:RO:QR:AO:QA:GL	0:213:181,0:181:5605:0:0:0,-547.945	1:122:0,100:0:0:100:2875:-282.517,0	0:183:148,0:148:4495:0:0:0,-459.673	0:228:190,0:190:5798:0:0:0,-567.286	1:181:0,177:0:0:177:5661:-575.581,0	0:157:129,0:129:4018:0:0:0,-397.664	0:167:137,0:137:4161:0:0:0,-388.038	0:203:171,0:171:5195:0:0:0,-518.6	0:226:173,0:173:5352:0:0:0,-521.11	0:204:152,0:152:4572:0:0:0,-485.007	1:114:0,95:0:0:95:2656:-251.628,0	0:225:182,0:182:5569:0:0:0,-560.536	0:173:142,0:142:4379:0:0:0,-450.035	0:148:118,0:118:3543:0:0:0,-375.717	0:198:157,0:157:4733:0:0:0,-457.508	0:254:192,0:192:5802:0:0:0,-562.229	0:176:143,0:143:4354:0:0:0,-439.965	GTGTACT	synonymous_variant	LOW	L_00002	GENE_L_00002	transcript	L_00002_gene	protein_coding	2018-01-01	c.537_543delATGCACCinsGTGTACT	p.179	537/1101	537/1101	179/366
scf7180000000002-quiver	2162	.	ACTT	GCTG	15702.5	.	AB=0;ABP=0;AC=3;AF=0.176471;AN=17;AO=542;CIGAR=1X2M1X;DP=3408;DPB=3547.25;DPRA=0.901424;EPP=6.15132;EPPR=17.1727;GTI=0;LEN=4;MEANALT=6.5;MQM=59.9022;MQMR=59.9207;NS=17;NUMALT=1;ODDS=902.986;PAIRED=1;PAIREDR=0.997169;PAO=56;PQA=1674;PQR=6135;PRO=228;QA=16105;QR=76797;RO=2473;RPL=208;RPP=66.616;RPPR=17.1727;RPR=334;RUN=1;SAF=339;SAP=77.1128;SAR=203;SRF=1302;SRP=18.0789;SRR=1171;TYPE=complex;technol…	GT:DP:AD:RO:QR:AO:QA:GL	0:216:186,0:186:5796:0:0:0,-563.903	1:162:0,154:0:0:154:4107:-404.949,0	0:216:196,0:196:6039:0:0:0,-574.527	0:215:190,0:190:5853:0:0:0,-557.724	1:262:0,257:0:0:257:8205:-799.702,0	0:150:131,0:131:4154:0:0:0,-388.207	0:156:132,0:132:4043:0:0:0,-401.868	0:199:171,0:171:5466:0:0:0,-526.118	0:230:199,0:199:6180:0:0:0,-594.45	0:227:199,0:199:6114:0:0:0,-596.425	1:142:0,130:0:0:130:3785:-391.221,0	0:256:223,0:223:6987:0:0:0,-668.342	0:192:170,0:170:5269:0:0:0,-512.442	0:174:151,1:151:4783:1:8:0,-471.579	0:197:168,0:168:5091:0:0:0,-514.345	0:262:221,0:221:6844:0:0:0,-675.481	0:152:136,0:136:4178:0:0:0,-406.586	GCTG	synonymous_variant	LOW	L_00002	GENE_L_00002	transcript	L_00002_gene	protein_coding	2018-01-01	c.606_609delACTTinsGCTG	p.202	606/1101	606/1101	202/366
scf7180000000002-quiver	2201	.	C	T	15397.7	.	AB=0;ABP=0;AC=3;AF=0.176471;AN=17;AO=585;CIGAR=1X;DP=3369;DPB=3369;DPRA=1.14186;EPP=10.5269;EPPR=6.35498;GTI=0;LEN=1;MEANALT=2.33333;MQM=59.9932;MQMR=59.9238;NS=17;NUMALT=1;ODDS=841.987;PAIRED=1;PAIREDR=0.995261;PAO=0;PQA=0;PQR=0;PRO=0;QA=17385;QR=90154;RO=2743;RPL=318;RPP=12.665;RPPR=129.04;RPR=267;RUN=1;SAF=346;SAP=45.5081;SAR=239;SRF=1402;SRP=5.956;SRR=1341;TYPE=snp;technology.illumina=1	GT:DP:AD:RO:QR:AO:QA:GL	0:213:212,0:212:6914:0:0:0,-622.178	1:167:1,156:1:37:156:4214:-375.831,0	0:226:225,0:225:7560:0:0:0,-680.286	0:230:225,1:225:7279:1:8:0,-654.13	1:280:0,278:0:0:278:9080:-817.053,0	0:143:143,0:143:4662:0:0:0,-419.227	0:144:144,0:144:4722:0:0:0,-425.121	0:200:199,0:199:6700:0:0:0,-602.916	0:203:202,1:202:6737:1:8:0,-605.578	0:211:210,0:210:6815:0:0:0,-613.205	1:155:0,147:0:0:147:4049:-364.401,0	0:258:252,2:252:8435:2:26:0,-756.646	0:190:189,0:189:6196:0:0:0,-557.159	0:179:178,0:178:5931:0:0:0,-533.786	0:186:183,0:183:5756:0:0:0,-518.028	0:237:235,0:235:7582:0:0:0,-682.278	0:147:145,0:145:4828:0:0:0,-434.521	T	synonymous_variant	LOW	L_00002	GENE_L_00002	transcript	L_00002_gene	protein_coding	2018-01-01	c.645C>T	p.Arg215Arg	645/1101	645/1101	215/366
scf7180000000002-quiver	2216	.	C	G	15820.1	.	AB=0;ABP=0;AC=3;AF=0.176471;AN=17;AO=574;CIGAR=1X;DP=3169;DPB=3169;DPRA=1.00766;EPP=9.68361;EPPR=3.15484;GTI=0;LEN=1;MEANALT=2.33333;MQM=59.9146;MQMR=59.8755;NS=17;NUMALT=1;ODDS=898.707;PAIRED=1;PAIREDR=0.995668;PAO=0;PQA=0;PQR=0;PRO=0;QA=17842;QR=80402;RO=2539;RPL=336;RPP=39.3427;RPPR=161.882;RPR=238;RUN=1;SAF=332;SAP=33.653;SAR=242;SRF=1293;SRP=4.89954;SRR=1246;TYPE=snp;technology.illumina=1	GT:DP:AD:RO:QR:AO:QA:GL	0:199:197,0:197:6233:0:0:0,-560.794	1:165:1,161:1:8:161:5085:-456.653,0	0:217:216,0:216:7024:0:0:0,-631.173	0:205:200,0:200:6185:0:0:0,-556.577	1:267:0,266:0:0:266:8420:-757.691,0	0:139:137,0:137:4311:0:0:0,-384.913	0:142:139,0:139:4517:0:0:0,-406.542	0:188:183,0:183:5797:0:0:0,-521.626	0:190:188,1:188:6015:1:8:0,-540.618	0:199:193,0:193:6022:0:0:0,-541.869	1:148:2,144:2:16:144:4313:-386.767,0	0:236:231,0:231:7300:0:0:0,-656.839	0:180:176,1:176:5507:1:8:0,-494.859	0:155:154,0:154:4946:0:0:0,-445.118	0:174:168,1:168:5229:1:8:0,-469.878	0:231:222,0:222:6993:0:0:0,-629.289	0:134:132,0:132:4299:0:0:0,-386.939	G	synonymous_variant	LOW	L_00002	GENE_L_00002	transcript	L_00002_gene	protein_coding	2018-01-01	c.660C>G	p.Thr220Thr	660/1101	660/1101	220/366
scf7180000000002-quiver	2387	.	C	T	16160.5	.	AB=0;ABP=0;AC=3;AF=0.176471;AN=17;AO=635;CIGAR=1X;DP=3781;DPB=3781;DPRA=1.17789;EPP=3.28729;EPPR=10.9319;GTI=0;LEN=1;MEANALT=2.33333;MQM=59.9811;MQMR=59.9153;NS=17;NUMALT=1;ODDS=945.343;PAIRED=0.998425;PAIREDR=0.996753;PAO=0;PQA=0;PQR=0;PRO=0;QA=18145;QR=98792;RO=3080;RPL=303;RPP=5.88622;RPPR=3.0808;RPR=332;RUN=1;SAF=296;SAP=9.33322;SAR=339;SRF=1512;SRP=5.22125;SRR=1568;TYPE=snp;technology.illumi…	GT:DP:AD:RO:QR:AO:QA:GL	0:229:227,0:227:7439:0:0:0,-669.438	1:178:1,170:1:13:170:4576:-410.674,0	0:205:204,0:204:6601:0:0:0,-594.016	0:304:295,1:295:9305:1:13:0,-835.416	1:275:0,272:0:0:272:8717:-784.39,0	0:164:161,0:161:4945:0:0:0,-445.079	0:171:167,0:167:5442:0:0:0,-489.759	0:209:209,0:209:6713:0:0:0,-604.225	0:215:212,0:212:6821:0:0:0,-613.811	0:245:240,0:240:7601:0:0:0,-683.989	1:202:0,190:0:0:190:4818:-433.552,0	0:292:287,1:287:9122:1:8:0,-819.427	0:217:215,0:215:6987:0:0:0,-628.791	0:181:179,0:179:5743:0:0:0,-516.821	0:228:223,1:223:7258:1:13:0,-651.968	0:235:232,0:232:7316:0:0:0,-658.3	0:231:228,0:228:7486:0:0:0,-672.767	T	synonymous_variant	LOW	L_00002	GENE_L_00002	transcript	L_00002_gene	protein_coding	2018-01-01	c.831C>T	p.Arg277Arg	831/1101	831/1101	277/366
scf7180000000002-quiver	2740	.	C	T	9865.63	.	AB=0;ABP=0;AC=3;AF=0.176471;AN=17;AO=377;CIGAR=1X;DP=2406;DPB=2406;DPRA=0.900017;EPP=24.4428;EPPR=91.0215;GTI=0;LEN=1;MEANALT=1.66667;MQM=59.9098;MQMR=59.7955;NS=17;NUMALT=1;ODDS=542.239;PAIRED=1;PAIREDR=0.99799;PAO=0;PQA=0;PQR=0;PRO=0;QA=11131;QR=63932;RO=1990;RPL=186;RPP=3.1543;RPPR=11.4605;RPR=191;RUN=1;SAF=186;SAP=3.1543;SAR=191;SRF=990;SRP=3.11942;SRR=1000;TYPE=snp;technology.illumina=1	GT:DP:AD:RO:QR:AO:QA:GL	0:141:139,0:139:4390:0:0:0,-395.168	1:122:0,116:0:0:116:2958:-266.224,0	0:151:148,0:148:4916:0:0:0,-442.432	0:199:197,0:197:6413:0:0:0,-576.648	1:165:0,165:0:0:165:5538:-498.545,0	0:103:100,0:100:3190:0:0:0,-286.544	0:112:110,0:110:3633:0:0:0,-326.882	0:139:138,0:138:4444:0:0:0,-399.705	0:165:163,0:163:5026:0:0:0,-452.351	0:149:147,0:147:4865:0:0:0,-437.826	1:102:1,96:1:13:96:2635:-235.991,0	0:192:189,0:189:6121:0:0:0,-550.866	0:129:128,0:128:4018:0:0:0,-361.642	0:119:117,0:117:3642:0:0:0,-327.68	0:135:133,0:133:4328:0:0:0,-389.53	0:178:175,0:175:5682:0:0:0,-511.37	0:105:105,0:105:3251:0:0:0,-292.778	T	synonymous_variant	LOW	L_00003	GENE_L_00003	transcript	L_00003_gene	protein_coding	2018-01-01	c.82C>T	p.Leu28Leu	82/1080	82/1080	28/359
scf7180000000002-quiver	2784	.	T	C	10103.7	.	AB=0;ABP=0;AC=3;AF=0.176471;AN=17;AO=390;CIGAR=1X;DP=2422;DPB=2422;DPRA=0.947802;EPP=48.1101;EPPR=153.199;GTI=0;LEN=1;MEANALT=2.42857;MQM=60;MQMR=59.7972;NS=17;NUMALT=1;ODDS=579.968;PAIRED=0.997436;PAIREDR=0.998468;PAO=0;PQA=0;PQR=0;PRO=0;QA=11570;QR=59090;RO=1958;RPL=194;RPP=3.03257;RPPR=3.01474;RPR=196;RUN=1;SAF=164;SAP=24.4132;SAR=226;SRF=901;SRP=29.9996;SRR=1057;TYPE=snp;technology.illumina=1	GT:DP:AD:RO:QR:AO:QA:GL	0:141:138,0:138:4231:0:0:0,-380.715	1:129:3,124:3:87:124:3493:-306.618,0	0:182:175,2:175:5283:2:21:0,-473.308	0:187:181,0:181:5484:0:0:0,-493.515	1:158:0,158:0:0:158:5192:-467.424,0	0:100:97,0:97:2887:0:0:0,-259.844	0:120:114,0:114:3496:0:0:0,-314.701	0:135:130,1:130:3777:1:13:0,-337.762	0:156:150,0:150:4419:0:0:0,-397.663	0:146:140,0:140:4364:0:0:0,-392.727	1:105:0,103:0:0:103:2821:-253.927,0	0:192:186,0:186:5704:0:0:0,-513.126	0:130:124,0:124:3671:0:0:0,-328.735	0:109:104,1:104:3308:1:8:0,-297.026	0:148:141,1:141:4256:1:22:0,-381.044	0:171:164,0:164:4767:0:0:0,-429.018	0:113:111,0:111:3356:0:0:0,-302.083	C	synonymous_variant	LOW	L_00003	GENE_L_00003	transcript	L_00003_gene	protein_coding	2018-01-01	c.126T>C	p.Ala42Ala	126/1080	126/1080	42/359
scf7180000000002-quiver	2820	.	T	C	10052.7	.	AB=0;ABP=0;AC=3;AF=0.176471;AN=17;AO=412;CIGAR=1X;DP=2349;DPB=2349;DPRA=1.30958;EPP=3.20004;EPPR=21.6451;GTI=0;LEN=1;MEANALT=2.3125;MQM=60;MQMR=59.8541;NS=17;NUMALT=1;ODDS=489.142;PAIRED=1;PAIREDR=0.998378;PAO=0;PQA=0;PQR=0;PRO=0;QA=11763;QR=48804;RO=1850;RPL=204;RPP=3.09463;RPPR=8.76177;RPR=208;RUN=1;SAF=157;SAP=53.6288;SAR=255;SRF=870;SRP=17.2129;SRR=980;TYPE=snp;technology.illumina=1	GT:DP:AD:RO:QR:AO:QA:GL	0:132:126,3:126:3236:3:37:0,-287.948	1:112:0,109:0:0:109:3104:-279.41,0	0:177:167,6:167:4288:6:68:0,-379.813	0:175:163,1:163:4209:1:13:0,-377.618	1:158:0,158:0:0:158:5031:-452.938,0	0:99:92,2:92:2280:2:26:0,-202.914	0:107:101,0:101:2788:0:0:0,-250.968	0:113:103,2:103:2975:2:21:0,-265.876	0:142:138,1:138:3750:1:13:0,-336.364	0:142:135,2:135:3642:2:26:0,-325.456	1:109:0,109:0:0:109:3182:-286.554,0	0:194:188,2:188:5066:2:21:0,-452.55	0:127:113,5:113:2922:5:60:0,-257.586	0:119:115,2:115:3040:2:26:0,-271.277	0:154:142,4:142:3574:4:38:0,-318.249	0:167:154,2:154:4080:2:21:0,-365.121	0:122:113,4:113:2954:4:76:0,-259.024	C	synonymous_variant	LOW	L_00003	GENE_L_00003	transcript	L_00003_gene	protein_coding	2018-01-01	c.162T>C	p.Ser54Ser	162/1080	162/1080	54/359
scf7180000000002-quiver	2922	.	T	G	12437.8	.	AB=0;ABP=0;AC=3;AF=0.176471;AN=17;AO=470;CIGAR=1X;DP=2572;DPB=2572;DPRA=1.03952;EPP=5.24645;EPPR=4.24443;GTI=0;LEN=1;MEANALT=2;MQM=59.8745;MQMR=59.8368;NS=17;NUMALT=1;ODDS=474.042;PAIRED=0.997872;PAIREDR=0.998033;PAO=0;PQA=0;PQR=0;PRO=0;QA=14236;QR=62609;RO=2034;RPL=183;RPP=52.9819;RPPR=102.975;RPR=287;RUN=1;SAF=241;SAP=3.6756;SAR=229;SRF=1032;SRP=3.97113;SRR=1002;TYPE=snp;technology.illumina=1	GT:DP:AD:RO:QR:AO:QA:GL	0:153:146,0:146:4485:0:0:0,-403.606	1:140:4,135:4:51:135:4048:-359.755,0	0:195:190,2:190:5866:2:21:0,-525.819	0:187:177,1:177:5600:1:13:0,-502.666	1:172:2,170:2:28:170:5497:-492.191,0	0:77:73,1:73:2233:1:16:0,-199.526	0:135:134,0:134:3948:0:0:0,-355.318	0:140:137,0:137:4304:0:0:0,-387.318	0:166:164,0:164:5172:0:0:0,-465.335	0:136:132,1:132:4198:1:8:0,-377.08	1:159:2,156:2:21:156:4562:-408.535,0	0:208:202,1:202:6121:1:13:0,-548.326	0:116:112,0:112:3581:0:0:0,-322.338	0:136:131,0:131:4188:0:0:0,-376.923	0:158:146,1:146:4439:1:13:0,-398.32	0:189:183,0:183:5452:0:0:0,-490.66	0:105:99,2:99:2922:2:45:0,-258.9	G	synonymous_variant	LOW	L_00003	GENE_L_00003	transcript	L_00003_gene	protein_coding	2018-01-01	c.264T>G	p.Leu88Leu	264/1080	264/1080	88/359
scf7180000000002-quiver	2985	.	T	C	12254.5	.	AB=0;ABP=0;AC=3;AF=0.176471;AN=17;AO=458;CIGAR=1X;DP=2546;DPB=2546;DPRA=1.04736;EPP=4.90678;EPPR=24.189;GTI=0;LEN=1;MEANALT=2.42857;MQM=59.8362;MQMR=59.7981;NS=17;NUMALT=1;ODDS=468.986;PAIRED=1;PAIREDR=0.997476;PAO=0;PQA=0;PQR=0;PRO=0;QA=14028;QR=56456;RO=1981;RPL=297;RPP=90.7036;RPPR=216.191;RPR=161;RUN=1;SAF=196;SAP=23.663;SAR=262;SRF=908;SRP=32.853;SRR=1073;TYPE=snp;technology.illumina=1	GT:DP:AD:RO:QR:AO:QA:GL	0:168:163,0:163:4628:0:0:0,-416.465	1:148:4,142:4:66:142:4065:-359.859,0	0:181:172,0:172:4621:0:0:0,-415.872	0:192:181,0:181:5230:0:0:0,-470.601	1:169:0,169:0:0:169:5537:-498.457,0	0:78:75,0:75:2219:0:0:0,-199.764	0:119:113,0:113:3206:0:0:0,-288.513	0:151:144,0:144:4088:0:0:0,-367.269	0:162:155,0:155:4246:0:0:0,-382.143	0:146:137,1:137:3986:1:13:0,-356.991	1:150:2,143:2:40:143:4374:-389.944,0	0:206:194,0:194:5707:0:0:0,-512.606	0:111:106,0:106:3141:0:0:0,-282.754	0:127:120,1:120:3475:1:13:0,-311.595	0:137:130,1:130:3763:1:13:0,-337.513	0:200:193,1:193:5421:1:13:0,-483.979	0:101:92,0:92:2619:0:0:0,-234.897	C	synonymous_variant	LOW	L_00003	GENE_L_00003	transcript	L_00003_gene	protein_coding	2018-01-01	c.327T>C	p.Ala109Ala	327/1080	327/1080	109/359
scf7180000000002-quiver	2992	.	T	C	12959.6	.	AB=0;ABP=0;AC=3;AF=0.176471;AN=17;AO=472;CIGAR=1X;DP=2632;DPB=2632;DPRA=1.12578;EPP=9.65353;EPPR=20.4924;GTI=0;LEN=1;MEANALT=2;MQM=59.7458;MQMR=59.8708;NS=17;NUMALT=1;ODDS=461.485;PAIRED=1;PAIREDR=0.998549;PAO=0;PQA=0;PQR=0;PRO=0;QA=14784;QR=62584;RO=2067;RPL=297;RPP=71.4853;RPPR=138.405;RPR=175;RUN=1;SAF=200;SAP=26.8597;SAR=272;SRF=952;SRP=30.9222;SRR=1115;TYPE=snp;technology.illumina=1	GT:DP:AD:RO:QR:AO:QA:GL	0:173:169,0:169:5147:0:0:0,-463.106	1:151:2,147:2:69:147:4463:-395.324,0	0:189:183,0:183:5482:0:0:0,-493.169	0:196:182,2:182:5439:2:26:0,-487.073	1:173:0,172:0:0:172:5610:-504.899,0	0:83:79,0:79:2157:0:0:0,-194.198	0:122:112,0:112:3408:0:0:0,-306.737	0:151:142,0:142:4397:0:0:0,-395.69	0:171:161,0:161:4849:0:0:0,-436.369	0:153:148,1:148:4462:1:11:0,-400.599	1:148:0,148:0:0:148:4648:-417.208,0	0:206:196,1:196:5800:1:13:0,-520.772	0:119:114,0:114:3479:0:0:0,-313.076	0:133:129,1:129:4128:1:13:0,-370.336	0:146:141,0:141:4342:0:0:0,-390.793	0:213:208,0:208:6377:0:0:0,-573.609	0:105:101,0:101:3048:0:0:0,-272.569	C	synonymous_variant	LOW	L_00003	GENE_L_00003	transcript	L_00003_gene	protein_coding	2018-01-01	c.334T>C	p.Leu112Leu	334/1080	334/1080	112/359
scf7180000000002-quiver	3039	.	C	T	8745.13	.	AB=0;ABP=0;AC=3;AF=0.176471;AN=17;AO=388;CIGAR=1X;DP=2342;DPB=2342;DPRA=0.891074;EPP=8.04722;EPPR=4.25293;GTI=0;LEN=1;MEANALT=2.5;MQM=59.933;MQMR=59.8807;NS=17;NUMALT=1;ODDS=526.311;PAIRED=1;PAIREDR=0.998949;PAO=0;PQA=0;PQR=0;PRO=0;QA=9930;QR=60500;RO=1903;RPL=203;RPP=4.82359;RPPR=14.194;RPR=185;RUN=1;SAF=184;SAP=5.24893;SAR=204;SRF=918;SRP=8.1326;SRR=985;TYPE=snp;technology.illumina=1	GT:DP:AD:RO:QR:AO:QA:GL	0:148:146,0:146:4595:0:0:0,-413.494	1:120:3,112:3:29:112:2807:-249.843,0	0:148:147,0:147:4691:0:0:0,-421.946	0:185:184,0:184:5779:0:0:0,-520.11	1:156:0,148:0:0:148:4188:-376.926,0	0:82:80,1:80:2434:1:13:0,-217.99	0:99:99,0:99:3080:0:0:0,-276.706	0:129:125,0:125:3942:0:0:0,-354.8	0:148:146,0:146:4605:0:0:0,-414.394	0:154:149,0:149:4797:0:0:0,-431.171	1:134:1,125:1:13:125:2901:-259.921,0	0:197:196,0:196:6129:0:0:0,-550.611	0:127:124,0:124:4077:0:0:0,-366.934	0:113:111,0:111:3514:0:0:0,-316.318	0:128:126,0:126:4179:0:0:0,-376.133	0:175:169,1:169:5564:1:13:0,-499.581	0:99:97,1:97:3072:1:8:0,-275.869	T	synonymous_variant	LOW	L_00003	GENE_L_00003	transcript	L_00003_gene	protein_coding	2018-01-01	c.381C>T	p.Gly127Gly	381/1080	381/1080	127/359
scf7180000000002-quiver	3057	.	CGCA	TGCG	8493.26	.	AB=0;ABP=0;AC=3;AF=0.176471;AN=17;AO=325;CIGAR=1X2M1X;DP=2180;DPB=2210.75;DPRA=0.892532;EPP=27.872;EPPR=68.4826;GTI=0;LEN=4;MEANALT=6.33333;MQM=59.7723;MQMR=59.928;NS=17;NUMALT=1;ODDS=473.349;PAIRED=1;PAIREDR=0.998229;PAO=7;PQA=230;PQR=1516;PRO=53;QA=9394;QR=53719;RO=1694;RPL=156;RPP=4.13947;RPPR=11.6295;RPR=169;RUN=1;SAF=147;SAP=9.43118;SAR=178;SRF=774;SRP=30.3344;SRR=920;TYPE=complex;technology…	GT:DP:AD:RO:QR:AO:QA:GL	0:134:124,0:124:3914:0:0:0,-365.819	1:89:0,82:0:0:82:2314:-214.916,0	0:139:129,0:129:4154:0:0:0,-384.948	0:173:161,0:161:5160:0:0:0,-472.589	1:145:0,133:0:0:133:4084:-374.892,0	0:75:67,0:67:2030:0:0:0,-195.119	0:99:94,0:94:2943:0:0:0,-263.731	0:120:110,0:110:3379:0:0:0,-306.441	0:137:129,0:129:4176:0:0:0,-384.844	0:150:137,0:137:4331:0:0:0,-403.602	1:116:0,110:0:0:110:2996:-274.412,0	0:196:185,0:185:5837:0:0:0,-548.97	0:119:109,0:109:3547:0:0:0,-327.484	0:98:90,0:90:2834:0:0:0,-266.649	0:121:109,0:109:3461:0:0:0,-315.495	0:161:149,0:149:4717:0:0:0,-433.274	0:108:101,0:101:3236:0:0:0,-301.053	TGCG	synonymous_variant	LOW	L_00003	GENE_L_00003	transcript	L_00003_gene	protein_coding	2018-01-01	c.399_402delCGCAinsTGCG	p.133	399/1080	399/1080	133/359
scf7180000000002-quiver	3066	.	G	A	9388.85	.	AB=0;ABP=0;AC=3;AF=0.176471;AN=17;AO=362;CIGAR=1X;DP=2313;DPB=2313;DPRA=1.22122;EPP=34.1067;EPPR=34.1416;GTI=0;LEN=1;MEANALT=2.14286;MQM=59.8536;MQMR=59.8852;NS=17;NUMALT=1;ODDS=500.244;PAIRED=1;PAIREDR=0.997894;PAO=0;PQA=0;PQR=0;PRO=0;QA=10706;QR=58723;RO=1899;RPL=188;RPP=4.18601;RPPR=3.03889;RPR=174;RUN=1;SAF=167;SAP=7.71316;SAR=195;SRF=868;SRP=33.3915;SRR=1031;TYPE=snp;technology.illumina=1	GT:DP:AD:RO:QR:AO:QA:GL	0:142:139,0:139:4271:0:0:0,-384.415	1:93:0,88:0:0:88:2452:-220.764,0	0:150:148,0:148:4699:0:0:0,-422.904	0:189:183,2:183:5706:2:59:0,-508.119	1:152:0,152:0:0:152:4992:-449.427,0	0:81:78,0:78:2390:0:0:0,-215.106	0:104:102,0:102:3069:0:0:0,-274.386	0:126:123,0:123:3649:0:0:0,-328.379	0:147:144,0:144:4553:0:0:0,-409.532	0:160:154,0:154:4748:0:0:0,-426.34	1:119:0,116:0:0:116:3171:-285.082,0	0:208:203,2:203:6234:2:16:0,-559.555	0:122:121,0:121:3825:0:0:0,-344.322	0:100:97,0:97:2979:0:0:0,-268.135	0:128:124,1:124:3832:1:8:0,-344.195	0:177:172,1:172:5307:1:8:0,-476.925	0:115:111,0:111:3461:0:0:0,-311.526	A	synonymous_variant	LOW	L_00003	GENE_L_00003	transcript	L_00003_gene	protein_coding	2018-01-01	c.408G>A	p.Leu136Leu	408/1080	408/1080	136/359
scf7180000000002-quiver	3123	.	T	C	9895.04	.	AB=0;ABP=0;AC=3;AF=0.176471;AN=17;AO=376;CIGAR=1X;DP=2421;DPB=2421;DPRA=0.849664;EPP=3.37991;EPPR=12.3022;GTI=0;LEN=1;MEANALT=2.2;MQM=59.875;MQMR=59.9019;NS=17;NUMALT=1;ODDS=555.257;PAIRED=0.99734;PAIREDR=0.998483;PAO=0;PQA=0;PQR=0;PRO=0;QA=11285;QR=60727;RO=1978;RPL=206;RPP=10.4949;RPPR=3.87098;RPR=170;RUN=1;SAF=184;SAP=3.37991;SAR=192;SRF=924;SRP=21.5633;SRR=1054;TYPE=snp;technology.illumina=1	GT:DP:AD:RO:QR:AO:QA:GL	0:151:148,0:148:4636:0:0:0,-417.222	1:97:4,92:4:95:92:2794:-242.864,0	0:159:150,0:150:4532:0:0:0,-407.79	0:179:176,0:176:5380:0:0:0,-483.568	1:164:0,163:0:0:163:5111:-459.989,0	0:104:98,0:98:3031:0:0:0,-271.842	0:110:108,0:108:3435:0:0:0,-309.154	0:120:113,0:113:3480:0:0:0,-313.209	0:158:154,0:154:4999:0:0:0,-449.734	0:155:152,0:152:4626:0:0:0,-416.335	1:122:2,118:2:21:118:3347:-299.372,0	0:192:189,0:189:5782:0:0:0,-520.321	0:132:129,0:129:3946:0:0:0,-355.149	0:110:103,1:103:2980:1:12:0,-267.157	0:140:134,2:134:4086:2:21:0,-365.797	0:194:188,0:188:5800:0:0:0,-521.969	0:134:130,0:130:3898:0:0:0,-350.768	C	synonymous_variant	LOW	L_00003	GENE_L_00003	transcript	L_00003_gene	protein_coding	2018-01-01	c.465T>C	p.Asn155Asn	465/1080	465/1080	155/359
scf7180000000002-quiver	3132	.	C	T	8998.31	.	AB=0;ABP=0;AC=3;AF=0.176471;AN=17;AO=359;CIGAR=1X;DP=2333;DPB=2333;DPRA=1.1273;EPP=4.75837;EPPR=12.5876;GTI=0;LEN=1;MEANALT=1.57143;MQM=59.8357;MQMR=59.8409;NS=17;NUMALT=1;ODDS=466.578;PAIRED=0.997214;PAIREDR=0.99745;PAO=0;PQA=0;PQR=0;PRO=0;QA=10280;QR=63306;RO=1961;RPL=186;RPP=4.03253;RPPR=3.59608;RPR=173;RUN=1;SAF=183;SAP=3.30668;SAR=176;SRF=943;SRP=9.23903;SRR=1018;TYPE=snp;technology.illumina…	GT:DP:AD:RO:QR:AO:QA:GL	0:145:145,0:145:4824:0:0:0,-434.277	1:93:2,90:2:74:90:2360:-205.656,0	0:152:151,0:151:4941:0:0:0,-443.339	0:167:166,1:166:5342:1:8:0,-480.086	1:158:0,158:0:0:158:5146:-463.286,0	0:100:99,0:99:3067:0:0:0,-275.511	0:107:106,0:106:3506:0:0:0,-315.498	0:118:118,0:118:3757:0:0:0,-338.277	0:156:155,0:155:5062:0:0:0,-455.474	0:151:151,0:151:4838:0:0:0,-435.513	1:109:0,107:0:0:107:2713:-244.06,0	0:183:182,1:182:5799:1:13:0,-520.696	0:134:133,0:133:4303:0:0:0,-387.338	0:106:104,0:104:3340:0:0:0,-300.645	0:131:129,1:129:4119:1:13:0,-369.544	0:188:186,1:186:6013:1:27:0,-538.487	0:135:134,0:134:4321:0:0:0,-388.9	T	synonymous_variant	LOW	L_00003	GENE_L_00003	transcript	L_00003_gene	protein_coding	2018-01-01	c.474C>T	p.Leu158Leu	474/1080	474/1080	158/359
scf7180000000002-quiver	3150	.	CCTT	ACTC	7147.9	.	AB=0;ABP=0;AC=3;AF=0.176471;AN=17;AO=285;CIGAR=1X2M1X;DP=2190;DPB=2213.5;DPRA=0.757962;EPP=7.04086;EPPR=8.99418;GTI=0;LEN=4;MEANALT=5.33333;MQM=59.993;MQMR=59.911;NS=17;NUMALT=1;ODDS=428.527;PAIRED=1;PAIREDR=0.995703;PAO=7;PQA=187;PQR=1187;PRO=60;QA=8030;QR=50203;RO=1629;RPL=159;RPP=11.3076;RPPR=51.6398;RPR=126;RUN=1;SAF=136;SAP=4.29794;SAR=149;SRF=742;SRP=31.0368;SRR=887;TYPE=complex;technology.…	GT:DP:AD:RO:QR:AO:QA:GL	0:137:116,0:116:3679:0:0:0,-338.047	1:85:2,78:2:68:78:2214:-197.165,0	0:146:126,0:126:3948:0:0:0,-366.88	0:161:135,0:135:4101:0:0:0,-381.697	1:128:0,122:0:0:122:3684:-343.037,0	0:99:92,0:92:2751:0:0:0,-248.882	0:101:92,0:92:2901:0:0:0,-264.933	0:107:97,0:97:3014:0:0:0,-278.897	0:143:122,0:122:3772:0:0:0,-350.841	0:142:124,0:124:3873:0:0:0,-369.384	1:93:0,85:0:0:85:2132:-189.03,0	0:183:161,0:161:4966:0:0:0,-452.222	0:133:111,0:111:3538:0:0:0,-318.443	0:111:86,0:86:2590:0:0:0,-233.158	0:120:110,0:110:3320:0:0:0,-303.703	0:173:150,0:150:4592:0:0:0,-425.697	0:128:105,0:105:3090:0:0:0,-282.204	ACTC	synonymous_variant	LOW	L_00003	GENE_L_00003	transcript	L_00003_gene	protein_coding	2018-01-01	c.492_495delCCTTinsACTC	p.164	492/1080	492/1080	164/359
scf7180000000002-quiver	3168	.	C	T	6950.03	.	AB=0;ABP=0;AC=3;AF=0.176471;AN=17;AO=268;CIGAR=1X;DP=2221;DPB=2221;DPRA=0.925361;EPP=11.3073;EPPR=56.1837;GTI=0;LEN=1;MEANALT=2;MQM=59.9925;MQMR=59.9017;NS=17;NUMALT=1;ODDS=418.279;PAIRED=1;PAIREDR=0.99688;PAO=0;PQA=0;PQR=0;PRO=0;QA=8101;QR=61810;RO=1923;RPL=151;RPP=12.3768;RPPR=29.444;RPR=117;RUN=1;SAF=129;SAP=3.82055;SAR=139;SRF=906;SRP=16.9233;SRR=1017;TYPE=snp;technology.illumina=1	GT:DP:AD:RO:QR:AO:QA:GL	0:129:127,0:127:4271:0:0:0,-384.425	1:77:2,73:2:74:73:2224:-193.431,0	0:164:160,0:160:5079:0:0:0,-457.065	0:156:155,0:155:5026:0:0:0,-451.895	1:118:0,117:0:0:117:3724:-335.199,0	0:98:98,0:98:3048:0:0:0,-274.515	0:109:108,0:108:3507:0:0:0,-315.618	0:120:119,0:119:3944:0:0:0,-354.909	0:148:146,0:146:4859:0:0:0,-437.334	0:148:146,1:146:4691:1:13:0,-421.074	1:84:1,75:1:13:75:2124:-190.036,0	0:182:181,1:181:5659:1:8:0,-508.6	0:136:134,1:134:4163:1:8:0,-373.983	0:118:117,0:117:3727:0:0:0,-335.522	0:123:122,0:122:3861:0:0:0,-347.478	0:186:186,0:186:5997:0:0:0,-539.751	0:125:121,0:121:3891:0:0:0,-350.159	T	synonymous_variant	LOW	L_00003	GENE_L_00003	transcript	L_00003_gene	protein_coding	2018-01-01	c.510C>T	p.Pro170Pro	510/1080	510/1080	170/359
scf7180000000002-quiver	3174	.	CGCTATTAAAG	TGCCATAAAAA	4963.52	.	AB=0;ABP=0;AC=3;AF=0.176471;AN=17;AO=194;CIGAR=1X2M1X2M1X3M1X;DP=1948;DPB=2114.82;DPRA=0.618605;EPP=9.45756;EPPR=106.473;GTI=0;LEN=11;MEANALT=8.66667;MQM=60;MQMR=59.9992;NS=17;NUMALT=1;ODDS=238.246;PAIRED=1;PAIREDR=0.995898;PAO=11;PQA=320;PQR=8349;PRO=297;QA=5521;QR=37401;RO=1219;RPL=136;RPP=71.1095;RPPR=45.8074;RPR=58;RUN=1;SAF=97;SAP=3.0103;SAR=97;SRF=581;SRP=8.79792;SRR=638;TYPE=complex;techno…	GT:DP:AD:RO:QR:AO:QA:GL	0:115:83,0:83:2591:0:0:0,-262.389	1:64:2,50:2:62:50:1322:-117.451,0	0:141:101,0:101:3123:0:0:0,-357.69	0:136:104,0:104:3187:0:0:0,-362.371	1:102:0,96:0:0:96:3024:-291.168,0	0:82:53,0:53:1627:0:0:0,-186.734	0:100:72,0:72:2213:0:0:0,-258.894	0:107:79,0:79:2423:0:0:0,-280.308	0:135:104,0:104:3232:0:0:0,-362.217	0:126:85,0:85:2598:0:0:0,-289.376	1:62:0,48:0:0:48:1175:-109.136,0	0:168:114,0:114:3429:0:0:0,-355.709	0:125:88,0:88:2684:0:0:0,-281.476	0:106:73,0:73:2238:0:0:0,-262.134	0:107:79,0:79:2414:0:0:0,-245.818	0:170:121,0:121:3719:0:0:0,-383.699	0:102:61,0:61:1861:0:0:0,-219.66	TGCCATAAAAA	missense_variant	MODERATE	L_00003	GENE_L_00003	transcript	L_00003_gene	protein_coding	2018-01-01	c.516_526delCGCTATTAAAGinsTGCCATAAAAA	p.Val172Ile	516/1080	516/1080	172/359
scf7180000000002-quiver	3204	.	T	C	8180.23	.	AB=0;ABP=0;AC=3;AF=0.176471;AN=17;AO=315;CIGAR=1X;DP=2183;DPB=2183;DPRA=1.01312;EPP=3.01719;EPPR=65.4449;GTI=0;LEN=1;MEANALT=2.3;MQM=59.9397;MQMR=59.8429;NS=17;NUMALT=1;ODDS=494.544;PAIRED=1;PAIREDR=0.995022;PAO=0;PQA=0;PQR=0;PRO=0;QA=9556;QR=54860;RO=1808;RPL=180;RPP=16.9698;RPPR=19.7335;RPR=135;RUN=1;SAF=147;SAP=6.05036;SAR=168;SRF=901;SRP=3.05354;SRR=907;TYPE=snp;technology.illumina=1	GT:DP:AD:RO:QR:AO:QA:GL	0:117:113,0:113:3551:0:0:0,-319.601	1:94:3,88:3:96:88:2525:-218.575,0	0:168:164,0:164:5078:0:0:0,-456.995	0:151:145,1:145:4360:1:13:0,-391.193	1:129:0,129:0:0:129:4201:-378.265,0	0:91:89,0:89:2756:0:0:0,-248.124	0:98:96,0:96:2958:0:0:0,-266.138	0:127:127,0:127:3819:0:0:0,-343.602	0:151:147,0:147:4537:0:0:0,-407.995	0:140:136,0:136:4153:0:0:0,-373.769	1:90:0,89:0:0:89:2635:-237.131,0	0:162:152,2:152:4474:2:59:0,-397.192	0:127:119,2:119:3588:2:62:0,-317.141	0:126:121,1:121:3690:1:13:0,-330.876	0:119:111,1:111:3287:1:13:0,-294.61	0:178:175,1:175:5401:1:22:0,-484.073	0:115:110,1:110:3112:1:13:0,-278.707	C	synonymous_variant	LOW	L_00003	GENE_L_00003	transcript	L_00003_gene	protein_coding	2018-01-01	c.546T>C	p.Ala182Ala	546/1080	546/1080	182/359
scf7180000000002-quiver	3252	.	ACTA	TCTC	6725.43	.	AB=0;ABP=0;AC=3;AF=0.176471;AN=17;AO=267;CIGAR=1X2M1X;DP=2204;DPB=2238;DPRA=0.704265;EPP=7.31258;EPPR=18.492;GTI=0;LEN=4;MEANALT=5.33333;MQM=60;MQMR=59.8527;NS=17;NUMALT=1;ODDS=393.648;PAIRED=1;PAIREDR=0.996944;PAO=7;PQA=166;PQR=1527;PRO=62;QA=7653;QR=47852;RO=1636;RPL=95;RPP=51.23;RPPR=114.637;RPR=172;RUN=1;SAF=146;SAP=8.09333;SAR=121;SRF=899;SRP=37.8441;SRR=737;TYPE=complex;technology.illumina=1	GT:DP:AD:RO:QR:AO:QA:GL	0:120:108,0:108:3238:0:0:0,-306.695	1:99:2,84:2:52:84:2224:-201.246,0	0:171:143,0:143:4152:0:0:0,-388.846	0:156:138,0:138:4075:0:0:0,-382.353	1:115:0,112:0:0:112:3472:-315.313,0	0:90:70,0:70:2089:0:0:0,-188.073	0:112:97,0:97:2907:0:0:0,-269.593	0:143:122,0:122:3608:0:0:0,-337.52	0:160:139,0:139:4018:0:0:0,-370.714	0:146:126,0:126:3673:0:0:0,-343.698	1:75:0,71:0:0:71:1957:-176.16,0	0:176:151,0:151:4381:0:0:0,-406.65	0:99:81,0:81:2368:0:0:0,-216.574	0:126:109,0:109:3135:0:0:0,-297.064	0:137:109,0:109:3102:0:0:0,-288.901	0:158:138,0:138:3984:0:0:0,-359.498	0:121:103,0:103:3070:0:0:0,-276.19	TCTC	synonymous_variant	LOW	L_00003	GENE_L_00003	transcript	L_00003_gene	protein_coding	2018-01-01	c.594_597delACTAinsTCTC	p.198	594/1080	594/1080	198/359
scf7180000000002-quiver	3270	.	G	A	7163.93	.	AB=0;ABP=0;AC=3;AF=0.176471;AN=17;AO=298;CIGAR=1X;DP=2219;DPB=2219;DPRA=0.763216;EPP=7.20751;EPPR=8.99166;GTI=0;LEN=1;MEANALT=2.5;MQM=60;MQMR=59.8916;NS=17;NUMALT=1;ODDS=367.675;PAIRED=1;PAIREDR=0.997343;PAO=0;PQA=0;PQR=0;PRO=0;QA=8380;QR=61336;RO=1882;RPL=110;RPP=47.3433;RPPR=193.2;RPR=188;RUN=1;SAF=161;SAP=7.20751;SAR=137;SRF=1111;SRP=136.391;SRR=771;TYPE=snp;technology.illumina=1	GT:DP:AD:RO:QR:AO:QA:GL	0:120:120,0:120:3825:0:0:0,-344.413	1:107:3,100:3:111:100:2472:-212.381,0	0:170:164,0:164:5513:0:0:0,-496.129	0:158:157,0:157:5120:0:0:0,-460.825	1:124:0,122:0:0:122:3982:-358.415,0	0:91:89,0:89:2965:0:0:0,-266.944	0:109:106,2:106:3406:2:64:0,-300.72	0:150:148,0:148:4948:0:0:0,-445.29	0:154:151,0:151:4944:0:0:0,-444.974	0:141:140,0:140:4618:0:0:0,-415.549	1:82:1,74:1:8:74:1862:-166.903,0	0:172:169,0:169:5528:0:0:0,-497.47	0:90:87,0:87:2774:0:0:0,-249.752	0:132:132,0:132:4158:0:0:0,-374.355	0:148:144,0:144:4529:0:0:0,-407.625	0:158:158,0:158:5165:0:0:0,-464.674	0:113:113,0:113:3724:0:0:0,-335.328	A	synonymous_variant	LOW	L_00003	GENE_L_00003	transcript	L_00003_gene	protein_coding	2018-01-01	c.612G>A	p.Glu204Glu	612/1080	612/1080	204/359
scf7180000000002-quiver	3327	.	A	G	8492.77	.	AB=0;ABP=0;AC=3;AF=0.176471;AN=17;AO=328;CIGAR=1X;DP=2303;DPB=2303;DPRA=0.913685;EPP=5.15529;EPPR=20.7836;GTI=0;LEN=1;MEANALT=2.16667;MQM=60;MQMR=59.8559;NS=17;NUMALT=1;ODDS=422.199;PAIRED=1;PAIREDR=0.998952;PAO=0;PQA=0;PQR=0;PRO=0;QA=9716;QR=58405;RO=1909;RPL=183;RPP=12.5701;RPPR=89.0331;RPR=145;RUN=1;SAF=180;SAP=9.78953;SAR=148;SRF=1064;SRP=57.5656;SRR=845;TYPE=snp;technology.illumina=1	GT:DP:AD:RO:QR:AO:QA:GL	0:138:134,1:134:4227:1:13:0,-378.854	1:120:2,114:2:69:114:3057:-268.906,0	0:158:152,1:152:4624:1:13:0,-415.005	0:181:174,0:174:5511:0:0:0,-495.601	1:140:0,140:0:0:140:4536:-408.4,0	0:101:98,0:98:2952:0:0:0,-265.774	0:104:101,0:101:3166:0:0:0,-285.027	0:148:143,0:143:4397:0:0:0,-395.312	0:154:146,0:146:4357:0:0:0,-392.07	0:137:135,1:135:4224:1:13:0,-379.029	1:73:0,71:0:0:71:2084:-187.662,0	0:177:174,0:174:5281:0:0:0,-475.216	0:103:98,0:98:2982:0:0:0,-268.471	0:141:138,0:138:4117:0:0:0,-370.458	0:151:144,0:144:4331:0:0:0,-389.782	0:158:155,0:155:4669:0:0:0,-420.2	0:119:115,0:115:3498:0:0:0,-314.82	G	synonymous_variant	LOW	L_00003	GENE_L_00003	transcript	L_00003_gene	protein_coding	2018-01-01	c.669A>G	p.Gly223Gly	669/1080	669/1080	223/359
scf7180000000002-quiver	3378	.	A	G	8632.72	.	AB=0;ABP=0;AC=3;AF=0.176471;AN=17;AO=353;CIGAR=1X;DP=2420;DPB=2420;DPRA=0.980025;EPP=27.4255;EPPR=83.0971;GTI=0;LEN=1;MEANALT=2;MQM=59.9943;MQMR=59.8644;NS=17;NUMALT=1;ODDS=446.049;PAIRED=0.997167;PAIREDR=0.998504;PAO=0;PQA=0;PQR=0;PRO=0;QA=9997;QR=60182;RO=2006;RPL=148;RPP=22.9965;RPPR=28.0201;RPR=205;RUN=1;SAF=155;SAP=14.3844;SAR=198;SRF=922;SRP=31.4191;SRR=1084;TYPE=snp;technology.illumina=1	GT:DP:AD:RO:QR:AO:QA:GL	0:149:148,0:148:4462:0:0:0,-401.586	1:122:4,111:4:124:111:2889:-248.841,0	0:142:137,1:137:4079:1:13:0,-364.785	0:192:188,0:188:5601:0:0:0,-504.001	1:157:0,155:0:0:155:4836:-435.256,0	0:113:110,0:110:3095:0:0:0,-278.61	0:111:107,0:107:3238:0:0:0,-291.427	0:155:154,1:154:4795:1:13:0,-430.314	0:175:172,0:172:5231:0:0:0,-467.987	0:128:122,0:122:3743:0:0:0,-336.871	1:89:3,84:3:24:84:2233:-198.882,0	0:196:192,0:192:5716:0:0:0,-514.339	0:110:106,0:106:3317:0:0:0,-298.594	0:146:145,0:145:4423:0:0:0,-397.745	0:148:145,0:145:4396:0:0:0,-395.602	0:178:168,1:168:4977:1:13:0,-446.722	0:109:105,0:105:2961:0:0:0,-266.556	G	synonymous_variant	LOW	L_00003	GENE_L_00003	transcript	L_00003_gene	protein_coding	2018-01-01	c.720A>G	p.Arg240Arg	720/1080	720/1080	240/359
scf7180000000002-quiver	3405	.	A	T	8848.65	.	AB=0;ABP=0;AC=3;AF=0.176471;AN=17;AO=396;CIGAR=1X;DP=2497;DPB=2497;DPRA=1.35625;EPP=38.1048;EPPR=44.6493;GTI=0;LEN=1;MEANALT=1.5625;MQM=59.8207;MQMR=59.8902;NS=17;NUMALT=1;ODDS=400.705;PAIRED=0.994949;PAIREDR=0.998562;PAO=0;PQA=0;PQR=0;PRO=0;QA=10994;QR=62782;RO=2086;RPL=165;RPP=26.8965;RPPR=210.077;RPR=231;RUN=1;SAF=155;SAP=43.5664;SAR=241;SRF=985;SRP=17.0177;SRR=1101;TYPE=snp;technology.illumin…	GT:DP:AD:RO:QR:AO:QA:GL	0:151:149,2:149:4712:2:26:0,-421.741	1:122:4,118:4:93:118:3192:-278.834,0	0:137:133,4:133:3853:4:47:0,-342.571	0:203:194,5:194:5906:5:83:0,-523.95	1:153:1,152:1:32:152:5012:-448.029,0	0:118:116,1:116:3577:1:13:0,-320.801	0:110:108,0:108:3359:0:0:0,-302.235	0:154:151,2:151:4549:2:40:0,-405.785	0:167:164,2:164:4848:2:35:0,-431.227	0:141:134,4:134:4005:4:68:0,-354.32	1:82:2,80:2:64:80:2063:-179.793,0	0:194:187,6:187:5628:6:78:0,-499.476	0:137:129,7:129:3824:7:146:0,-330.972	0:156:154,2:154:4570:2:26:0,-408.912	0:158:156,2:156:4770:2:54:0,-424.289	0:197:192,5:192:5585:5:74:0,-495.931	0:117:112,4:112:3407:4:37:0,-302.353	T	synonymous_variant	LOW	L_00003	GENE_L_00003	transcript	L_00003_gene	protein_coding	2018-01-01	c.747A>T	p.Ser249Ser	747/1080	747/1080	249/359
scf7180000000002-quiver	3497	.	C	T	10194.8	.	AB=0;ABP=0;AC=3;AF=0.176471;AN=17;AO=394;CIGAR=1X;DP=2778;DPB=2778;DPRA=0.985401;EPP=33.1905;EPPR=14.4098;GTI=0;LEN=1;MEANALT=2.14286;MQM=59.9416;MQMR=59.8219;NS=17;NUMALT=1;ODDS=615.176;PAIRED=0.992386;PAIREDR=0.997017;PAO=0;PQA=0;PQR=0;PRO=0;QA=11701;QR=75959;RO=2347;RPL=183;RPP=7.3312;RPPR=92.4977;RPR=211;RUN=1;SAF=177;SAP=11.8285;SAR=217;SRF=1125;SRP=11.7156;SRR=1222;TYPE=snp;technology.illum…	GT:DP:AD:RO:QR:AO:QA:GL	0:148:144,2:144:4593:2:21:0,-411.32	1:135:1,129:1:37:129:3602:-320.799,0	0:163:161,0:161:5116:0:0:0,-457.724	0:230:229,0:229:7174:0:0:0,-645.554	1:150:0,149:0:0:149:4947:-445.243,0	0:153:149,0:149:4852:0:0:0,-436.695	0:113:112,0:112:3656:0:0:0,-327.234	0:146:144,0:144:4675:0:0:0,-420.779	0:185:182,1:182:5955:1:8:0,-535.214	0:195:191,1:191:6261:1:13:0,-562.273	1:112:1,110:1:8:110:3051:-273.845,0	0:224:221,0:221:7157:0:0:0,-643.96	0:150:150,0:150:5053:0:0:0,-454.885	0:154:152,0:152:4938:0:0:0,-444.188	0:175:172,0:172:5479:0:0:0,-493.062	0:209:205,2:205:6771:2:59:0,-603.87	0:136:133,0:133:4234:0:0:0,-381.026	T	missense_variant	MODERATE	L_00003	GENE_L_00003	transcript	L_00003_gene	protein_coding	2018-01-01	c.839C>T	p.Ala280Val	839/1080	839/1080	280/359
scf7180000000002-quiver	3561	.	C	T	9641.23	.	AB=0;ABP=0;AC=3;AF=0.176471;AN=17;AO=364;CIGAR=1X;DP=2472;DPB=2472;DPRA=0.940541;EPP=6.44648;EPPR=9.48529;GTI=0;LEN=1;MEANALT=1.4;MQM=59.8956;MQMR=59.6679;NS=17;NUMALT=1;ODDS=627.04;PAIRED=0.991758;PAIREDR=0.997133;PAO=0;PQA=0;PQR=0;PRO=0;QA=10939;QR=69263;RO=2093;RPL=186;RPP=3.3921;RPPR=38.5185;RPR=178;RUN=1;SAF=192;SAP=5.39653;SAR=172;SRF=1073;SRP=5.92462;SRR=1020;TYPE=snp;technology.illumina=1	GT:DP:AD:RO:QR:AO:QA:GL	0:140:138,0:138:4517:0:0:0,-406.325	1:132:0,129:0:0:129:3598:-322.666,0	0:154:153,0:153:5178:0:0:0,-465.988	0:201:200,0:200:6487:0:0:0,-580.755	1:124:0,124:0:0:124:4219:-379.883,0	0:125:124,1:124:3942:1:37:0,-351.115	0:110:108,0:108:3501:0:0:0,-314.642	0:146:145,0:145:4889:0:0:0,-440.048	0:172:172,0:172:5803:0:0:0,-522.347	0:152:152,0:152:5039:0:0:0,-453.469	1:111:0,109:0:0:109:3072:-276.411,0	0:204:203,1:203:6674:1:13:0,-599.32	0:109:109,0:109:3631:0:0:0,-326.905	0:149:147,0:147:4931:0:0:0,-442.494	0:162:161,0:161:5428:0:0:0,-488.522	0:175:175,0:175:5761:0:0:0,-517.156	0:106:106,0:106:3482:0:0:0,-309.943	T	synonymous_variant	LOW	L_00003	GENE_L_00003	transcript	L_00003_gene	protein_coding	2018-01-01	c.903C>T	p.Ile301Ile	903/1080	903/1080	301/359
scf7180000000002-quiver	9400	.	AAGA	CAGG	39268.6	.	AB=0;ABP=0;AC=10;AF=0.588235;AN=17;AO=1537;CIGAR=1X2M1X;DP=3095;DPB=3200.75;DPRA=0.838707;EPP=54.5506;EPPR=90.7318;GTI=0;LEN=4;MEANALT=6.8;MQM=59.9733;MQMR=59.9058;NS=17;NUMALT=1;ODDS=658.162;PAIRED=0.997398;PAIREDR=0.995938;PAO=98;PQA=2904;PQR=2003;PRO=90;QA=41517;QR=38118;RO=1231;RPL=986;RPP=270.347;RPPR=160.713;RPR=551;RUN=1;SAF=679;SAP=48.2778;SAR=858;SRF=581;SRP=11.4087;SRR=650;TYPE=complex;…	GT:DP:AD:RO:QR:AO:QA:GL	1:167:0,152:0:0:152:4014:-387.787,0	1:141:5,122:5:142:122:3334:-318.653,0	0:212:184,0:184:5751:0:0:0,-538.835	0:245:211,0:211:6477:0:0:0,-606.47	1:202:0,199:0:0:199:6081:-576.345,0	1:136:0,119:0:0:119:3059:-291.805,0	1:145:0,131:0:0:131:3421:-321.055,0	1:163:0,148:0:0:148:4044:-393.538,0	1:203:0,177:0:0:177:4720:-445.886,0	0:206:176,0:176:5341:0:0:0,-508.04	1:160:0,151:0:0:151:4029:-392.588,0	0:229:197,0:197:6079:0:0:0,-593.352	0:164:151,0:151:4721:0:0:0,-455.844	0:185:164,0:164:5140:0:0:0,-483.163	1:169:0,158:0:0:158:4160:-402.409,0	1:201:0,180:0:0:180:4655:-449.155,0	0:167:143,0:143:4467:0:0:0,-406.626	CAGG	synonymous_variant	LOW	L_00005	GENE_L_00005	transcript	L_00005_gene	protein_coding	2018-01-01	c.543_546delTCTTinsCCTG	p.181	546/603	543/603	181/200
scf7180000000002-quiver	105739	.	CATATAGTC	CATATAGTATATAGTC	6832	.	AB=0;ABP=0;AC=5;AF=0.294118;AN=17;AO=504;CIGAR=1M7I8M;DP=4230;DPB=5565.67;DPRA=0.53835;EPP=4.40625;EPPR=4.04071;GTI=0;LEN=7;MEANALT=30.6;MQM=60;MQMR=59.9473;NS=17;NUMALT=1;ODDS=225.638;PAIRED=1;PAIREDR=0.995494;PAO=629;PQA=18199.5;PQR=18199.5;PRO=629;QA=8860;QR=88821;RO=2885;RPL=173;RPP=110.567;RPPR=624.933;RPR=331;RUN=1;SAF=220;SAP=20.6578;SAR=284;SRF=1357;SRP=25.0193;SRR=1528;TYPE=ins;technolog…	GT:DP:AD:RO:QR:AO:QA:GL	0:287:238,0:238:7208:0:0:0,-647.265	0:218:170,0:170:5151:0:0:0,-463.06	0:288:240,0:240:7446:0:0:0,-670.111	0:369:295,0:295:9014:0:0:0,-811.206	0:374:361,0:361:12168:0:0:0,-1094.92	1:132:0,87:0:0:87:1475:-132.748,0	1:144:0,93:0:0:93:1641:-147.699,0	1:144:0,84:0:0:84:1454:-130.877,0	1:152:1,108:1:22:108:1844:-163.965,0	0:300:257,0:257:7775:0:0:0,-699.718	0:235:189,0:189:5746:0:0:0,-517.138	0:374:321,0:321:9649:0:0:0,-868.359	0:249:212,0:212:6418:0:0:0,-576.839	0:247:196,0:196:6047:0:0:0,-544.232	0:262:211,0:211:6259:0:0:0,-563.331	1:203:1,132:1:32:132:2446:-217.263,0	0:252:193,0:193:5886:0:0:0,-529.724	CATATAGTATATAGTC	frameshift_variant	HIGH	L_00097	GENE_L_00097	transcript	L_00097_gene	protein_coding	2018-01-01	c.232_233insACTATAT	p.Met80fs	232/3081	232/3081	78/1026
scf7180000000002-quiver	133473	.	G	A	31041.8	.	AB=0;ABP=0;AC=10;AF=0.588235;AN=17;AO=1318;CIGAR=1X;DP=2477;DPB=2477;DPRA=0.904214;EPP=7.46528;EPPR=13.2693;GTI=0;LEN=1;MEANALT=2.36364;MQM=59.9325;MQMR=59.8304;NS=17;NUMALT=1;ODDS=465.005;PAIRED=0.997724;PAIREDR=0.998126;PAO=0;PQA=0;PQR=0;PRO=0;QA=34848;QR=34162;RO=1067;RPL=714;RPP=22.9457;RPPR=3.01234;RPR=604;RUN=1;SAF=569;SAP=56.391;SAR=749;SRF=466;SRP=40.1004;SRR=601;TYPE=snp;technology.illum…	GT:DP:AD:RO:QR:AO:QA:GL	1:148:0,141:0:0:141:3749:-337.394,0	1:126:0,120:0:0:120:3127:-281.432,0	0:145:140,0:140:4460:0:0:0,-401.436	0:180:178,0:178:5542:0:0:0,-498.647	1:170:0,170:0:0:170:5627:-506.541,0	1:102:1,96:1:8:96:2285:-204.975,0	1:123:0,118:0:0:118:3014:-271.212,0	1:136:1,123:1:13:123:3199:-286.721,0	1:170:1,157:1:8:157:4229:-379.829,0	0:150:145,2:145:4756:2:21:0,-426.143	1:131:0,124:0:0:124:3010:-270.899,0	0:182:181,0:181:5704:0:0:0,-513.358	0:135:132,0:132:4299:0:0:0,-386.893	0:184:181,0:181:5888:0:0:0,-527.796	1:144:2,129:2:45:129:3170:-281.249,0	1:145:0,138:0:0:138:3417:-307.515,0	0:106:105,0:105:3439:0:0:0,-309.438	A	missense_variant	MODERATE	L_00124	GENE_L_00124	transcript	L_00124_gene	protein_coding	2018-01-01	c.499G>A	p.Glu167Lys	499/2349	499/2349	167/782
scf7180000000002-quiver	206391	.	TTTTGACG	TTTTGACTTTGACG	3912.68	.	AB=0;ABP=0;AC=1;AF=0.0588235;AN=17;AO=174;CIGAR=1M6I7M;DP=2912;DPB=3141.62;DPRA=1.08544;EPP=11.4466;EPPR=38.153;GTI=0;LEN=6;MEANALT=10;MQM=60;MQMR=59.9615;NS=17;NUMALT=1;ODDS=523.241;PAIRED=1;PAIREDR=0.996503;PAO=99;PQA=2672;PQR=2672;PRO=99;QA=4497;QR=60646;RO=2002;RPL=83;RPP=3.809;RPPR=65.4862;RPR=91;RUN=1;SAF=99;SAP=10.1986;SAR=75;SRF=1050;SRP=13.4273;SRR=952;TYPE=ins;technology.illumina=1	GT:DP:AD:RO:QR:AO:QA:GL	0:176:128,0:128:3844:0:0:0,-345.999	0:145:108,0:108:3282:0:0:0,-295.429	0:177:136,0:136:4204:0:0:0,-378.39	0:217:157,0:157:4761:0:0:0,-428.516	1:185:0,174:0:0:174:4497:-404.718,0	0:111:84,0:84:2507:0:0:0,-225.687	0:138:90,0:90:2781:0:0:0,-250.33	0:163:122,0:122:3703:0:0:0,-333.245	0:190:139,0:139:4218:0:0:0,-379.655	0:209:160,0:160:4821:0:0:0,-433.899	0:145:108,0:108:3277:0:0:0,-294.993	0:214:158,0:158:4806:0:0:0,-432.563	0:163:116,0:116:3547:0:0:0,-319.253	0:159:115,0:115:3483:0:0:0,-313.52	0:157:110,0:110:3318:0:0:0,-298.677	0:203:148,0:148:4369:0:0:0,-393.246	0:160:123,0:123:3725:0:0:0,-335.286	TTTTGACTTTGACG	conservative_inframe_insertion	MODERATE	L_00208	GENE_L_00208	transcript	L_00208_gene	protein_coding	2018-01-01	c.178_179insGTCAAA	p.Arg60_Gln61insGlnSer	178/603	178/603	60/200
scf7180000000002-quiver	212160	.	ACTGC	AC	5472.71	.	AB=0;ABP=0;AC=2;AF=0.117647;AN=17;AO=325;CIGAR=1M3D1M;DP=3282;DPB=3213.2;DPRA=0.849729;EPP=4.94124;EPPR=55.9834;GTI=0;LEN=3;MEANALT=3.5;MQM=59.9815;MQMR=59.9262;NS=17;NUMALT=1;ODDS=560.246;PAIRED=0.993846;PAIREDR=0.998829;PAO=60;PQA=1339.5;PQR=5611.5;PRO=202;QA=6700;QR=81529;RO=2562;RPL=168;RPP=3.81876;RPPR=83.4141;RPR=157;RUN=1;SAF=176;SAP=7.88108;SAR=149;SRF=1325;SRP=9.57388;SRR=1237;TYPE=del;t…	GT:DP:AD:RO:QR:AO:QA:GL	0:212:183,0:183:5814:0:0:0,-543.93	0:155:129,0:129:4005:0:0:0,-388.422	0:227:192,0:192:6115:0:0:0,-566.873	0:297:259,0:259:8319:0:0:0,-764.996	0:146:140,0:140:4607:0:0:0,-426.545	0:130:105,0:105:3323:0:0:0,-339.156	0:141:129,0:129:4133:0:0:0,-394.501	0:195:174,0:174:5481:0:0:0,-510.382	1:139:0,137:0:0:137:2912:-244.777,0	0:192:169,0:169:5393:0:0:0,-524.091	0:176:154,0:154:4857:0:0:0,-476.395	0:282:248,0:248:7870:0:0:0,-739.369	0:190:165,0:165:5238:0:0:0,-473.93	0:204:171,0:171:5413:0:0:0,-501.465	0:214:186,0:186:5891:0:0:0,-547.85	1:195:0,188:0:0:188:3788:-313.484,0	0:187:158,0:158:5070:0:0:0,-476.654	AC	conservative_inframe_deletion	MODERATE	L_00216	GENE_L_00216	transcript	L_00216_gene	protein_coding	2018-01-01	c.526_528delGCA	p.Ala176del	528/771	526/771	176/256
scf7180000000002-quiver	212253	.	ACC	ACCC	10359.2	.	AB=0;ABP=0;AC=3;AF=0.176471;AN=17;AO=497;CIGAR=1M1I2M;DP=3152;DPB=3374;DPRA=1.03684;EPP=34.5775;EPPR=52.4289;GTI=0;LEN=1;MEANALT=6;MQM=59.9618;MQMR=59.9057;NS=17;NUMALT=1;ODDS=685.824;PAIRED=0.995976;PAIREDR=0.999169;PAO=41.5;PQA=1063;PQR=1063;PRO=41.5;QA=12364;QR=74987;RO=2406;RPL=219;RPP=18.2193;RPPR=185.771;RPR=278;RUN=1;SAF=268;SAP=9.65579;SAR=229;SRF=1280;SRP=24.4146;SRR=1126;TYPE=ins;techno…	GT:DP:AD:RO:QR:AO:QA:GL	0:183:172,0:172:5446:0:0:0,-490.138	0:151:134,0:134:4181:0:0:0,-376.317	1:199:9,171:9:230:171:4350:-370.746,0	1:209:10,177:10:267:177:4521:-382.932,0	0:145:143,0:143:4768:0:0:0,-429.151	0:132:121,0:121:3785:0:0:0,-340.687	0:133:121,0:121:3872:0:0:0,-348.512	0:202:187,0:187:5777:0:0:0,-519.852	0:161:147,0:147:4609:0:0:0,-414.841	0:178:173,0:173:5317:0:0:0,-478.555	0:199:182,0:182:5646:0:0:0,-507.348	0:259:233,0:233:7242:0:0:0,-651.716	1:165:5,149:5:153:149:3493:-300.535,0	0:179:165,0:165:5030:0:0:0,-452.69	0:187:166,0:166:5043:0:0:0,-453.868	0:308:291,0:291:9128:0:0:0,-821.238	0:162:147,0:147:4493:0:0:0,-404.368	ACCC	frameshift_variant	HIGH	L_00216	GENE_L_00216	transcript	L_00216_gene	protein_coding	2018-01-01	c.434_435insG	p.Val146fs	434/771	434/771	145/256
scf7180000000002-quiver	264519	.	T	C,G	1.71082	.	AB=0,0;ABP=0,0;AC=0,2;AF=0,0.125;AN=16;AO=3,24;CIGAR=1X,1X;DP=104;DPB=104;DPRA=1.08889,4.2;EPP=9.52472,3.37221;EPPR=65.3062;GTI=0;LEN=1,1;MEANALT=1.5,1.125;MQM=33,37.625;MQMR=37.8312;NS=16;NUMALT=2;ODDS=0.858907;PAIRED=1,1;PAIREDR=1;PAO=0,0;PQA=0,0;PQR=0;PRO=0;QA=39,363;QR=1858;RO=77;RPL=3,13;RPP=9.52472,3.37221;RPPR=65.3062;RPR=0,11;RUN=1,1;SAF=0,0;SAP=9.52472,55.1256;SAR=3,24;SRF=0;SRP=170.214;…	GT:DP:AD:RO:QR:AO:QA:GL	0:1:1,0,0:1:13:0,0:0,0:0,-1.29918,-1.29918	0:3:3,0,0:3:62:0,0:0,0:0,-5.68889,-5.68889	0:5:3,0,2:3:72:0,2:0,21:0,-5.65255,-3.80435	0:5:2,0,3:2:74:0,3:0,29:0,-6.44476,-3.98936	0:46:39,0,7:39:1024:0,7:0,105:0,-89.7369,-80.3172	.:.:.:.:.:.:.:.	0:1:1,0,0:1:37:0,0:0,0:0,-2.37884,-2.37884	0:4:2,0,2:2:69:0,2:0,30:0,-6.08554,-3.48755	0:4:4,0,0:4:76:0,0:0,0:0,-6.86151,-6.86151	0:10:6,2,2:6:129:2,2:26,26:0,-8.70533,-8.62128	2:3:0,0,3:0:0:0,3:0,48:-4.45518,-4.45518,0	0:3:3,0,0:3:77:0,0:0,0:0,-7.00147,-7.00147	0:6:3,0,3:3:63:0,3:0,43:0,-5.54702,-2.08686	0:4:3,1,0:3:58:1,0:13,0:0,-2.42688,-3.59535	0:2:2,0,0:2:40:0,0:0,0:0,-3.77908,-3.77908	2:5:3,0,2:3:34:0,2:0,61:-2.53126,-5.47744,0	0:2:2,0,0:2:30:0,0:0,0:0,-2.72434,-2.72434	C	non_coding_transcript_variant	MODIFIER	L_00261_gene	L_00261_gene	transcript	L_00261	rRNA
scf7180000000002-quiver	264519	.	T	C,G	1.71082	.	AB=0,0;ABP=0,0;AC=0,2;AF=0,0.125;AN=16;AO=3,24;CIGAR=1X,1X;DP=104;DPB=104;DPRA=1.08889,4.2;EPP=9.52472,3.37221;EPPR=65.3062;GTI=0;LEN=1,1;MEANALT=1.5,1.125;MQM=33,37.625;MQMR=37.8312;NS=16;NUMALT=2;ODDS=0.858907;PAIRED=1,1;PAIREDR=1;PAO=0,0;PQA=0,0;PQR=0;PRO=0;QA=39,363;QR=1858;RO=77;RPL=3,13;RPP=9.52472,3.37221;RPPR=65.3062;RPR=0,11;RUN=1,1;SAF=0,0;SAP=9.52472,55.1256;SAR=3,24;SRF=0;SRP=170.214;…	GT:DP:AD:RO:QR:AO:QA:GL	0:1:1,0,0:1:13:0,0:0,0:0,-1.29918,-1.29918	0:3:3,0,0:3:62:0,0:0,0:0,-5.68889,-5.68889	0:5:3,0,2:3:72:0,2:0,21:0,-5.65255,-3.80435	0:5:2,0,3:2:74:0,3:0,29:0,-6.44476,-3.98936	0:46:39,0,7:39:1024:0,7:0,105:0,-89.7369,-80.3172	.:.:.:.:.:.:.:.	0:1:1,0,0:1:37:0,0:0,0:0,-2.37884,-2.37884	0:4:2,0,2:2:69:0,2:0,30:0,-6.08554,-3.48755	0:4:4,0,0:4:76:0,0:0,0:0,-6.86151,-6.86151	0:10:6,2,2:6:129:2,2:26,26:0,-8.70533,-8.62128	2:3:0,0,3:0:0:0,3:0,48:-4.45518,-4.45518,0	0:3:3,0,0:3:77:0,0:0,0:0,-7.00147,-7.00147	0:6:3,0,3:3:63:0,3:0,43:0,-5.54702,-2.08686	0:4:3,1,0:3:58:1,0:13,0:0,-2.42688,-3.59535	0:2:2,0,0:2:40:0,0:0,0:0,-3.77908,-3.77908	2:5:3,0,2:3:34:0,2:0,61:-2.53126,-5.47744,0	0:2:2,0,0:2:30:0,0:0,0:0,-2.72434,-2.72434	G	non_coding_transcript_variant	MODIFIER	L_00261_gene	L_00261_gene	transcript	L_00261	rRNA
scf7180000000002-quiver	274508	.	C	T	18331.5	.	AB=0;ABP=0;AC=3;AF=0.176471;AN=17;AO=699;CIGAR=1X;DP=3891;DPB=3891;DPRA=0.874393;EPP=7.26316;EPPR=98.0469;GTI=0;LEN=1;MEANALT=2.3;MQM=59.9514;MQMR=59.8523;NS=17;NUMALT=1;ODDS=1075.52;PAIRED=0.998569;PAIREDR=0.997762;PAO=0;PQA=0;PQR=0;PRO=0;QA=20691;QR=101084;RO=3128;RPL=373;RPP=9.87265;RPPR=36.0017;RPR=326;RUN=1;SAF=372;SAP=9.30105;SAR=327;SRF=1528;SRP=6.60906;SRR=1600;TYPE=snp;technology.illumin…	GT:DP:AD:RO:QR:AO:QA:GL	0:269:265,1:265:8338:1:13:0,-747.812	1:192:2,184:2:59:184:5279:-469.731,0	0:269:263,0:263:8634:0:0:0,-776.915	0:284:278,0:278:8953:0:0:0,-805.113	1:285:0,284:0:0:284:9401:-845.937,0	0:167:163,1:163:5091:1:8:0,-457.456	0:197:196,0:196:6438:0:0:0,-579.339	0:201:197,0:197:6418:0:0:0,-577.589	0:222:219,1:219:7399:1:8:0,-665.109	0:235:228,2:228:7432:2:21:0,-666.175	1:230:1,223:1:32:223:5934:-531.095,0	0:300:299,0:299:9550:0:0:0,-858.683	0:218:209,1:209:6616:1:8:0,-594.654	0:166:159,1:159:5152:1:8:0,-462.957	0:207:204,0:204:6315:0:0:0,-567.622	0:272:271,0:271:9045:0:0:0,-813.786	0:177:174,1:174:5612:1:11:0,-503.907	T	synonymous_variant	LOW	L_00270	GENE_L_00270	transcript	L_00270_gene	protein_coding	2018-01-01	c.141G>A	p.Val47Val	141/558	141/558	47/185
scf7180000000002-quiver	274550	.	G	T	5179.43	.	AB=0;ABP=0;AC=1;AF=0.0588235;AN=17;AO=254;CIGAR=1X;DP=3726;DPB=3726;DPRA=1.15039;EPP=8.78949;EPPR=121.358;GTI=0;LEN=1;MEANALT=1.4375;MQM=59.7953;MQMR=59.8524;NS=17;NUMALT=1;ODDS=1124.96;PAIRED=1;PAIREDR=0.997975;PAO=0;PQA=0;PQR=0;PRO=0;QA=6493;QR=110783;RO=3456;RPL=137;RPP=6.42994;RPPR=52.9768;RPR=117;RUN=1;SAF=101;SAP=26.1271;SAR=153;SRF=1620;SRP=32.3252;SRR=1836;TYPE=snp;technology.illumina=1	GT:DP:AD:RO:QR:AO:QA:GL	1:222:3,211:3:77:211:5918:-528.231,0	0:203:200,3:200:6264:3:38:0,-560.25	0:229:227,2:227:7242:2:26:0,-649.168	0:316:311,5:311:9816:5:74:0,-876.539	0:267:263,3:263:8699:3:42:0,-779.002	0:166:164,2:164:5164:2:45:0,-460.578	0:192:192,0:192:6355:0:0:0,-572.017	0:190:188,2:188:6007:2:17:0,-539.086	0:206:203,1:203:6541:1:8:0,-587.842	0:219:218,1:218:7025:1:8:0,-630.969	0:230:226,2:226:7345:2:35:0,-656.708	0:260:253,5:253:8110:5:64:0,-723.773	0:203:199,4:199:6310:4:43:0,-563.972	0:173:169,3:169:5478:3:39:0,-489.456	0:187:183,4:183:5646:4:54:0,-503.016	0:278:275,3:275:8785:3:24:0,-788.357	0:185:182,3:182:5919:3:58:0,-527.326	T	synonymous_variant	LOW	L_00270	GENE_L_00270	transcript	L_00270_gene	protein_coding	2018-01-01	c.99C>A	p.Ile33Ile	99/558	99/558	33/185
scf7180000000002-quiver	274680	.	TAT	CAC	25715.7	.	AB=0;ABP=0;AC=4;AF=0.235294;AN=17;AO=907;CIGAR=1X1M1X;DP=3844;DPB=3913.67;DPRA=1.06239;EPP=21.9742;EPPR=6.01105;GTI=0;LEN=3;MEANALT=5.5;MQM=59.9559;MQMR=59.8452;NS=17;NUMALT=1;ODDS=886.989;PAIRED=1;PAIREDR=0.998412;PAO=67;PQA=2007;PQR=2037;PRO=86;QA=26783;QR=72561;RO=2519;RPL=481;RPP=10.2525;RPPR=103.249;RPR=426;RUN=1;SAF=426;SAP=10.2525;SAR=481;SRF=1254;SRP=3.11461;SRR=1265;TYPE=complex;technolo…	GT:DP:AD:RO:QR:AO:QA:GL	1:219:0,211:0:0:211:5849:-565.567,0	1:190:0,175:0:0:175:5042:-502.557,0	0:242:213,0:213:6269:0:0:0,-568.606	0:331:284,0:284:7906:0:0:0,-731.912	1:296:0,291:0:0:291:9286:-888.963,0	0:184:165,0:165:4792:0:0:0,-431.112	0:162:144,0:144:4163:0:0:0,-387.756	0:174:154,0:154:4502:0:0:0,-421.298	0:203:177,0:177:5254:0:0:0,-475.299	0:262:219,0:219:6290:0:0:0,-577.631	1:242:0,230:0:0:230:6606:-633.717,0	0:291:264,0:264:7474:0:0:0,-683.82	0:204:182,0:182:5244:0:0:0,-506.031	0:186:157,0:157:4505:0:0:0,-419.857	0:182:156,0:156:4387:0:0:0,-397.26	0:269:224,0:224:6477:0:0:0,-617.737	0:207:180,0:180:5298:0:0:0,-489.427	CAC	missense_variant	MODERATE	L_00271	GENE_L_00271	transcript	L_00271_gene	protein_coding	2018-01-01	c.385_387delATAinsGTG	p.Ile129Val	387/417	385/417	129/138
scf7180000000002-quiver	274764	.	C	T	20916	.	AB=0;ABP=0;AC=3;AF=0.176471;AN=17;AO=853;CIGAR=1X;DP=4126;DPB=4126;DPRA=1.12775;EPP=3.07394;EPPR=6.71235;GTI=0;LEN=1;MEANALT=2.2;MQM=59.8945;MQMR=59.9057;NS=17;NUMALT=1;ODDS=1153.01;PAIRED=1;PAIREDR=0.997509;PAO=0;PQA=0;PQR=0;PRO=0;QA=23615;QR=105340;RO=3212;RPL=407;RPP=6.88229;RPPR=91.6026;RPR=446;RUN=1;SAF=363;SAP=44.0697;SAR=490;SRF=1496;SRP=35.7311;SRR=1716;TYPE=snp;technology.illumina=1	GT:DP:AD:RO:QR:AO:QA:GL	0:237:233,0:233:7683:0:0:0,-690.841	1:254:2,245:2:26:245:6491:-581.79,0	0:234:229,0:229:7589:0:0:0,-682.847	0:304:301,0:301:9644:0:0:0,-867.763	1:343:1,342:1:14:342:10582:-950.933,0	0:182:178,1:178:5768:1:13:0,-517.932	0:183:183,0:183:6026:0:0:0,-542.413	0:205:203,0:203:6590:0:0:0,-592.326	0:234:230,0:230:7663:0:0:0,-689.474	0:256:253,1:253:8026:1:8:0,-721.49	1:284:5,264:5:60:264:6521:-581.002,0	0:306:303,0:303:10118:0:0:0,-910.376	0:171:170,0:170:5632:0:0:0,-506.412	0:218:215,0:215:7183:0:0:0,-646.364	0:224:221,0:221:7254:0:0:0,-652.776	0:307:303,0:303:9966:0:0:0,-896.677	0:184:182,0:182:6098:0:0:0,-548.773	T	synonymous_variant	LOW	L_00271	GENE_L_00271	transcript	L_00271_gene	protein_coding	2018-01-01	c.303G>A	p.Ala101Ala	303/417	303/417	101/138
scf7180000000002-quiver	274806	.	G	A	31604.6	.	AB=0;ABP=0;AC=4;AF=0.235294;AN=17;AO=1167;CIGAR=1X;DP=4496;DPB=4496;DPRA=1.22112;EPP=10.8719;EPPR=66.7859;GTI=0;LEN=1;MEANALT=2.28571;MQM=59.9477;MQMR=59.9283;NS=17;NUMALT=1;ODDS=1185.95;PAIRED=0.999143;PAIREDR=0.99877;PAO=0;PQA=0;PQR=0;PRO=0;QA=35435;QR=106243;RO=3251;RPL=503;RPP=51.2423;RPPR=99.9691;RPR=664;RUN=1;SAF=564;SAP=5.84047;SAR=603;SRF=1610;SRP=3.65219;SRR=1641;TYPE=snp;technology.illu…	GT:DP:AD:RO:QR:AO:QA:GL	1:276:0,266:0:0:266:7673:-690.329,0	1:271:0,260:0:0:260:7578:-681.879,0	0:254:250,1:250:8181:1:37:0,-732.575	0:343:334,1:334:10783:1:8:0,-967.766	1:363:0,362:0:0:362:12048:-1084.07,0	0:183:183,0:183:5776:0:0:0,-519.924	0:199:198,0:198:6451:0:0:0,-580.483	0:219:215,0:215:7129:0:0:0,-640.913	0:262:258,0:258:8567:0:0:0,-770.8	0:281:273,1:273:8789:1:13:0,-789.644	1:284:0,276:0:0:276:8078:-726.823,0	0:339:333,0:333:10811:0:0:0,-972.761	0:223:220,0:220:7289:0:0:0,-655.915	0:236:234,0:234:7559:0:0:0,-680.152	0:248:243,0:243:7911:0:0:0,-711.897	0:326:324,0:324:10864:0:0:0,-977.539	0:189:186,0:186:6133:0:0:0,-551.888	A	synonymous_variant	LOW	L_00271	GENE_L_00271	transcript	L_00271_gene	protein_coding	2018-01-01	c.261C>T	p.Arg87Arg	261/417	261/417	87/138
scf7180000000002-quiver	274824	.	TGCG	CGCG,CGCA	27483	.	AB=0,0;ABP=0,0;AC=3,1;AF=0.176471,0.0588235;AN=17;AO=795,231;CIGAR=1X3M,1X2M1X;DP=4154;DPB=4179;DPRA=1.15155,0.983387;EPP=29.7809,4.14774;EPPR=29.9469;GTI=0;LEN=1,4;MEANALT=6.14286,7.66667;MQM=59.9396,59.8355;MQMR=59.9106;NS=17;NUMALT=2;ODDS=1022.49;PAIRED=0.998742,1;PAIREDR=0.998936;PAO=4.5,1.5;PQA=139.5,48;PQR=1155.5;PRO=42;QA=25221,5976;QR=90774;RO=2819;RPL=458,111;RPP=43.0009,3.77173;RPPR=13.…	GT:DP:AD:RO:QR:AO:QA:GL	2:251:0,4,227:0:0:4,227:114,5872:-531.275,-521.019,0	1:238:0,221,3:0:0:221,3:6788,91:-610.782,0,-602.534	0:234:205,0,1:205:6578:0,1:0,13:0,-603.054,-601.885	0:330:294,1,0:294:9406:1,0:13,0:0,-857.912,-859.021	1:341:0,341,0:0:0:341,0:11418,0:-1027.53,0,-1027.53	0:175:160,0,0:160:5076:0,0:0,0:0,-456.746,-456.746	0:177:158,0,0:158:5130:0,0:0,0:0,-471.967,-471.967	0:215:198,2,0:198:6405:2,0:21,0:0,-573.66,-575.488	0:242:220,2,0:220:7228:2,0:69,0:0,-655.178,-661.385	0:251:237,0,0:237:7503:0,0:0,0:0,-679.419,-679.357	1:237:1,224,0:1:25:224,0:6798,0:-609.152,0,-611.339	0:303:282,0,0:282:9103:0,0:0,0:0,-824.784,-824.784	0:227:214,0,0:214:6930:0,0:0,0:0,-628.798,-628.736	0:222:199,0,0:199:6473:0,0:0,0:0,-597.751,-597.751	0:237:215,0,0:215:6894:0,0:0,0:0,-627.229,-627.229	0:304:280,0,0:280:9069:0,0:0,0:0,-826.276,-826.276	0:170:156,0,0:156:4954:0,0:0,0:0,-445.799,-445.739	CGCG	synonymous_variant	LOW	L_00271	GENE_L_00271	transcript	L_00271_gene	protein_coding	2018-01-01	c.243A>G	p.Ala81Ala	243/417	243/417	81/138
scf7180000000002-quiver	274824	.	TGCG	CGCG,CGCA	27483	.	AB=0,0;ABP=0,0;AC=3,1;AF=0.176471,0.0588235;AN=17;AO=795,231;CIGAR=1X3M,1X2M1X;DP=4154;DPB=4179;DPRA=1.15155,0.983387;EPP=29.7809,4.14774;EPPR=29.9469;GTI=0;LEN=1,4;MEANALT=6.14286,7.66667;MQM=59.9396,59.8355;MQMR=59.9106;NS=17;NUMALT=2;ODDS=1022.49;PAIRED=0.998742,1;PAIREDR=0.998936;PAO=4.5,1.5;PQA=139.5,48;PQR=1155.5;PRO=42;QA=25221,5976;QR=90774;RO=2819;RPL=458,111;RPP=43.0009,3.77173;RPPR=13.…	GT:DP:AD:RO:QR:AO:QA:GL	2:251:0,4,227:0:0:4,227:114,5872:-531.275,-521.019,0	1:238:0,221,3:0:0:221,3:6788,91:-610.782,0,-602.534	0:234:205,0,1:205:6578:0,1:0,13:0,-603.054,-601.885	0:330:294,1,0:294:9406:1,0:13,0:0,-857.912,-859.021	1:341:0,341,0:0:0:341,0:11418,0:-1027.53,0,-1027.53	0:175:160,0,0:160:5076:0,0:0,0:0,-456.746,-456.746	0:177:158,0,0:158:5130:0,0:0,0:0,-471.967,-471.967	0:215:198,2,0:198:6405:2,0:21,0:0,-573.66,-575.488	0:242:220,2,0:220:7228:2,0:69,0:0,-655.178,-661.385	0:251:237,0,0:237:7503:0,0:0,0:0,-679.419,-679.357	1:237:1,224,0:1:25:224,0:6798,0:-609.152,0,-611.339	0:303:282,0,0:282:9103:0,0:0,0:0,-824.784,-824.784	0:227:214,0,0:214:6930:0,0:0,0:0,-628.798,-628.736	0:222:199,0,0:199:6473:0,0:0,0:0,-597.751,-597.751	0:237:215,0,0:215:6894:0,0:0,0:0,-627.229,-627.229	0:304:280,0,0:280:9069:0,0:0,0:0,-826.276,-826.276	0:170:156,0,0:156:4954:0,0:0,0:0,-445.799,-445.739	CGCA	synonymous_variant	LOW	L_00271	GENE_L_00271	transcript	L_00271_gene	protein_coding	2018-01-01	c.240_243delCGCAinsTGCG	p.80	243/417	240/417	80/138
scf7180000000002-quiver	274972	.	G	A	6065.95	.	AB=0;ABP=0;AC=1;AF=0.0588235;AN=17;AO=263;CIGAR=1X;DP=4356;DPB=4356;DPRA=1.18027;EPP=7.37801;EPPR=277.099;GTI=0;LEN=1;MEANALT=2.4;MQM=59.7985;MQMR=59.9046;NS=17;NUMALT=1;ODDS=1253.6;PAIRED=0.992395;PAIREDR=0.998002;PAO=0;PQA=0;PQR=0;PRO=0;QA=7036;QR=130332;RO=4005;RPL=176;RPP=68.4104;RPPR=421.929;RPR=87;RUN=1;SAF=142;SAP=6.65144;SAR=121;SRF=2051;SRP=8.11177;SRR=1954;TYPE=snp;technology.illumina=1	GT:DP:AD:RO:QR:AO:QA:GL	1:275:2,257:2:26:257:6935:-621.931,0	0:227:219,1:219:7257:1:22:0,-651.018	0:300:295,1:295:9711:1:37:0,-870.359	0:372:365,1:365:11698:1:8:0,-1051.76	0:313:310,0:310:9900:0:0:0,-890.841	0:182:176,0:176:5744:0:0:0,-516.881	0:204:200,0:200:6652:0:0:0,-598.423	0:265:262,0:262:8626:0:0:0,-773.416	0:271:266,0:266:8779:0:0:0,-789.896	0:264:259,0:259:8412:0:0:0,-756.9	0:195:191,0:191:6127:0:0:0,-551.09	0:301:296,0:296:9518:0:0:0,-856.441	0:240:237,0:237:7808:0:0:0,-702.446	0:213:209,0:209:6822:0:0:0,-613.83	0:278:273,0:273:8733:0:0:0,-785.744	0:262:254,3:254:8211:3:34:0,-735.792	0:194:191,0:191:6308:0:0:0,-567.688	A	missense_variant	MODERATE	L_00271	GENE_L_00271	transcript	L_00271_gene	protein_coding	2018-01-01	c.95C>T	p.Ala32Val	95/417	95/417	32/138
scf7180000000002-quiver	275007	.	C	T	5821.77	.	AB=0;ABP=0;AC=1;AF=0.0588235;AN=17;AO=237;CIGAR=1X;DP=4338;DPB=4338;DPRA=0.98026;EPP=5.65821;EPPR=282.092;GTI=0;LEN=1;MEANALT=1.8;MQM=59.9536;MQMR=59.909;NS=17;NUMALT=1;ODDS=1340.51;PAIRED=1;PAIREDR=0.998274;PAO=0;PQA=0;PQR=0;PRO=0;QA=6802;QR=133381;RO=4056;RPL=135;RPP=12.9881;RPPR=42.039;RPR=102;RUN=1;SAF=121;SAP=3.23936;SAR=116;SRF=2164;SRP=42.6193;SRR=1892;TYPE=snp;technology.illumina=1	GT:DP:AD:RO:QR:AO:QA:GL	1:244:2,230:2:16:230:6603:-592.693,0	0:228:223,4:223:7300:4:143:0,-643.863	0:302:298,1:298:9658:1:32:0,-866.102	0:378:377,0:377:12511:0:0:0,-1124.97	0:295:295,0:295:9709:0:0:0,-873.798	0:191:186,0:186:6145:0:0:0,-552.802	0:214:209,0:209:7060:0:0:0,-635.332	0:255:253,0:253:8253:0:0:0,-742.61	0:261:258,1:258:8613:1:11:0,-773.304	0:269:268,0:268:8687:0:0:0,-781.643	0:197:195,0:195:6453:0:0:0,-580.564	0:317:312,0:312:10300:0:0:0,-925.311	0:227:224,0:224:7295:0:0:0,-656.461	0:223:222,1:222:7129:1:13:0,-640.33	0:259:258,0:258:8413:0:0:0,-757.041	0:270:269,0:269:8932:0:0:0,-803.652	0:208:207,0:207:6907:0:0:0,-621.526	T	synonymous_variant	LOW	L_00271	GENE_L_00271	transcript	L_00271_gene	protein_coding	2018-01-01	c.60G>A	p.Lys20Lys	60/417	60/417	20/138
scf7180000000002-quiver	275022	.	C	A	17213.1	.	AB=0;ABP=0;AC=3;AF=0.176471;AN=17;AO=674;CIGAR=1X;DP=4122;DPB=4122;DPRA=0;EPP=47.8702;EPPR=225.923;GTI=0;LEN=1;MEANALT=1.94118;MQM=59.9555;MQMR=59.9297;NS=17;NUMALT=1;ODDS=1045.91;PAIRED=0.997033;PAIREDR=0.998535;PAO=0;PQA=0;PQR=0;PRO=0;QA=19982;QR=110176;RO=3414;RPL=319;RPP=7.18571;RPPR=6.49331;RPR=355;RUN=1;SAF=387;SAP=35.228;SAR=287;SRF=1855;SRP=58.7384;SRR=1559;TYPE=snp;technology.illumina=1	GT:DP:AD:RO:QR:AO:QA:GL	0:242:240,1:240:7612:1:8:0,-684.273	1:209:7,193:7:210:193:5477:-473.9,0	0:280:275,4:275:8690:4:37:0,-778.634	0:361:356,2:356:11264:2:26:0,-1011.17	1:273:1,272:1:14:272:9019:-810.312,0	0:182:179,1:179:5735:1:13:0,-514.9	0:200:196,2:196:6599:2:16:0,-592.348	0:235:233,1:233:7551:1:8:0,-678.775	0:270:266,2:266:8774:2:16:0,-788.072	0:258:251,5:251:8144:5:59:0,-727.377	1:179:1,171:1:8:171:5094:-457.703,0	0:302:293,7:293:9466:7:85:0,-844.077	0:199:197,2:197:6232:2:21:0,-558.918	0:215:213,1:213:6759:1:8:0,-607.537	0:255:250,4:250:8110:4:32:0,-726.918	0:265:261,4:261:8633:4:42:0,-772.999	0:197:195,2:195:6375:2:21:0,-571.809	A	synonymous_variant	LOW	L_00271	GENE_L_00271	transcript	L_00271_gene	protein_coding	2018-01-01	c.45G>T	p.Val15Val	45/417	45/417	15/138
scf7180000000002-quiver	275095	.	TAA	TAAA	1662.97	.	AB=0;ABP=0;AC=1;AF=0.0588235;AN=17;AO=129;CIGAR=1M1I2M;DP=3476;DPB=3535.67;DPRA=0.81766;EPP=4.37378;EPPR=49.3954;GTI=0;LEN=1;MEANALT=4;MQM=59.9767;MQMR=59.8875;NS=17;NUMALT=1;ODDS=382.912;PAIRED=1;PAIREDR=0.998696;PAO=15;PQA=384.5;PQR=384.5;PRO=15;QA=2896;QR=92359;RO=3068;RPL=80;RPP=19.1869;RPPR=158.031;RPR=49;RUN=1;SAF=66;SAP=3.1618;SAR=63;SRF=1458;SRP=19.3629;SRR=1610;TYPE=ins;technology.illumi…	GT:DP:AD:RO:QR:AO:QA:GL	1:169:33,129:33:901:129:2896:-179.476,0	0:176:164,0:164:4885:0:0:0,-439.414	0:234:212,0:212:6337:0:0:0,-570.308	0:272:246,0:246:7323:0:0:0,-659.004	0:245:243,0:243:8185:0:0:0,-736.575	0:171:160,0:160:4557:0:0:0,-410.165	0:181:167,0:167:5039:0:0:0,-453.515	0:185:173,0:173:5184:0:0:0,-466.543	0:224:204,0:204:6172:0:0:0,-554.516	0:218:195,0:195:5841:0:0:0,-525.648	0:164:152,0:152:4411:0:0:0,-397.039	0:271:249,0:249:7433:0:0:0,-668.945	0:175:157,0:157:4642:0:0:0,-417.804	0:179:165,0:165:4961:0:0:0,-446.51	0:187:166,0:166:4958:0:0:0,-446.24	0:245:219,0:219:6621:0:0:0,-594.604	0:180:163,0:163:4909:0:0:0,-441.58	TAAA	intergenic_region	MODIFIER	L_00271-L_00272	GENE_L_00271-GENE_L_00272	intergenic_region	GENE_L_00271-GENE_L_00272			n.275097_275098insA
scf7180000000002-quiver	275098	.	G	A	3955.03	.	AB=0;ABP=0;AC=1;AF=0.0588235;AN=17;AO=172;CIGAR=1X;DP=3573;DPB=3573;DPRA=0.920933;EPP=3.46479;EPPR=39.6832;GTI=0;LEN=1;MEANALT=2.2;MQM=59.9826;MQMR=59.864;NS=17;NUMALT=1;ODDS=910.68;PAIRED=0.994186;PAIREDR=0.999702;PAO=0;PQA=0;PQR=0;PRO=0;QA=4850;QR=108884;RO=3354;RPL=107;RPP=25.2805;RPPR=131.794;RPR=65;RUN=1;SAF=88;SAP=3.2123;SAR=84;SRF=1646;SRP=5.49901;SRR=1708;TYPE=snp;technology.illumina=1	GT:DP:AD:RO:QR:AO:QA:GL	1:162:0,157:0:0:157:4541:-408.672,0	0:183:176,5:176:5701:5:122:0,-501.967	0:240:236,0:236:7724:0:0:0,-695.001	0:277:273,0:273:8773:0:0:0,-788.733	0:253:250,0:250:8383:0:0:0,-754.371	0:177:173,0:173:5565:0:0:0,-500.851	0:186:184,1:184:6075:1:8:0,-546.029	0:193:190,2:190:6160:2:74:0,-547.457	0:232:231,0:231:7450:0:0:0,-669.784	0:220:214,1:214:6908:1:13:0,-620.442	0:169:167,1:167:5384:1:8:0,-483.844	0:280:276,1:276:8910:1:13:0,-800.567	0:179:173,0:173:5579:0:0:0,-502.074	0:184:181,1:181:5897:1:8:0,-529.49	0:195:191,2:191:6191:2:50:0,-552.562	0:258:255,1:255:8202:1:13:0,-734.554	0:185:184,0:184:5982:0:0:0,-537.666	A	intergenic_region	MODIFIER	L_00271-L_00272	GENE_L_00271-GENE_L_00272	intergenic_region	GENE_L_00271-GENE_L_00272			n.275098G>A
scf7180000000002-quiver	275179	.	GG	AA	14968.6	.	AB=0;ABP=0;AC=3;AF=0.176471;AN=17;AO=607;CIGAR=2X;DP=3857;DPB=3894;DPRA=0.951103;EPP=18.1247;EPPR=227.039;GTI=0;LEN=2;MEANALT=5;MQM=59.9967;MQMR=59.8877;NS=17;NUMALT=1;ODDS=804.634;PAIRED=0.996705;PAIREDR=0.998012;PAO=0;PQA=0;PQR=81;PRO=74;QA=16973;QR=94623;RO=3018;RPL=245;RPP=51.9811;RPPR=199.064;RPR=362;RUN=1;SAF=246;SAP=50.3212;SAR=361;SRF=1350;SRP=75.7697;SRR=1668;TYPE=mnp;technology.illumina…	GT:DP:AD:RO:QR:AO:QA:GL	0:219:202,0:202:6526:0:0:0,-585.125	1:179:3,162:3:87:162:4021:-354.385,0	0:257:246,0:246:7688:0:0:0,-691.705	0:317:299,0:299:9279:0:0:0,-836.954	1:276:0,270:0:0:270:8602:-774.025,0	0:186:176,0:176:5532:0:0:0,-497.873	0:192:184,0:184:5747:0:0:0,-517.226	0:240:225,0:225:6922:0:0:0,-625.769	0:236:218,0:218:6851:0:0:0,-616.517	0:223:207,0:207:6426:0:0:0,-580.706	1:198:0,175:0:0:175:4350:-391.453,0	0:276:264,0:264:8410:0:0:0,-756.783	0:165:153,0:153:4815:0:0:0,-433.375	0:178:172,0:172:5457:0:0:0,-490.387	0:245:232,0:232:7184:0:0:0,-645.237	0:282:264,0:264:8346:0:0:0,-751.019	0:188:173,0:173:5353:0:0:0,-481.74	AA	intergenic_region	MODIFIER	L_00271-L_00272	GENE_L_00271-GENE_L_00272	intergenic_region	GENE_L_00271-GENE_L_00272			n.275179_275180delGGinsAA
scf7180000000002-quiver	275204	.	G	T	24007.4	.	AB=0;ABP=0;AC=4;AF=0.235294;AN=17;AO=962;CIGAR=1X;DP=4145;DPB=4145;DPRA=0;EPP=208.88;EPPR=854.349;GTI=0;LEN=1;MEANALT=1.70588;MQM=59.8846;MQMR=59.8462;NS=17;NUMALT=1;ODDS=962.994;PAIRED=0.995842;PAIREDR=0.997146;PAO=0;PQA=0;PQR=0;PRO=0;QA=27875;QR=103420;RO=3154;RPL=421;RPP=35.5147;RPPR=49.5517;RPR=541;RUN=1;SAF=363;SAP=128.73;SAR=599;SRF=1262;SRP=276.269;SRR=1892;TYPE=snp;technology.illumina=1	GT:DP:AD:RO:QR:AO:QA:GL	1:236:4,224:4:70:224:6214:-552.589,0	1:189:6,178:6:149:178:4883:-425.952,0	0:263:261,2:261:8851:2:16:0,-794.886	0:345:339,6:339:10997:6:63:0,-983.827	1:304:1,301:1:14:301:9935:-892.696,0	0:194:192,2:192:6214:2:21:0,-557.337	0:202:199,2:199:6609:2:30:0,-592.022	0:248:246,1:246:8086:1:13:0,-725.932	0:247:245,2:245:8052:2:23:0,-722.266	0:245:240,4:240:7991:4:71:0,-712.571	1:229:1,220:1:13:220:6372:-572.199,0	0:305:302,3:302:9765:3:53:0,-873.672	0:179:175,3:175:5783:3:24:0,-518.263	0:196:191,4:191:6285:4:42:0,-561.829	0:264:261,2:261:8415:2:26:0,-754.872	0:300:295,5:295:9754:5:50:0,-873.118	0:199:196,3:196:6372:3:39:0,-567.376	T	intergenic_region	MODIFIER	L_00271-L_00272	GENE_L_00271-GENE_L_00272	intergenic_region	GENE_L_00271-GENE_L_00272			n.275204G>T
scf7180000000002-quiver	275225	.	T	G	18478	.	AB=0;ABP=0;AC=3;AF=0.176471;AN=17;AO=702;CIGAR=1X;DP=4097;DPB=4097;DPRA=1.13002;EPP=84.19;EPPR=306.813;GTI=0;LEN=1;MEANALT=2;MQM=59.9573;MQMR=59.8062;NS=17;NUMALT=1;ODDS=967.322;PAIRED=0.994302;PAIREDR=0.997499;PAO=0;PQA=0;PQR=0;PRO=0;QA=21015;QR=88304;RO=3199;RPL=340;RPP=4.50744;RPPR=3.01641;RPR=362;RUN=1;SAF=278;SAP=68.9463;SAR=424;SRF=1320;SRP=215.122;SRR=1879;TYPE=snp;technology.illumina=1	GT:DP:AD:RO:QR:AO:QA:GL	0:231:216,0:216:5884:0:0:0,-528.958	1:190:6,184:6:105:184:5191:-457.654,0	0:251:236,0:236:6879:0:0:0,-618.961	0:339:314,1:314:8542:1:22:0,-766.511	1:287:2,282:2:28:282:8942:-802.12,0	0:191:180,0:180:4793:0:0:0,-431.366	0:204:193,0:193:5273:0:0:0,-474.541	0:245:225,0:225:6482:0:0:0,-583.298	0:231:218,0:218:6076:0:0:0,-543.477	0:238:224,0:224:5920:0:0:0,-532.582	1:241:4,235:4:42:235:6860:-613.522,0	0:307:288,0:288:7594:0:0:0,-683.344	0:176:170,0:170:4578:0:0:0,-412.008	0:200:190,0:190:5683:0:0:0,-511.388	0:269:261,0:261:7033:0:0:0,-632.849	0:299:281,0:281:7917:0:0:0,-712.35	0:198:191,0:191:5475:0:0:0,-490.148	G	synonymous_variant	LOW	L_00272	GENE_L_00272	transcript	L_00272_gene	protein_coding	2018-01-01	c.1221A>C	p.Pro407Pro	1221/1236	1221/1236	407/411
scf7180000000002-quiver	275320	.	A	C	21872.5	.	AB=0;ABP=0;AC=4;AF=0.235294;AN=17;AO=796;CIGAR=1X;DP=3490;DPB=3490;DPRA=0.779085;EPP=39.718;EPPR=126.06;GTI=0;LEN=1;MEANALT=1.86667;MQM=59.9246;MQMR=59.8842;NS=17;NUMALT=1;ODDS=875.108;PAIRED=1;PAIREDR=0.998108;PAO=0;PQA=0;PQR=0;PRO=0;QA=25220;QR=79519;RO=2643;RPL=299;RPP=109.958;RPPR=328.066;RPR=497;RUN=1;SAF=437;SAP=19.6073;SAR=359;SRF=1394;SRP=20.2843;SRR=1249;TYPE=snp;technology.illumina=1	GT:DP:AD:RO:QR:AO:QA:GL	1:199:3,196:3:34:196:6436:-576.119,0	1:172:3,168:3:34:168:5291:-473.088,0	0:194:185,4:185:5609:4:52:0,-499.9	0:298:290,0:290:8678:0:0:0,-780.844	1:231:2,229:2:28:229:7716:-691.825,0	0:143:137,4:137:4176:4:56:0,-370.722	0:169:162,2:162:5110:2:26:0,-457.528	0:185:184,1:184:5450:1:13:0,-489.249	0:195:189,2:189:5702:2:26:0,-510.775	0:228:220,2:220:6305:2:21:0,-565.162	1:170:1,169:1:8:169:5278:-473.468,0	0:280:271,6:271:8033:6:87:0,-714.95	0:212:209,0:209:6341:0:0:0,-570.562	0:170:165,2:165:4952:2:23:0,-443.536	0:203:199,3:199:6247:3:58:0,-556.844	0:254:243,5:243:7392:5:55:0,-660.113	0:187:180,3:180:5420:3:82:0,-480.245	C	missense_variant	MODERATE	L_00272	GENE_L_00272	transcript	L_00272_gene	protein_coding	2018-01-01	c.1126T>G	p.Ser376Ala	1126/1236	1126/1236	376/411
scf7180000000002-quiver	275351	.	C	T	14310.7	.	AB=0;ABP=0;AC=3;AF=0.176471;AN=17;AO=564;CIGAR=1X;DP=3624;DPB=3624;DPRA=1.03088;EPP=21.8759;EPPR=34.4096;GTI=0;LEN=1;MEANALT=2.18182;MQM=60;MQMR=59.8964;NS=17;NUMALT=1;ODDS=865.561;PAIRED=1;PAIREDR=0.998329;PAO=0;PQA=0;PQR=0;PRO=0;QA=16603;QR=97185;RO=2992;RPL=151;RPP=267.299;RPPR=1034.22;RPR=413;RUN=1;SAF=316;SAP=20.8133;SAR=248;SRF=1712;SRP=138.454;SRR=1280;TYPE=snp;technology.illumina=1	GT:DP:AD:RO:QR:AO:QA:GL	0:216:214,1:214:6944:1:13:0,-623.265	1:185:3,170:3:87:170:4752:-419.746,0	0:200:195,0:195:6280:0:0:0,-564.573	0:288:278,0:278:9089:0:0:0,-817.81	1:232:0,231:0:0:231:7452:-670.596,0	0:163:161,1:161:5241:1:13:0,-470.492	0:173:170,1:170:5455:1:37:0,-487.486	0:201:200,0:200:6518:0:0:0,-586.578	0:202:201,0:201:6660:0:0:0,-599.246	0:242:234,1:234:7269:1:13:0,-652.929	1:162:0,155:0:0:155:4281:-385.243,0	0:296:292,1:292:9471:1:8:0,-851.33	0:212:204,1:204:6625:1:13:0,-594.988	0:186:183,0:183:6056:0:0:0,-544.916	0:206:203,1:203:6742:1:13:0,-605.471	0:283:280,1:280:9098:1:8:0,-817.004	0:177:174,0:174:5650:0:0:0,-508.482	T	synonymous_variant	LOW	L_00272	GENE_L_00272	transcript	L_00272_gene	protein_coding	2018-01-01	c.1095G>A	p.Thr365Thr	1095/1236	1095/1236	365/411
scf7180000000002-quiver	275363	.	G	A	19285	.	AB=0;ABP=0;AC=4;AF=0.235294;AN=17;AO=750;CIGAR=1X;DP=3512;DPB=3512;DPRA=0.924851;EPP=22.4783;EPPR=9.21085;GTI=0;LEN=1;MEANALT=2.1;MQM=59.9627;MQMR=59.8518;NS=17;NUMALT=1;ODDS=894.983;PAIRED=1;PAIREDR=0.998525;PAO=0;PQA=0;PQR=0;PRO=0;QA=22224;QR=87919;RO=2712;RPL=250;RPP=183.966;RPPR=674.834;RPR=500;RUN=1;SAF=432;SAP=40.6376;SAR=318;SRF=1510;SRP=78.967;SRR=1202;TYPE=snp;technology.illumina=1	GT:DP:AD:RO:QR:AO:QA:GL	1:209:1,202:1:37:202:5591:-499.355,0	1:178:5,160:5:170:160:4598:-398.398,0	0:196:196,0:196:6386:0:0:0,-574.774	0:268:267,0:267:8287:0:0:0,-745.419	1:226:0,226:0:0:226:7489:-674.056,0	0:156:153,2:153:4962:2:20:0,-444.781	0:167:163,1:163:5302:1:8:0,-476.409	0:203:200,1:200:6525:1:8:0,-586.48	0:197:196,0:196:6633:0:0:0,-596.934	0:233:229,2:229:7324:2:45:0,-654.959	1:168:0,153:0:0:153:4383:-394.47,0	0:283:281,1:281:9125:1:8:0,-820.359	0:196:196,0:196:6258:0:0:0,-563.285	0:173:172,0:172:5661:0:0:0,-509.448	0:203:201,0:201:6495:0:0:0,-584.409	0:280:279,0:279:9152:0:0:0,-822.112	0:176:173,2:173:5602:2:74:0,-497.301	A	synonymous_variant	LOW	L_00272	GENE_L_00272	transcript	L_00272_gene	protein_coding	2018-01-01	c.1083C>T	p.Leu361Leu	1083/1236	1083/1236	361/411
scf7180000000002-quiver	275531	.	G	A	9764.32	.	AB=0;ABP=0;AC=3;AF=0.176471;AN=17;AO=388;CIGAR=1X;DP=2639;DPB=2639;DPRA=0.907838;EPP=11.0918;EPPR=31.3296;GTI=0;LEN=1;MEANALT=2.5;MQM=59.9124;MQMR=59.8005;NS=17;NUMALT=1;ODDS=570.688;PAIRED=0.997423;PAIREDR=0.997744;PAO=0;PQA=0;PQR=0;PRO=0;QA=11132;QR=71806;RO=2216;RPL=170;RPP=15.9048;RPPR=19.5707;RPR=218;RUN=1;SAF=201;SAP=4.10723;SAR=187;SRF=1154;SRP=11.3042;SRR=1062;TYPE=snp;technology.illumina…	GT:DP:AD:RO:QR:AO:QA:GL	0:165:162,0:162:5185:0:0:0,-465.741	1:132:3,124:3:62:124:3271:-288.791,0	0:173:173,0:173:5936:0:0:0,-534.298	0:185:184,0:184:5854:0:0:0,-526.709	1:156:0,155:0:0:155:5010:-450.905,0	0:109:109,0:109:3513:0:0:0,-316.35	0:125:121,1:121:4023:1:13:0,-360.917	0:131:129,0:129:4241:0:0:0,-381.746	0:178:176,0:176:5726:0:0:0,-514.632	0:196:194,0:194:6394:0:0:0,-573.625	1:113:1,106:1:13:106:2817:-253.189,0	0:203:200,1:200:6423:1:13:0,-573.861	0:144:142,0:142:4484:0:0:0,-403.44	0:125:124,0:124:3822:0:0:0,-343.912	0:145:142,1:142:4582:1:8:0,-411.625	0:212:210,0:210:6893:0:0:0,-619.318	0:147:146,0:146:4655:0:0:0,-418.989	A	synonymous_variant	LOW	L_00272	GENE_L_00272	transcript	L_00272_gene	protein_coding	2018-01-01	c.915C>T	p.Arg305Arg	915/1236	915/1236	305/411
scf7180000000002-quiver	275537	.	A	G	14997.5	.	AB=0;ABP=0;AC=4;AF=0.235294;AN=17;AO=560;CIGAR=1X;DP=2660;DPB=2660;DPRA=0.981356;EPP=9.21451;EPPR=9.77623;GTI=0;LEN=1;MEANALT=2;MQM=59.8161;MQMR=59.7743;NS=17;NUMALT=1;ODDS=611.698;PAIRED=0.996429;PAIREDR=0.998003;PAO=0;PQA=0;PQR=0;PRO=0;QA=16943;QR=58382;RO=2003;RPL=243;RPP=24.2442;RPPR=28.3882;RPR=317;RUN=1;SAF=291;SAP=4.88707;SAR=269;SRF=1019;SRP=4.33833;SRR=984;TYPE=snp;technology.illumina=1	GT:DP:AD:RO:QR:AO:QA:GL	1:166:0,163:0:0:163:4668:-420.133,0	1:133:3,130:3:58:130:3807:-337.358,0	0:170:166,0:166:4843:0:0:0,-435.813	0:188:180,0:180:5072:0:0:0,-456.428	1:157:0,156:0:0:156:5151:-463.177,0	0:107:100,0:100:2837:0:0:0,-255.396	0:132:126,0:126:3636:0:0:0,-327.263	0:140:133,0:133:3902:0:0:0,-351.12	0:182:175,0:175:5109:0:0:0,-459.766	0:201:187,1:187:5233:1:37:0,-466.993	1:115:1,110:1:27:110:3280:-294.863,0	0:202:191,0:191:5662:0:0:0,-507.475	0:136:133,0:133:3813:0:0:0,-343.161	0:124:117,0:117:3418:0:0:0,-307.563	0:147:143,0:143:4063:0:0:0,-365.658	0:214:211,0:211:6588:0:0:0,-591.211	0:146:137,0:137:4121:0:0:0,-370.697	G	synonymous_variant	LOW	L_00272	GENE_L_00272	transcript	L_00272_gene	protein_coding	2018-01-01	c.909T>C	p.Ile303Ile	909/1236	909/1236	303/411
scf7180000000002-quiver	275567	.	T	C	16141.6	.	AB=0;ABP=0;AC=4;AF=0.235294;AN=17;AO=598;CIGAR=1X;DP=2629;DPB=2629;DPRA=1.02355;EPP=23.9843;EPPR=77.2104;GTI=0;LEN=1;MEANALT=2;MQM=59.5886;MQMR=59.866;NS=17;NUMALT=1;ODDS=661.656;PAIRED=0.998328;PAIREDR=0.997947;PAO=0;PQA=0;PQR=0;PRO=0;QA=18190;QR=55229;RO=1948;RPL=264;RPP=20.8033;RPPR=7.86602;RPR=334;RUN=1;SAF=291;SAP=3.93989;SAR=307;SRF=934;SRP=10.1445;SRR=1014;TYPE=snp;technology.illumina=1	GT:DP:AD:RO:QR:AO:QA:GL	1:175:2,170:2:16:170:4980:-446.737,0	1:145:0,143:0:0:143:4245:-382.069,0	0:168:164,0:164:4838:0:0:0,-435.361	0:195:188,0:188:5000:0:0:0,-449.903	1:168:1,165:1:14:165:5383:-483.135,0	0:116:113,0:113:3145:0:0:0,-283.018	0:126:117,0:117:3323:0:0:0,-299.088	0:142:135,0:135:3955:0:0:0,-355.983	0:160:152,0:152:4413:0:0:0,-397.14	0:180:174,2:174:4967:2:50:0,-444.491	1:118:0,118:0:0:118:3532:-318.035,0	0:197:192,0:192:5419:0:0:0,-487.522	0:119:115,0:115:3134:0:0:0,-282.049	0:126:116,0:116:3412:0:0:0,-304.832	0:143:139,0:139:3948:0:0:0,-352.155	0:215:207,0:207:5991:0:0:0,-538.608	0:136:133,0:133:3654:0:0:0,-328.884	C	synonymous_variant	LOW	L_00272	GENE_L_00272	transcript	L_00272_gene	protein_coding	2018-01-01	c.879A>G	p.Leu293Leu	879/1236	879/1236	293/411
scf7180000000002-quiver	275698	.	A	C	15630.7	.	AB=0;ABP=0;AC=4;AF=0.235294;AN=17;AO=595;CIGAR=1X;DP=2630;DPB=2630;DPRA=0.997312;EPP=6.07956;EPPR=4.92554;GTI=0;LEN=1;MEANALT=1.83333;MQM=59.9546;MQMR=59.832;NS=17;NUMALT=1;ODDS=524.71;PAIRED=0.998319;PAIREDR=0.9965;PAO=0;PQA=0;PQR=0;PRO=0;QA=17855;QR=58045;RO=2000;RPL=231;RPP=67.5669;RPPR=106.008;RPR=364;RUN=1;SAF=273;SAP=11.7728;SAR=322;SRF=961;SRP=9.61592;SRR=1039;TYPE=snp;technology.illumina=1	GT:DP:AD:RO:QR:AO:QA:GL	1:161:4,156:4:61:156:4570:-405.803,0	1:130:2,128:2:21:128:3676:-329,0	0:141:139,1:139:4134:1:13:0,-370.572	0:223:219,0:219:6285:0:0:0,-565.59	1:175:0,175:0:0:175:5677:-511.053,0	0:90:87,0:87:2430:0:0:0,-218.708	0:111:109,1:109:3186:1:13:0,-285.643	0:150:146,0:146:4434:0:0:0,-398.957	0:141:137,1:137:4275:1:8:0,-384.078	0:177:173,2:173:4686:2:16:0,-417.505	1:126:1,125:1:13:125:3764:-337.628,0	0:188:180,2:180:4756:2:21:0,-426.04	0:142:140,1:140:3984:1:27:0,-356.112	0:159:155,1:155:4648:1:32:0,-415.313	0:166:164,0:164:4821:0:0:0,-433.765	0:204:199,2:199:5830:2:38:0,-521.225	0:146:145,0:145:4481:0:0:0,-403.009	C	missense_variant	MODERATE	L_00272	GENE_L_00272	transcript	L_00272_gene	protein_coding	2018-01-01	c.748T>G	p.Ser250Ala	748/1236	748/1236	250/411
scf7180000000002-quiver	275789	.	G	T	13316.4	.	AB=0;ABP=0;AC=3;AF=0.176471;AN=17;AO=538;CIGAR=1X;DP=2890;DPB=2890;DPRA=0;EPP=3.07488;EPPR=6.37403;GTI=0;LEN=1;MEANALT=1.88235;MQM=59.9015;MQMR=59.8442;NS=17;NUMALT=1;ODDS=672.122;PAIRED=0.998141;PAIREDR=0.996988;PAO=0;PQA=0;PQR=0;PRO=0;QA=15544;QR=73930;RO=2324;RPL=296;RPP=14.7798;RPPR=52.4384;RPR=242;RUN=1;SAF=257;SAP=5.33515;SAR=281;SRF=1159;SRP=3.04394;SRR=1165;TYPE=snp;technology.illumina=1	GT:DP:AD:RO:QR:AO:QA:GL	0:168:163,5:163:5214:5:69:0,-463.015	1:151:5,140:5:161:140:3900:-336.425,0	0:171:165,5:165:5216:5:60:0,-459.026	0:220:216,4:216:6719:4:37:0,-601.334	1:207:0,205:0:0:205:6869:-618.156,0	0:99:98,1:98:3141:1:13:0,-281.584	0:123:119,3:119:3730:3:53:0,-330.94	0:171:169,1:169:5438:1:13:0,-488.141	0:160:156,4:156:4954:4:42:0,-442.091	0:209:205,1:205:6488:1:8:0,-582.931	1:161:0,154:0:0:154:4335:-390.132,0	0:217:212,5:212:6677:5:45:0,-596.825	0:171:168,3:168:5318:3:24:0,-476.22	0:164:160,2:160:5201:2:21:0,-466.21	0:145:143,1:143:4475:1:8:0,-401.571	0:210:206,2:206:6813:2:21:0,-611.076	0:143:139,2:139:4385:2:26:0,-392.249	T	synonymous_variant	LOW	L_00272	GENE_L_00272	transcript	L_00272_gene	protein_coding	2018-01-01	c.657C>A	p.Ser219Ser	657/1236	657/1236	219/411
scf7180000000002-quiver	275795	.	G	T	4124.62	.	AB=0;ABP=0;AC=1;AF=0.0588235;AN=17;AO=197;CIGAR=1X;DP=2834;DPB=2834;DPRA=1.24574;EPP=3.1095;EPPR=22.5767;GTI=0;LEN=1;MEANALT=1.2;MQM=59.9848;MQMR=59.853;NS=17;NUMALT=1;ODDS=709.706;PAIRED=1;PAIREDR=0.99696;PAO=0;PQA=0;PQR=0;PRO=0;QA=5087;QR=86252;RO=2632;RPL=103;RPP=3.90314;RPPR=57.0793;RPR=94;RUN=1;SAF=87;SAP=8.84131;SAR=110;SRF=1311;SRP=3.0928;SRR=1321;TYPE=snp;technology.illumina=1	GT:DP:AD:RO:QR:AO:QA:GL	1:165:0,162:0:0:162:4686:-421.731,0	0:153:152,1:152:5001:1:13:0,-448.896	0:162:159,3:159:5150:3:29:0,-458.376	0:214:213,1:213:6940:1:8:0,-623.825	0:202:201,1:201:6651:1:14:0,-597.269	0:105:101,4:101:3246:4:75:0,-285.273	0:119:117,2:117:3796:2:26:0,-339.337	0:171:169,2:169:5582:2:33:0,-499.332	0:157:155,2:155:5079:2:21:0,-454.29	0:199:194,5:194:6405:5:40:0,-572.652	0:162:159,2:159:5098:2:16:0,-457.251	0:214:212,1:212:6905:1:8:0,-620.681	0:167:162,5:162:5405:5:55:0,-480.296	0:160:157,3:157:5208:3:34:0,-465.638	0:131:131,0:131:4403:0:0:0,-395.919	0:210:207,3:207:6887:3:29:0,-617.156	0:143:143,0:143:4496:0:0:0,-404.767	T	synonymous_variant	LOW	L_00272	GENE_L_00272	transcript	L_00272_gene	protein_coding	2018-01-01	c.651C>A	p.Ile217Ile	651/1236	651/1236	217/411
scf7180000000002-quiver	275867	.	A	G	4986.23	.	AB=0;ABP=0;AC=1;AF=0.0588235;AN=17;AO=248;CIGAR=1X;DP=3005;DPB=3005;DPRA=1.09186;EPP=3.88589;EPPR=19.6209;GTI=0;LEN=1;MEANALT=2.64286;MQM=59.9395;MQMR=59.8839;NS=17;NUMALT=1;ODDS=584.16;PAIRED=1;PAIREDR=0.999241;PAO=0;PQA=0;PQR=0;PRO=0;QA=6597;QR=71391;RO=2636;RPL=117;RPP=4.72646;RPPR=119.472;RPR=131;RUN=1;SAF=150;SAP=26.6864;SAR=98;SRF=1373;SRP=12.978;SRR=1263;TYPE=snp;technology.illumina=1	GT:DP:AD:RO:QR:AO:QA:GL	1:187:0,187:0:0:187:5649:-508.494,0	0:153:134,9:134:3639:9:231:0,-306.648	0:179:164,7:164:4299:7:86:0,-379.115	0:253:232,8:232:6314:8:99:0,-556.711	0:202:199,2:199:6209:2:28:0,-556.251	0:101:96,3:96:2700:3:58:0,-237.727	0:140:128,2:128:3367:2:21:0,-301.105	0:161:146,5:146:3795:5:60:0,-336.136	0:141:134,0:134:3792:0:0:0,-340.113	0:189:181,1:181:4613:1:13:0,-413.948	0:175:168,0:168:4493:0:0:0,-404.387	0:235:221,3:221:6364:3:34:0,-568.972	0:177:168,0:168:4548:0:0:0,-409.255	0:171:163,3:163:4086:3:34:0,-364.487	0:169:159,3:159:4164:3:42:0,-370.59	0:222:205,8:205:5348:8:166:0,-466.288	0:150:138,7:138:3660:7:76:0,-322.584	G	synonymous_variant	LOW	L_00272	GENE_L_00272	transcript	L_00272_gene	protein_coding	2018-01-01	c.579T>C	p.Gly193Gly	579/1236	579/1236	193/411
scf7180000000002-quiver	275969	.	C	T	21769.9	.	AB=0;ABP=0;AC=4;AF=0.235294;AN=17;AO=805;CIGAR=1X;DP=3567;DPB=3567;DPRA=1.07182;EPP=72.9317;EPPR=10.8782;GTI=0;LEN=1;MEANALT=2.16667;MQM=59.9366;MQMR=59.8662;NS=17;NUMALT=1;ODDS=891.047;PAIRED=0.998758;PAIREDR=0.99963;PAO=0;PQA=0;PQR=0;PRO=0;QA=24448;QR=86479;RO=2705;RPL=405;RPP=3.07774;RPPR=15.9581;RPR=400;RUN=1;SAF=416;SAP=4.97676;SAR=389;SRF=1421;SRP=18.0773;SRR=1284;TYPE=snp;technology.illumi…	GT:DP:AD:RO:QR:AO:QA:GL	1:202:1,197:1:8:197:5899:-529.93,0	1:169:0,163:0:0:163:4659:-419.246,0	0:253:247,0:247:7953:0:0:0,-715.645	0:304:298,1:298:9434:1:13:0,-847.714	1:240:0,239:0:0:239:8069:-726.101,0	0:131:130,0:130:4183:0:0:0,-376.488	0:175:172,0:172:5489:0:0:0,-494.021	0:179:176,0:176:5571:0:0:0,-501.376	0:162:158,0:158:5048:0:0:0,-453.59	0:244:243,0:243:7894:0:0:0,-710.309	1:206:0,204:0:0:204:5795:-521.464,0	0:285:281,0:281:8783:0:0:0,-788.824	0:195:192,1:192:6103:1:13:0,-548.027	0:189:185,0:185:6033:0:0:0,-542.917	0:199:197,0:197:6402:0:0:0,-576.067	0:263:256,0:256:8123:0:0:0,-729.332	0:171:169,0:169:5455:0:0:0,-490.945	T	synonymous_variant	LOW	L_00272	GENE_L_00272	transcript	L_00272_gene	protein_coding	2018-01-01	c.477G>A	p.Val159Val	477/1236	477/1236	159/411
scf7180000000002-quiver	275978	.	C	T	5004.09	.	AB=0;ABP=0;AC=1;AF=0.0588235;AN=17;AO=218;CIGAR=1X;DP=3714;DPB=3714;DPRA=0.915118;EPP=36.5187;EPPR=62.37;GTI=0;LEN=1;MEANALT=2.44444;MQM=59.7982;MQMR=59.8886;NS=17;NUMALT=1;ODDS=933.998;PAIRED=1;PAIREDR=0.999118;PAO=0;PQA=0;PQR=0;PRO=0;QA=5856;QR=106242;RO=3403;RPL=96;RPP=9.74386;RPPR=67.9445;RPR=122;RUN=1;SAF=112;SAP=3.36889;SAR=106;SRF=1810;SRP=33.058;SRR=1593;TYPE=snp;technology.illumina=1	GT:DP:AD:RO:QR:AO:QA:GL	1:218:0,208:0:0:208:5714:-513.778,0	0:177:172,0:172:5447:0:0:0,-490.164	0:256:250,0:250:7823:0:0:0,-703.726	0:314:307,0:307:9155:0:0:0,-823.769	0:254:252,1:252:8133:1:36:0,-728.535	0:137:134,0:134:4188:0:0:0,-376.915	0:191:184,1:184:5514:1:8:0,-495.519	0:192:188,0:188:5936:0:0:0,-534.14	0:173:164,1:164:5106:1:8:0,-458.747	0:246:241,1:241:7577:1:13:0,-680.265	0:222:214,1:214:6672:1:8:0,-599.669	0:294:285,0:285:8876:0:0:0,-797.511	0:202:197,2:197:6238:2:40:0,-557.744	0:196:195,0:195:6048:0:0:0,-544.263	0:210:200,2:200:6380:2:16:0,-572.692	0:264:256,0:256:8048:0:0:0,-722.415	0:168:164,1:164:5101:1:13:0,-457.894	T	synonymous_variant	LOW	L_00272	GENE_L_00272	transcript	L_00272_gene	protein_coding	2018-01-01	c.468G>A	p.Val156Val	468/1236	468/1236	156/411
scf7180000000002-quiver	275987	.	C	T	22236.4	.	AB=0;ABP=0;AC=4;AF=0.235294;AN=17;AO=846;CIGAR=1X;DP=3830;DPB=3830;DPRA=0.932765;EPP=6.71669;EPPR=46.2136;GTI=0;LEN=1;MEANALT=2.2;MQM=59.9137;MQMR=59.837;NS=17;NUMALT=1;ODDS=971.36;PAIRED=0.997636;PAIREDR=0.998607;PAO=0;PQA=0;PQR=0;PRO=0;QA=24986;QR=89148;RO=2871;RPL=381;RPP=21.1213;RPPR=10.7258;RPR=465;RUN=1;SAF=459;SAP=16.3163;SAR=387;SRF=1475;SRP=7.73066;SRR=1396;TYPE=snp;technology.illumina=1	GT:DP:AD:RO:QR:AO:QA:GL	1:208:0,200:0:0:200:5423:-487.971,0	1:175:0,167:0:0:167:4687:-421.853,0	0:268:266,0:266:8048:0:0:0,-723.877	0:330:313,0:313:9861:0:0:0,-887.271	1:253:0,250:0:0:250:8393:-755.246,0	0:156:151,1:151:4708:1:8:0,-422.948	0:191:182,2:182:5454:2:21:0,-488.886	0:204:199,0:199:6269:0:0:0,-564.153	0:189:183,1:183:5785:1:13:0,-519.448	0:254:248,0:248:7755:0:0:0,-696.734	1:230:0,221:0:0:221:6392:-575.174,0	0:310:298,1:298:9316:1:8:0,-837.036	0:206:204,0:204:6144:0:0:0,-552.863	0:197:193,1:193:5944:1:20:0,-533.103	0:205:201,0:201:6399:0:0:0,-575.842	0:279:266,2:266:8113:2:21:0,-726.498	0:175:167,0:167:5352:0:0:0,-481.64	T	synonymous_variant	LOW	L_00272	GENE_L_00272	transcript	L_00272_gene	protein_coding	2018-01-01	c.459G>A	p.Gly153Gly	459/1236	459/1236	153/411
scf7180000000002-quiver	276023	.	C	T	5361.35	.	AB=0;ABP=0;AC=1;AF=0.0588235;AN=17;AO=225;CIGAR=1X;DP=3955;DPB=3955;DPRA=0.956401;EPP=9.04217;EPPR=37.4667;GTI=0;LEN=1;MEANALT=2.28571;MQM=59.7244;MQMR=59.9163;NS=17;NUMALT=1;ODDS=1146.46;PAIRED=1;PAIREDR=0.997796;PAO=0;PQA=0;PQR=0;PRO=0;QA=6187;QR=114672;RO=3630;RPL=76;RPP=54.4404;RPPR=154.963;RPR=149;RUN=1;SAF=114;SAP=3.09716;SAR=111;SRF=1816;SRP=3.01269;SRR=1814;TYPE=snp;technology.illumina=1	GT:DP:AD:RO:QR:AO:QA:GL	1:229:0,218:0:0:218:6116:-550.295,0	0:168:164,0:164:5185:0:0:0,-466.602	0:265:253,0:253:8041:0:0:0,-723.539	0:319:315,0:315:9874:0:0:0,-888.428	0:248:245,0:245:8031:0:0:0,-722.709	0:169:165,1:165:5282:1:8:0,-474.607	0:206:196,1:196:6128:1:8:0,-550.734	0:221:215,1:215:6868:1:8:0,-617.304	0:206:200,1:200:6228:1:13:0,-559.302	0:252:246,0:246:7658:0:0:0,-688.414	0:229:228,0:228:7241:0:0:0,-648.922	0:341:332,2:332:10524:2:21:0,-944.863	0:208:204,0:204:6396:0:0:0,-575.517	0:216:213,0:213:6618:0:0:0,-595.54	0:214:204,1:204:6311:1:13:0,-566.728	0:281:271,0:271:8508:0:0:0,-765.262	0:183:179,0:179:5779:0:0:0,-520.072	T	synonymous_variant	LOW	L_00272	GENE_L_00272	transcript	L_00272_gene	protein_coding	2018-01-01	c.423G>A	p.Ala141Ala	423/1236	423/1236	141/411
scf7180000000002-quiver	276089	.	T	C	19247.1	.	AB=0;ABP=0;AC=3;AF=0.176471;AN=17;AO=701;CIGAR=1X;DP=4319;DPB=4319;DPRA=0.925823;EPP=21.3764;EPPR=6.31747;GTI=0;LEN=1;MEANALT=2;MQM=59.9358;MQMR=59.8688;NS=17;NUMALT=1;ODDS=1120.35;PAIRED=0.997147;PAIREDR=0.99657;PAO=0;PQA=0;PQR=0;PRO=0;QA=21625;QR=105709;RO=3499;RPL=387;RPP=19.5178;RPPR=163.795;RPR=314;RUN=1;SAF=323;SAP=12.3808;SAR=378;SRF=1505;SRP=151.408;SRR=1994;TYPE=snp;technology.illumina=1	GT:DP:AD:RO:QR:AO:QA:GL	0:261:257,0:257:7896:0:0:0,-710.486	1:191:2,182:2:16:182:5481:-491.819,0	0:296:287,0:287:8618:0:0:0,-775.451	0:352:346,0:346:10446:0:0:0,-939.88	1:295:1,293:1:36:293:9369:-839.744,0	0:184:178,0:178:5221:0:0:0,-469.854	0:210:205,0:205:6239:0:0:0,-561.385	0:240:235,0:235:7258:0:0:0,-652.772	0:225:218,0:218:6578:0:0:0,-591.918	0:269:260,0:260:7649:0:0:0,-686.551	1:229:0,226:0:0:226:6775:-609.5,0	0:380:367,0:367:11125:0:0:0,-1000.76	0:227:219,0:219:6657:0:0:0,-598.735	0:234:223,0:223:6738:0:0:0,-605.889	0:236:228,0:228:6793:0:0:0,-611.255	0:293:284,0:284:8858:0:0:0,-796.881	0:197:189,0:189:5581:0:0:0,-502.229	C	synonymous_variant	LOW	L_00272	GENE_L_00272	transcript	L_00272_gene	protein_coding	2018-01-01	c.357A>G	p.Thr119Thr	357/1236	357/1236	119/411
scf7180000000002-quiver	276119	.	A	G	22064.5	.	AB=0;ABP=0;AC=4;AF=0.235294;AN=17;AO=826;CIGAR=1X;DP=3882;DPB=3882;DPRA=1.23954;EPP=3.05236;EPPR=9.12453;GTI=0;LEN=1;MEANALT=2.61538;MQM=59.954;MQMR=59.7824;NS=17;NUMALT=1;ODDS=969.613;PAIRED=1;PAIREDR=0.99694;PAO=0;PQA=0;PQR=0;PRO=0;QA=24962;QR=85551;RO=2941;RPL=487;RPP=60.5938;RPPR=24.0982;RPR=339;RUN=1;SAF=402;SAP=4.28269;SAR=424;SRF=1417;SRP=11.4636;SRR=1524;TYPE=snp;technology.illumina=1	GT:DP:AD:RO:QR:AO:QA:GL	1:220:1,216:1:8:216:6394:-574.713,0	1:167:2,165:2:16:165:4994:-448.039,0	0:275:260,1:260:7696:1:8:0,-691.795	0:327:317,1:317:9291:1:8:0,-830.985	1:245:1,243:1:32:243:8047:-721.163,0	0:155:147,0:147:4499:0:0:0,-404.887	0:179:172,0:172:5039:0:0:0,-451.187	0:231:221,0:221:6523:0:0:0,-586.931	0:214:197,3:197:5566:3:34:0,-497.813	0:233:226,2:226:6482:2:21:0,-581.055	1:188:0,187:0:0:187:5358:-481.981,0	0:345:337,1:337:9632:1:8:0,-864.995	0:207:205,0:205:5900:0:0:0,-530.821	0:215:206,2:206:5805:2:21:0,-520.22	0:201:193,1:193:5594:1:13:0,-501.817	0:272:258,2:258:7723:2:40:0,-689.4	0:208:198,2:198:5745:2:16:0,-515.377	G	synonymous_variant	LOW	L_00272	GENE_L_00272	transcript	L_00272_gene	protein_coding	2018-01-01	c.327T>C	p.Gly109Gly	327/1236	327/1236	109/411
scf7180000000002-quiver	276179	.	TGCC	CGCT	14841.1	.	AB=0;ABP=0;AC=3;AF=0.176471;AN=17;AO=543;CIGAR=1X2M1X;DP=3685;DPB=3734.75;DPRA=0.875282;EPP=63.5116;EPPR=312.735;GTI=0;LEN=4;MEANALT=6.33333;MQM=60;MQMR=59.936;NS=17;NUMALT=1;ODDS=800.96;PAIRED=1;PAIREDR=0.998231;PAO=23;PQA=620;PQR=1247;PRO=101;QA=16257;QR=91304;RO=2827;RPL=265;RPP=3.68614;RPPR=3.04794;RPR=278;RUN=1;SAF=308;SAP=24.3211;SAR=235;SRF=1635;SRP=153.753;SRR=1192;TYPE=complex;technology…	GT:DP:AD:RO:QR:AO:QA:GL	0:183:171,0:171:5461:0:0:0,-496.657	1:163:3,144:3:100:144:4151:-379.224,0	0:252:231,0:231:7552:0:0:0,-690.118	0:298:274,0:274:8860:0:0:0,-805.266	1:263:0,259:0:0:259:8318:-776.93,0	0:159:142,0:142:4415:0:0:0,-404.116	0:150:140,0:140:4497:0:0:0,-404.78	0:210:190,0:190:6255:0:0:0,-565.604	0:201:184,0:184:5926:0:0:0,-535.494	0:253:220,0:220:7174:0:0:0,-658.796	1:156:2,140:2:51:140:3788:-349.024,0	0:298:274,0:274:8828:0:0:0,-813.599	0:236:213,0:213:6808:0:0:0,-618.431	0:202:182,0:182:5891:0:0:0,-539.338	0:204:186,0:186:5966:0:0:0,-549.17	0:254:231,0:231:7582:0:0:0,-689.597	0:203:184,0:184:5938:0:0:0,-543.057	CGCT	synonymous_variant	LOW	L_00272	GENE_L_00272	transcript	L_00272_gene	protein_coding	2018-01-01	c.264_267delGGCAinsAGCG	p.88	267/1236	264/1236	88/411
scf7180000000002-quiver	276230	.	T	C	24005.4	.	AB=0;ABP=0;AC=4;AF=0.235294;AN=17;AO=881;CIGAR=1X;DP=4647;DPB=4647;DPRA=0.77021;EPP=14.0747;EPPR=4.08567;GTI=0;LEN=1;MEANALT=2.4;MQM=59.8014;MQMR=59.8894;NS=17;NUMALT=1;ODDS=1090.8;PAIRED=0.998865;PAIREDR=0.998316;PAO=0;PQA=0;PQR=0;PRO=0;QA=27073;QR=100819;RO=3562;RPL=427;RPP=4.80713;RPPR=226.885;RPR=454;RUN=1;SAF=516;SAP=59.2098;SAR=365;SRF=2092;SRP=238.863;SRR=1470;TYPE=snp;technology.illumina=1	GT:DP:AD:RO:QR:AO:QA:GL	1:213:0,210:0:0:210:6314:-568.179,0	1:184:1,180:1:37:180:5396:-482.897,0	0:315:301,0:301:8773:0:0:0,-787.888	0:392:368,0:368:10546:0:0:0,-944.839	1:308:0,306:0:0:306:9670:-870.166,0	0:212:202,0:202:5527:0:0:0,-497.369	0:193:184,0:184:5165:0:0:0,-464.844	0:285:274,0:274:7756:0:0:0,-695.4	0:293:276,0:276:7813:0:0:0,-703.043	0:311:297,0:297:8153:0:0:0,-733.638	1:190:2,184:2:50:184:5680:-506.653,0	0:377:360,0:360:10229:0:0:0,-920.391	0:272:257,0:257:7427:0:0:0,-668.174	0:269:256,0:256:7237:0:0:0,-651.258	0:269:258,0:258:7110:0:0:0,-639.76	0:330:308,0:308:8852:0:0:0,-796.499	0:234:218,1:218:6144:1:13:0,-551.726	C	synonymous_variant	LOW	L_00272	GENE_L_00272	transcript	L_00272_gene	protein_coding	2018-01-01	c.216A>G	p.Leu72Leu	216/1236	216/1236	72/411
scf7180000000002-quiver	276236	.	A	G	22180.3	.	AB=0;ABP=0;AC=4;AF=0.235294;AN=17;AO=829;CIGAR=1X;DP=4207;DPB=4207;DPRA=1.17692;EPP=50.7486;EPPR=138.417;GTI=0;LEN=1;MEANALT=2.71429;MQM=59.8179;MQMR=59.8367;NS=17;NUMALT=1;ODDS=952.582;PAIRED=0.998794;PAIREDR=0.998763;PAO=0;PQA=0;PQR=0;PRO=0;QA=25325;QR=90331;RO=3233;RPL=376;RPP=18.5406;RPPR=652.027;RPR=453;RUN=1;SAF=515;SAP=108.836;SAR=314;SRF=1971;SRP=340.64;SRR=1262;TYPE=snp;technology.illumi…	GT:DP:AD:RO:QR:AO:QA:GL	1:197:1,193:1:13:193:5957:-534.911,0	1:167:1,165:1:13:165:4716:-423.265,0	0:285:271,2:271:7445:2:30:0,-666.431	0:341:331,1:331:9305:1:13:0,-836.098	1:284:0,281:0:0:281:9067:-815.906,0	0:197:186,0:186:5391:0:0:0,-485.18	0:162:157,0:157:4586:0:0:0,-412.586	0:259:244,3:244:6871:3:34:0,-613.321	0:283:266,1:266:7188:1:13:0,-643.894	0:289:272,0:272:7804:0:0:0,-699.611	1:173:1,170:1:8:170:5322:-477.669,0	0:332:319,1:319:8903:1:13:0,-799.786	0:226:214,2:214:6084:2:45:0,-543.349	0:231:221,2:221:5826:2:21:0,-522.405	0:256:244,2:244:7052:2:26:0,-632.25	0:315:303,2:303:8516:2:21:0,-764.329	0:210:202,4:202:5326:4:47:0,-475.034	G	synonymous_variant	LOW	L_00272	GENE_L_00272	transcript	L_00272_gene	protein_coding	2018-01-01	c.210T>C	p.Ala70Ala	210/1236	210/1236	70/411
scf7180000000002-quiver	276260	.	T	C	21574.3	.	AB=0;ABP=0;AC=4;AF=0.235294;AN=17;AO=785;CIGAR=1X;DP=4064;DPB=4064;DPRA=0.957411;EPP=20.2742;EPPR=113.941;GTI=0;LEN=1;MEANALT=2.36364;MQM=59.8217;MQMR=59.7449;NS=17;NUMALT=1;ODDS=971.153;PAIRED=0.998726;PAIREDR=0.998404;PAO=0;PQA=0;PQR=0;PRO=0;QA=24397;QR=93118;RO=3132;RPL=383;RPP=4.0089;RPPR=276.444;RPR=402;RUN=1;SAF=432;SAP=20.2742;SAR=353;SRF=1786;SRP=137.237;SRR=1346;TYPE=snp;technology.illum…	GT:DP:AD:RO:QR:AO:QA:GL	1:181:1,180:1:13:180:5487:-492.618,0	1:156:0,156:0:0:156:4784:-430.691,0	0:272:263,0:263:7703:0:0:0,-690.187	0:344:331,1:331:9995:1:8:0,-898.03	1:272:0,266:0:0:266:8677:-780.795,0	0:197:190,0:190:5806:0:0:0,-520.149	0:153:146,1:146:4463:1:8:0,-399.997	0:247:236,0:236:6790:0:0:0,-610.975	0:276:261,2:261:7707:2:16:0,-692.059	0:274:260,1:260:7776:1:13:0,-698.16	1:176:2,174:2:69:174:5343:-476.116,0	0:322:306,2:306:9269:2:26:0,-831.677	0:213:200,1:200:6019:1:27:0,-539.182	0:222:210,1:210:5995:1:8:0,-538.74	0:258:248,0:248:7548:0:0:0,-679.164	0:312:298,0:298:8921:0:0:0,-799.829	0:189:180,0:180:5044:0:0:0,-452.51	C	synonymous_variant	LOW	L_00272	GENE_L_00272	transcript	L_00272_gene	protein_coding	2018-01-01	c.186A>G	p.Leu62Leu	186/1236	186/1236	62/411
scf7180000000002-quiver	276266	.	T	A	20858.1	.	AB=0;ABP=0;AC=4;AF=0.235294;AN=17;AO=862;CIGAR=1X;DP=4000;DPB=4000;DPRA=0;EPP=7.45401;EPPR=95.4071;GTI=0;LEN=1;MEANALT=1.41176;MQM=59.7564;MQMR=59.6554;NS=17;NUMALT=1;ODDS=859.604;PAIRED=0.99884;PAIREDR=0.998084;PAO=0;PQA=0;PQR=0;PRO=0;QA=25351;QR=97611;RO=3131;RPL=411;RPP=7.04088;RPPR=189.823;RPR=451;RUN=1;SAF=493;SAP=41.7441;SAR=369;SRF=1773;SRP=122.455;SRR=1358;TYPE=snp;technology.illumina=1	GT:DP:AD:RO:QR:AO:QA:GL	1:176:3,172:3:63:172:5264:-467.936,0	1:154:4,149:4:109:149:4349:-381.478,0	0:265:257,8:257:8066:8:108:0,-710.891	0:342:329,13:329:10025:13:189:0,-881.943	1:264:0,263:0:0:263:8874:-798.517,0	0:190:187,3:187:5620:3:41:0,-499.722	0:155:153,2:153:4944:2:21:0,-442.527	0:240:229,10:229:7253:10:135:0,-638.422	0:273:266,7:266:8495:7:114:0,-754.092	0:276:265,11:265:8220:11:189:0,-722.302	1:171:4,166:4:61:166:5191:-461.342,0	0:323:313,10:313:9811:10:177:0,-864.853	0:211:201,9:201:6150:9:111:0,-543.456	0:220:208,11:208:6517:11:172:0,-570.943	0:248:241,7:241:7394:7:110:0,-655.435	0:302:291,11:291:9246:11:177:0,-815.502	0:190:180,10:180:5637:10:129:0,-492.754	A	missense_variant	MODERATE	L_00272	GENE_L_00272	transcript	L_00272_gene	protein_coding	2018-01-01	c.180A>T	p.Glu60Asp	180/1236	180/1236	60/411
scf7180000000002-quiver	276271	.	C	T	19090.2	.	AB=0;ABP=0;AC=4;AF=0.235294;AN=17;AO=740;CIGAR=1X;DP=3978;DPB=3978;DPRA=0.821607;EPP=4.18407;EPPR=17.5843;GTI=0;LEN=1;MEANALT=1.875;MQM=59.8378;MQMR=59.6389;NS=17;NUMALT=1;ODDS=778.826;PAIRED=0.998649;PAIREDR=0.997796;PAO=0;PQA=0;PQR=0;PRO=0;QA=21555;QR=102474;RO=3176;RPL=392;RPP=8.69134;RPPR=93.5995;RPR=348;RUN=1;SAF=410;SAP=21.7906;SAR=330;SRF=1789;SRP=113.501;SRR=1387;TYPE=snp;technology.illum…	GT:DP:AD:RO:QR:AO:QA:GL	1:172:1,161:1:13:161:4335:-388.928,0	1:156:0,146:0:0:146:3872:-348.479,0	0:269:267,0:267:8770:0:0:0,-784.792	0:341:337,0:337:10772:0:0:0,-966.445	1:266:0,265:0:0:265:8677:-780.804,0	0:189:188,1:188:6015:1:8:0,-539.94	0:151:150,0:150:4798:0:0:0,-430.917	0:241:233,0:233:7574:0:0:0,-680.641	0:271:267,0:267:8711:0:0:0,-783.825	0:271:269,0:269:8648:0:0:0,-778.135	1:169:0,164:0:0:164:4634:-417.052,0	0:324:321,1:321:10518:1:13:0,-945.152	0:206:202,0:202:6405:0:0:0,-576.066	0:216:213,1:213:6699:1:8:0,-601.503	0:247:245,0:245:8040:0:0:0,-723.449	0:302:300,0:300:9785:0:0:0,-880.287	0:187:183,1:183:5726:1:8:0,-508.499	T	missense_variant	MODERATE	L_00272	GENE_L_00272	transcript	L_00272_gene	protein_coding	2018-01-01	c.175G>A	p.Glu59Lys	175/1236	175/1236	59/411
scf7180000000002-quiver	276278	.	T	G	20726.4	.	AB=0;ABP=0;AC=4;AF=0.235294;AN=17;AO=744;CIGAR=1X;DP=3939;DPB=3939;DPRA=0.905374;EPP=5.99899;EPPR=3.23858;GTI=0;LEN=1;MEANALT=1.71429;MQM=59.8024;MQMR=59.7489;NS=17;NUMALT=1;ODDS=924.85;PAIRED=0.998656;PAIREDR=0.998053;PAO=0;PQA=0;PQR=0;PRO=0;QA=23374;QR=87880;RO=3082;RPL=381;RPP=3.95594;RPPR=95.3394;RPR=363;RUN=1;SAF=389;SAP=6.38425;SAR=355;SRF=1650;SRP=36.4941;SRR=1432;TYPE=snp;technology.illum…	GT:DP:AD:RO:QR:AO:QA:GL	1:168:3,165:3:34:165:5136:-460.143,0	1:148:0,147:0:0:147:4551:-409.648,0	0:275:263,1:263:7758:1:8:0,-691.285	0:334:320,0:320:8834:0:0:0,-794.899	1:258:2,256:2:28:256:8264:-741.138,0	0:190:184,0:184:5102:0:0:0,-459.181	0:159:156,0:156:4534:0:0:0,-407.98	0:238:229,0:229:6665:0:0:0,-599.701	0:262:253,0:253:7617:0:0:0,-685.364	0:269:259,0:259:7110:0:0:0,-639.655	1:173:1,171:1:8:171:5378:-483.063,0	0:327:312,0:312:9165:0:0:0,-824.65	0:210:202,2:202:5737:2:16:0,-514.466	0:213:204,0:204:5692:0:0:0,-511.04	0:241:236,0:236:6539:0:0:0,-588.404	0:296:286,2:286:8134:2:21:0,-730.035	0:178:172,0:172:4923:0:0:0,-442.527	G	synonymous_variant	LOW	L_00272	GENE_L_00272	transcript	L_00272_gene	protein_coding	2018-01-01	c.168A>C	p.Val56Val	168/1236	168/1236	56/411
scf7180000000002-quiver	276295	.	AA	GG	16385.6	.	AB=0;ABP=0;AC=4;AF=0.235294;AN=17;AO=614;CIGAR=2X;DP=3771;DPB=3784.5;DPRA=0.650621;EPP=4.72201;EPPR=4.32121;GTI=0;LEN=2;MEANALT=3.25;MQM=59.9674;MQMR=59.8316;NS=17;NUMALT=1;ODDS=684.488;PAIRED=0.998371;PAIREDR=0.998631;PAO=13;PQA=367;PQR=107;PRO=14;QA=18314;QR=90077;RO=2922;RPL=370;RPP=59.1574;RPPR=326.725;RPR=244;RUN=1;SAF=318;SAP=4.72201;SAR=296;SRF=1503;SRP=8.25394;SRR=1419;TYPE=mnp;technology…	GT:DP:AD:RO:QR:AO:QA:GL	1:134:0,130:0:0:130:3786:-349.095,0	1:130:2,126:2:69:126:3490:-311.855,0	0:269:251,0:251:7652:0:0:0,-688.057	0:340:318,0:318:9927:0:0:0,-893.246	1:214:0,213:0:0:213:6734:-615.005,0	0:188:173,0:173:5226:0:0:0,-470.296	0:156:144,0:144:4477:0:0:0,-402.334	0:232:217,0:217:6627:0:0:0,-596.603	0:263:242,0:242:7722:0:0:0,-694.88	0:252:232,0:232:7103:0:0:0,-637.662	1:151:0,145:0:0:145:4304:-398.217,0	0:319:297,0:297:9244:0:0:0,-832.972	0:198:187,0:187:5797:0:0:0,-521.534	0:208:186,0:186:5620:0:0:0,-507.949	0:248:235,0:235:7183:0:0:0,-644.479	0:297:279,0:279:8506:0:0:0,-764.55	0:172:159,0:159:4924:0:0:0,-446.028	GG	synonymous_variant	LOW	L_00272	GENE_L_00272	transcript	L_00272_gene	protein_coding	2018-01-01	c.150_151delTTinsCC	p.50	151/1236	150/1236	50/411
scf7180000000002-quiver	276301	.	T	C	18481.8	.	AB=0;ABP=0;AC=4;AF=0.235294;AN=17;AO=659;CIGAR=1X;DP=3839;DPB=3839;DPRA=0.848895;EPP=3.0136;EPPR=27.2909;GTI=0;LEN=1;MEANALT=1.83333;MQM=59.9044;MQMR=59.8301;NS=17;NUMALT=1;ODDS=849.5;PAIRED=0.998483;PAIREDR=0.998664;PAO=0;PQA=0;PQR=0;PRO=0;QA=20956;QR=82758;RO=2995;RPL=401;RPP=70.3918;RPPR=447.52;RPR=258;RUN=1;SAF=338;SAP=3.96258;SAR=321;SRF=1515;SRP=3.89846;SRR=1480;TYPE=snp;technology.illumina…	GT:DP:AD:RO:QR:AO:QA:GL	1:144:0,144:0:0:144:4446:-400.22,0	1:139:0,137:0:0:137:4242:-381.809,0	0:264:252,0:252:7221:0:0:0,-648.738	0:351:335,1:335:8840:1:13:0,-794.291	1:221:0,219:0:0:219:7231:-650.716,0	0:186:179,0:179:4849:0:0:0,-436.337	0:162:150,0:150:4121:0:0:0,-369.879	0:232:220,0:220:6346:0:0:0,-571.069	0:270:258,0:258:7405:0:0:0,-666.372	0:255:242,0:242:6419:0:0:0,-576.272	1:158:0,157:0:0:157:4987:-448.83,0	0:319:299,0:299:8223:0:0:0,-739.886	0:202:184,1:184:4811:1:37:0,-429.62	0:210:201,0:201:5644:0:0:0,-507.82	0:250:232,0:232:6327:0:0:0,-567.457	0:303:285,0:285:8037:0:0:0,-721.485	0:173:158,0:158:4515:0:0:0,-406.324	C	missense_variant	MODERATE	L_00272	GENE_L_00272	transcript	L_00272_gene	protein_coding	2018-01-01	c.145A>G	p.Lys49Glu	145/1236	145/1236	49/411
scf7180000000002-quiver	276307	.	G	T	19472.8	.	AB=0;ABP=0;AC=4;AF=0.235294;AN=17;AO=791;CIGAR=1X;DP=4056;DPB=4056;DPRA=0;EPP=21.9222;EPPR=229.587;GTI=0;LEN=1;MEANALT=1.88235;MQM=59.7977;MQMR=59.8483;NS=17;NUMALT=1;ODDS=829.231;PAIRED=0.997472;PAIREDR=0.998449;PAO=0;PQA=0;PQR=0;PRO=0;QA=22576;QR=101962;RO=3224;RPL=479;RPP=79.5719;RPPR=944.02;RPR=312;RUN=1;SAF=401;SAP=3.34247;SAR=390;SRF=1529;SRP=21.5702;SRR=1695;TYPE=snp;technology.illumina=1	GT:DP:AD:RO:QR:AO:QA:GL	1:169:0,161:0:0:161:4484:-402.705,0	1:161:0,152:0:0:152:4126:-371.318,0	0:273:267,6:267:8615:6:56:0,-769.755	0:360:351,6:351:11146:6:71:0,-996.466	1:260:0,260:0:0:260:8817:-793.538,0	0:194:188,4:188:5821:4:42:0,-520.073	0:175:171,3:171:5302:3:38:0,-473.732	0:242:238,4:238:7710:4:41:0,-689.607	0:277:268,8:268:8501:8:69:0,-758.762	0:263:254,7:254:8049:7:71:0,-717.901	1:168:0,162:0:0:162:4563:-410.537,0	0:335:325,6:325:10193:6:53:0,-911.898	0:202:199,3:199:6170:3:29:0,-552.569	0:217:216,1:216:6858:1:27:0,-612.845	0:261:254,4:254:7957:4:52:0,-709.437	0:320:316,2:316:10014:2:21:0,-899.148	0:179:177,2:177:5626:2:16:0,-504.897	T	missense_variant	MODERATE	L_00272	GENE_L_00272	transcript	L_00272_gene	protein_coding	2018-01-01	c.139C>A	p.His47Asn	139/1236	139/1236	47/411
scf7180000000002-quiver	276363	.	T	C	26088.7	.	AB=0;ABP=0;AC=4;AF=0.235294;AN=17;AO=994;CIGAR=1X;DP=4533;DPB=4533;DPRA=0.673377;EPP=3.43848;EPPR=3.62934;GTI=0;LEN=1;MEANALT=2.75;MQM=59.9618;MQMR=59.873;NS=17;NUMALT=1;ODDS=1143.77;PAIRED=1;PAIREDR=0.997923;PAO=0;PQA=0;PQR=0;PRO=0;QA=30178;QR=99562;RO=3371;RPL=270;RPP=453.287;RPPR=583.144;RPR=724;RUN=1;SAF=510;SAP=4.48708;SAR=484;SRF=1806;SRP=40.4239;SRR=1565;TYPE=snp;technology.illumina=1	GT:DP:AD:RO:QR:AO:QA:GL	1:246:1,243:1:8:243:7360:-661.62,0	1:220:0,214:0:0:214:6364:-572.66,0	0:261:242,3:242:7104:3:87:0,-628.605	0:385:363,0:363:10561:0:0:0,-950.215	1:293:0,289:0:0:289:9585:-862.498,0	0:191:182,2:182:5404:2:35:0,-483.148	0:214:203,1:203:5822:1:13:0,-521.368	0:273:257,4:257:7836:4:52:0,-700.401	0:282:270,5:270:8180:5:55:0,-731.083	0:284:268,2:268:8096:2:26:0,-726.089	1:221:2,216:2:21:216:6350:-569.493,0	0:364:348,2:348:10193:2:16:0,-915.16	0:232:215,1:215:6407:1:8:0,-575.742	0:240:229,4:229:6636:4:100:0,-588.082	0:263:258,1:258:7799:1:37:0,-698.157	0:337:320,3:320:9316:3:34:0,-835.152	0:227:213,4:213:6179:4:56:0,-550.963	C	missense_variant	MODERATE	L_00272	GENE_L_00272	transcript	L_00272_gene	protein_coding	2018-01-01	c.83A>G	p.Asp28Gly	83/1236	83/1236	28/411
scf7180000000002-quiver	276381	.	C	T	25502.5	.	AB=0;ABP=0;AC=4;AF=0.235294;AN=17;AO=967;CIGAR=1X;DP=4480;DPB=4480;DPRA=0.95901;EPP=39.2292;EPPR=419.394;GTI=0;LEN=1;MEANALT=2.11111;MQM=59.9938;MQMR=59.8636;NS=17;NUMALT=1;ODDS=1158.49;PAIRED=0.998966;PAIREDR=0.997389;PAO=0;PQA=0;PQR=0;PRO=0;QA=28938;QR=113610;RO=3447;RPL=361;RPP=137.801;RPPR=791.822;RPR=606;RUN=1;SAF=490;SAP=3.3898;SAR=477;SRF=1678;SRP=8.227;SRR=1769;TYPE=snp;technology.illumin…	GT:DP:AD:RO:QR:AO:QA:GL	1:251:0,243:0:0:243:7003:-630.133,0	1:219:1,204:1:32:204:5688:-508.928,0	0:261:256,2:256:8341:2:64:0,-744.45	0:374:369,1:369:12355:1:17:0,-1110.05	1:291:2,286:2:50:286:9711:-869.23,0	0:182:181,0:181:5926:0:0:0,-533.193	0:232:228,1:228:7434:1:13:0,-665.962	0:250:249,0:249:8314:0:0:0,-748	0:263:259,0:259:8522:0:0:0,-766.812	0:283:282,0:282:9180:0:0:0,-825.941	1:235:0,226:0:0:226:6366:-572.825,0	0:361:353,0:353:11366:0:0:0,-1021.91	0:239:238,1:238:7913:1:13:0,-710.841	0:223:220,3:220:7398:3:63:0,-659.96	0:257:253,0:253:8393:0:0:0,-755.185	0:332:330,0:330:10962:0:0:0,-986.303	0:227:226,0:226:7424:0:0:0,-667.911	T	missense_variant	MODERATE	L_00272	GENE_L_00272	transcript	L_00272_gene	protein_coding	2018-01-01	c.65G>A	p.Arg22Lys	65/1236	65/1236	22/411
scf7180000000002-quiver	276401	.	C	T	26194.6	.	AB=0;ABP=0;AC=4;AF=0.235294;AN=17;AO=990;CIGAR=1X;DP=4573;DPB=4573;DPRA=1.00673;EPP=30.5244;EPPR=158.293;GTI=0;LEN=1;MEANALT=2.36364;MQM=59.9434;MQMR=59.8913;NS=17;NUMALT=1;ODDS=1216.22;PAIRED=0.99899;PAIREDR=0.99714;PAO=0;PQA=0;PQR=0;PRO=0;QA=29508;QR=113743;RO=3496;RPL=486;RPP=3.72096;RPPR=152.144;RPR=504;RUN=1;SAF=485;SAP=3.88766;SAR=505;SRF=1711;SRP=6.41161;SRR=1785;TYPE=snp;technology.illumi…	GT:DP:AD:RO:QR:AO:QA:GL	1:249:0,237:0:0:237:6736:-605.82,0	1:220:0,212:0:0:212:5906:-531.504,0	0:266:261,2:261:8298:2:50:0,-740.278	0:380:371,1:371:12047:1:13:0,-1082.74	1:294:0,294:0:0:294:9826:-884.294,0	0:204:197,1:197:6310:1:13:0,-566.624	0:243:237,1:237:7780:1:8:0,-697.504	0:260:260,0:260:8621:0:0:0,-775.841	0:274:271,0:271:8521:0:0:0,-766.763	0:284:276,3:276:9049:3:34:0,-808.396	1:247:0,234:0:0:234:6834:-614.935,0	0:352:346,2:346:11198:2:26:0,-1005.19	0:245:243,0:243:7832:0:0:0,-704.781	0:227:222,3:222:7422:3:62:0,-662.253	0:257:246,0:246:8076:0:0:0,-726.501	0:333:328,0:328:10840:0:0:0,-975.314	0:238:238,0:238:7749:0:0:0,-697.398	T	synonymous_variant	LOW	L_00272	GENE_L_00272	transcript	L_00272_gene	protein_coding	2018-01-01	c.45G>A	p.Lys15Lys	45/1236	45/1236	15/411
scf7180000000002-quiver	276467	.	C	T	21765.4	.	AB=0;ABP=0;AC=3;AF=0.176471;AN=17;AO=853;CIGAR=1X;DP=5444;DPB=5444;DPRA=1.1057;EPP=19.7126;EPPR=93.9884;GTI=0;LEN=1;MEANALT=2.41667;MQM=59.8113;MQMR=59.9254;NS=17;NUMALT=1;ODDS=1249.62;PAIRED=0.998828;PAIREDR=0.997542;PAO=0;PQA=0;PQR=0;PRO=0;QA=24559;QR=137881;RO=4475;RPL=369;RPP=36.677;RPPR=94.8308;RPR=484;RUN=1;SAF=425;SAP=3.03321;SAR=428;SRF=2273;SRP=5.45642;SRR=2202;TYPE=snp;technology.illumi…	GT:DP:AD:RO:QR:AO:QA:GL	0:288:282,0:282:8729:0:0:0,-785.163	1:242:0,231:0:0:231:6110:-549.223,0	0:332:322,1:322:10018:1:13:0,-900.201	0:479:468,3:468:14168:3:24:0,-1272.58	1:349:0,348:0:0:348:11529:-1037.37,0	0:248:239,2:239:6783:2:16:0,-608.963	0:280:271,1:271:8315:1:11:0,-747.097	0:304:297,1:297:9366:1:13:0,-841.547	0:310:301,0:301:9368:0:0:0,-842.89	0:352:343,1:343:10559:1:12:0,-949.008	1:267:0,260:0:0:260:6772:-608.517,0	0:453:442,3:442:13906:3:38:0,-1247.69	0:335:326,1:326:9875:1:13:0,-887.358	0:259:254,0:254:7934:0:0:0,-713.917	0:313:309,1:309:9509:1:8:0,-854.544	0:374:367,0:367:11463:0:0:0,-1031.31	0:259:254,0:254:7888:0:0:0,-709.625	T	synonymous_variant	LOW	L_00273	GENE_L_00273	transcript	L_00273_gene	protein_coding	2018-01-01	c.570G>A	p.Leu190Leu	570/582	570/582	190/193
scf7180000000002-quiver	276485	.	A	G	22611.8	.	AB=0;ABP=0;AC=3;AF=0.176471;AN=17;AO=867;CIGAR=1X;DP=5473;DPB=5473;DPRA=1.07771;EPP=17.86;EPPR=10.0793;GTI=0;LEN=1;MEANALT=2.9375;MQM=59.8777;MQMR=59.8966;NS=17;NUMALT=1;ODDS=1225.92;PAIRED=0.998847;PAIREDR=0.997146;PAO=0;PQA=0;PQR=0;PRO=0;QA=25955;QR=106731;RO=4205;RPL=359;RPP=58.6145;RPPR=138.911;RPR=508;RUN=1;SAF=473;SAP=18.6414;SAR=394;SRF=2093;SRP=3.19672;SRR=2112;TYPE=snp;technology.illumin…	GT:DP:AD:RO:QR:AO:QA:GL	0:300:277,0:277:6799:0:0:0,-611.79	1:236:5,226:5:112:226:6786:-600.04,0	0:335:304,5:304:7452:5:60:0,-665.185	0:477:438,2:438:11449:2:35:0,-1026.8	1:341:0,336:0:0:336:10721:-964.7,0	0:247:217,3:217:5684:3:39:0,-507.965	0:270:248,2:248:6563:2:21:0,-587.555	0:294:261,2:261:6327:2:21:0,-567.454	0:301:271,4:271:6376:4:56:0,-568.712	0:355:325,3:325:8741:3:39:0,-782.405	1:268:0,265:0:0:265:7965:-716.637,0	0:466:429,4:429:11026:4:47:0,-987.77	0:347:316,2:316:8287:2:21:0,-743.742	0:272:240,5:240:5917:5:65:0,-526.61	0:323:292,2:292:7332:2:26:0,-657.413	0:381:342,4:342:8762:4:37:0,-784.92	0:260:240,2:240:5904:2:16:0,-529.134	G	synonymous_variant	LOW	L_00273	GENE_L_00273	transcript	L_00273_gene	protein_coding	2018-01-01	c.552T>C	p.Gly184Gly	552/582	552/582	184/193
scf7180000000002-quiver	276492	.	A	G	31868.2	.	AB=0;ABP=0;AC=4;AF=0.235294;AN=17;AO=1172;CIGAR=1X;DP=5727;DPB=5727;DPRA=1.03547;EPP=42.5044;EPPR=24.341;GTI=0;LEN=1;MEANALT=2.8125;MQM=59.8319;MQMR=59.8813;NS=17;NUMALT=1;ODDS=1454.19;PAIRED=0.998294;PAIREDR=0.997685;PAO=0;PQA=0;PQR=0;PRO=0;QA=36247;QR=126509;RO=4320;RPL=459;RPP=122.545;RPPR=185.175;RPR=713;RUN=1;SAF=624;SAP=13.712;SAR=548;SRF=2226;SRP=11.7686;SRR=2094;TYPE=snp;technology.illumi…	GT:DP:AD:RO:QR:AO:QA:GL	1:308:3,298:3:29:298:9315:-835.297,0	1:240:0,237:0:0:237:7129:-639.621,0	0:353:332,7:332:9485:7:94:0,-845.004	0:508:487,1:487:14559:1:22:0,-1307.71	1:338:0,337:0:0:337:10968:-986.921,0	0:253:237,1:237:6991:1:8:0,-628.329	0:287:268,1:268:8168:1:8:0,-733.164	0:326:309,0:309:8736:0:0:0,-785.997	0:313:302,1:302:8889:1:13:0,-798.668	0:364:339,2:339:10252:2:21:0,-919.93	1:273:0,270:0:0:270:8435:-758.999,0	0:489:466,3:466:13656:3:34:0,-1225.52	0:372:346,1:346:10121:1:13:0,-906.535	0:285:270,1:270:7723:1:13:0,-693.752	0:341:319,4:319:9528:4:80:0,-849.952	0:409:392,3:392:11030:3:39:0,-988.92	0:268:250,5:250:7342:5:55:0,-655.688	G	missense_variant	MODERATE	L_00273	GENE_L_00273	transcript	L_00273_gene	protein_coding	2018-01-01	c.545T>C	p.Val182Ala	545/582	545/582	182/193
scf7180000000002-quiver	276524	.	A	G	29124.3	.	AB=0;ABP=0;AC=4;AF=0.235294;AN=17;AO=1049;CIGAR=1X;DP=5084;DPB=5084;DPRA=0.925681;EPP=66.4053;EPPR=108.764;GTI=0;LEN=1;MEANALT=2.72727;MQM=59.8704;MQMR=59.8732;NS=17;NUMALT=1;ODDS=1365.49;PAIRED=0.998093;PAIREDR=0.996868;PAO=0;PQA=0;PQR=0;PRO=0;QA=32955;QR=114019;RO=3832;RPL=650;RPP=133.425;RPPR=540.595;RPR=399;RUN=1;SAF=526;SAP=3.02893;SAR=523;SRF=1819;SRP=24.3374;SRR=2013;TYPE=snp;technology.il…	GT:DP:AD:RO:QR:AO:QA:GL	1:281:1,276:1:37:276:8464:-758.256,0	1:231:3,225:3:24:225:6867:-615.779,0	0:322:305,1:305:8971:1:8:0,-806.384	0:437:421,0:421:12609:0:0:0,-1133.46	1:293:0,291:0:0:291:9837:-885.158,0	0:227:212,0:212:6375:0:0:0,-573.547	0:251:241,1:241:7323:1:13:0,-656.354	0:293:282,1:282:8315:1:13:0,-747.021	0:298:287,2:287:8253:2:26:0,-740.289	0:313:292,0:292:8767:0:0:0,-788.719	1:252:1,246:1:8:246:7664:-688.533,0	0:423:408,0:408:12239:0:0:0,-1101.05	0:311:290,2:290:8865:2:21:0,-792.968	0:242:226,0:226:6775:0:0:0,-609.61	0:301:284,3:284:8565:3:29:0,-768.037	0:366:347,1:347:9974:1:13:0,-896.266	0:243:232,0:232:6919:0:0:0,-621.231	G	synonymous_variant	LOW	L_00273	GENE_L_00273	transcript	L_00273_gene	protein_coding	2018-01-01	c.513T>C	p.Arg171Arg	513/582	513/582	171/193
scf7180000000002-quiver	276530	.	A	G	28247.8	.	AB=0;ABP=0;AC=4;AF=0.235294;AN=17;AO=1028;CIGAR=1X;DP=5092;DPB=5092;DPRA=0.86236;EPP=82.5098;EPPR=93.4898;GTI=0;LEN=1;MEANALT=2.2;MQM=59.8502;MQMR=59.8483;NS=17;NUMALT=1;ODDS=1296.47;PAIRED=0.998054;PAIREDR=0.996714;PAO=0;PQA=0;PQR=0;PRO=0;QA=32005;QR=122559;RO=3956;RPL=675;RPP=222.025;RPPR=696.485;RPR=353;RUN=1;SAF=520;SAP=3.31448;SAR=508;SRF=1885;SRP=22.0003;SRR=2071;TYPE=snp;technology.illumin…	GT:DP:AD:RO:QR:AO:QA:GL	1:281:2,274:2:26:274:8318:-746.154,0	1:226:3,214:3:38:214:6426:-574.788,0	0:319:312,0:312:10013:0:0:0,-900.588	0:442:433,0:433:13180:0:0:0,-1185.47	1:295:0,293:0:0:293:9728:-875.359,0	0:220:210,0:210:6159:0:0:0,-554.189	0:259:249,0:249:7677:0:0:0,-690.022	0:293:288,0:288:9078:0:0:0,-816.68	0:293:288,1:288:8924:1:8:0,-802.303	0:315:310,0:310:9701:0:0:0,-872.79	1:251:1,246:1:8:246:7525:-676.313,0	0:426:421,0:421:12931:0:0:0,-1163.28	0:307:301,0:301:9121:0:0:0,-819.817	0:246:239,0:239:7488:0:0:0,-673.261	0:308:297,0:297:9258:0:0:0,-832.994	0:362:358,0:358:11415:0:0:0,-1026.9	0:249:244,0:244:7542:0:0:0,-677.162	G	synonymous_variant	LOW	L_00273	GENE_L_00273	transcript	L_00273_gene	protein_coding	2018-01-01	c.507T>C	p.Thr169Thr	507/582	507/582	169/193
scf7180000000002-quiver	276635	.	T	C	30124.3	.	AB=0;ABP=0;AC=4;AF=0.235294;AN=17;AO=1109;CIGAR=1X;DP=4827;DPB=4827;DPRA=0.976032;EPP=39.7609;EPPR=11.5926;GTI=0;LEN=1;MEANALT=2.16667;MQM=59.9216;MQMR=59.8962;NS=17;NUMALT=1;ODDS=1209.42;PAIRED=0.999098;PAIREDR=0.998884;PAO=0;PQA=0;PQR=0;PRO=0;QA=33801;QR=111991;RO=3583;RPL=542;RPP=4.23408;RPPR=20.7318;RPR=567;RUN=1;SAF=516;SAP=14.6196;SAR=593;SRF=1743;SRP=8.71261;SRR=1840;TYPE=snp;technology.il…	GT:DP:AD:RO:QR:AO:QA:GL	1:285:1,279:1:8:279:8153:-733.028,0	1:243:3,226:3:67:226:6796:-605.466,0	0:308:302,0:302:9533:0:0:0,-857.259	0:405:395,0:395:12088:0:0:0,-1087.58	1:356:0,355:0:0:355:11548:-1038.99,0	0:190:184,0:184:5713:0:0:0,-514.155	0:201:195,0:195:6096:0:0:0,-548.592	0:290:279,1:279:8672:1:13:0,-779.148	0:270:258,0:258:8092:0:0:0,-728.09	0:301:294,0:294:9370:0:0:0,-843.097	1:256:1,246:1:8:246:7260:-652.204,0	0:362:357,0:357:10935:0:0:0,-982.753	0:233:227,0:227:7210:0:0:0,-648.767	0:247:238,0:238:7553:0:0:0,-679.652	0:288:276,0:276:8420:0:0:0,-757.12	0:345:339,0:339:10704:0:0:0,-963.115	0:247:234,2:234:7522:2:31:0,-674.067	C	synonymous_variant	LOW	L_00273	GENE_L_00273	transcript	L_00273_gene	protein_coding	2018-01-01	c.402A>G	p.Ser134Ser	402/582	402/582	134/193
scf7180000000002-quiver	276671	.	G	A	30529.3	.	AB=0;ABP=0;AC=4;AF=0.235294;AN=17;AO=1166;CIGAR=1X;DP=5063;DPB=5063;DPRA=1.21951;EPP=363.557;EPPR=654.145;GTI=0;LEN=1;MEANALT=2.6;MQM=59.934;MQMR=59.9284;NS=17;NUMALT=1;ODDS=1258.19;PAIRED=1;PAIREDR=0.999213;PAO=0;PQA=0;PQR=0;PRO=0;QA=34996;QR=120705;RO=3811;RPL=647;RPP=33.5227;RPPR=117.881;RPR=519;RUN=1;SAF=526;SAP=27.2131;SAR=640;SRF=1785;SRP=36.1043;SRR=2026;TYPE=snp;technology.illumina=1	GT:DP:AD:RO:QR:AO:QA:GL	1:279:1,273:1:13:273:7885:-707.666,0	1:257:6,243:6:164:243:6947:-610.328,0	0:342:335,1:335:10546:1:8:0,-948.195	0:441:435,2:435:13603:2:16:0,-1222.46	1:386:0,384:0:0:384:12937:-1164.05,0	0:200:192,2:192:5997:2:21:0,-537.811	0:226:220,2:220:7151:2:26:0,-641.167	0:295:292,1:292:9399:1:13:0,-844.559	0:288:281,2:281:8976:2:21:0,-805.78	0:320:308,2:308:9784:2:21:0,-877.969	1:259:3,248:3:67:248:7019:-625.523,0	0:360:353,1:353:10987:1:8:0,-987.83	0:257:253,0:253:8050:0:0:0,-724.404	0:242:239,0:239:7656:0:0:0,-685.901	0:299:292,3:292:9343:3:29:0,-837.674	0:359:353,1:353:11090:1:13:0,-996.682	0:253:248,1:248:7879:1:32:0,-706.064	A	synonymous_variant	LOW	L_00273	GENE_L_00273	transcript	L_00273_gene	protein_coding	2018-01-01	c.366C>T	p.Ile122Ile	366/582	366/582	122/193
scf7180000000002-quiver	276683	.	C	T	27304.5	.	AB=0;ABP=0;AC=4;AF=0.235294;AN=17;AO=1069;CIGAR=1X;DP=4690;DPB=4690;DPRA=1.12142;EPP=147.82;EPPR=352.534;GTI=0;LEN=1;MEANALT=2.83333;MQM=59.9504;MQMR=59.8981;NS=17;NUMALT=1;ODDS=1151.43;PAIRED=0.998129;PAIREDR=0.999434;PAO=0;PQA=0;PQR=0;PRO=0;QA=30867;QR=111333;RO=3532;RPL=575;RPP=16.3377;RPPR=16.4769;RPR=494;RUN=1;SAF=478;SAP=28.9481;SAR=591;SRF=1663;SRP=29.0999;SRR=1869;TYPE=snp;technology.illu…	GT:DP:AD:RO:QR:AO:QA:GL	1:248:1,235:1:13:235:6525:-585.316,0	1:232:5,222:5:127:222:5727:-503.902,0	0:332:325,0:325:10403:0:0:0,-936.032	0:415:404,2:404:12778:2:21:0,-1147.81	1:371:0,370:0:0:370:12071:-1086.16,0	0:194:187,0:187:5527:0:0:0,-497.359	0:212:210,0:210:6470:0:0:0,-582.282	0:286:283,0:283:8805:0:0:0,-792.293	0:266:259,1:259:8316:1:13:0,-747.127	0:278:274,0:274:8525:0:0:0,-766.585	1:248:0,239:0:0:239:6510:-585.78,0	0:312:309,0:309:9663:0:0:0,-869.479	0:231:229,0:229:7271:0:0:0,-654.293	0:225:219,0:219:7220:0:0:0,-645.712	0:271:267,0:267:8306:0:0:0,-745.848	0:334:330,0:330:10574:0:0:0,-951.417	0:235:230,0:230:7335:0:0:0,-660.062	T	synonymous_variant	LOW	L_00273	GENE_L_00273	transcript	L_00273_gene	protein_coding	2018-01-01	c.354G>A	p.Ala118Ala	354/582	354/582	118/193
scf7180000000002-quiver	276689	.	GGGTAAC	AGGCAAT	22085.9	.	AB=0;ABP=0;AC=4;AF=0.235294;AN=17;AO=831;CIGAR=1X2M1X2M1X;DP=4508;DPB=4648.29;DPRA=0.848182;EPP=40.0142;EPPR=24.7589;GTI=0;LEN=7;MEANALT=12.5;MQM=59.9483;MQMR=59.9649;NS=17;NUMALT=1;ODDS=877.753;PAIRED=0.997593;PAIREDR=1;PAO=29;PQA=806;PQR=6770;PRO=244;QA=24050;QR=84822;RO=2818;RPL=416;RPP=3.01291;RPPR=3.53121;RPR=415;RUN=1;SAF=378;SAP=17.7089;SAR=453;SRF=1403;SRP=3.12126;SRR=1415;TYPE=complex;te…	GT:DP:AD:RO:QR:AO:QA:GL	1:207:0,169:0:0:169:4552:-425.363,0	1:194:2,160:2:68:160:4238:-382.208,0	0:334:268,0:268:7998:0:0:0,-771.627	0:406:314,0:314:9537:0:0:0,-896.052	1:319:0,318:0:0:318:10247:-936.772,0	0:209:160,0:160:4684:0:0:0,-433.929	0:212:164,0:164:4931:0:0:0,-475.31	0:276:216,0:216:6474:0:0:0,-629.296	0:262:211,0:211:6368:0:0:0,-623.338	0:275:223,0:223:6626:0:0:0,-634.208	1:213:0,184:0:0:184:5013:-482.007,0	0:314:250,0:250:7551:0:0:0,-756.418	0:244:199,0:199:5967:0:0:0,-589.966	0:217:165,0:165:4965:0:0:0,-494.585	0:266:207,0:207:6275:0:0:0,-609.566	0:337:268,0:268:8159:0:0:0,-806.097	0:223:171,0:171:5219:0:0:0,-512.554	AGGCAAT	synonymous_variant	LOW	L_00273	GENE_L_00273	transcript	L_00273_gene	protein_coding	2018-01-01	c.342_348delGTTACCCinsATTGCCT	p.114	348/582	342/582	114/193
scf7180000000002-quiver	276713	.	G	A	29019.3	.	AB=0;ABP=0;AC=4;AF=0.235294;AN=17;AO=1072;CIGAR=1X;DP=4604;DPB=4604;DPRA=0.971931;EPP=3.82055;EPPR=46.8895;GTI=0;LEN=1;MEANALT=2.45455;MQM=59.8694;MQMR=59.92;NS=17;NUMALT=1;ODDS=1201.01;PAIRED=0.998134;PAIREDR=0.999708;PAO=0;PQA=0;PQR=0;PRO=0;QA=32818;QR=111097;RO=3423;RPL=567;RPP=10.7968;RPPR=17.0941;RPR=505;RUN=1;SAF=431;SAP=92.3405;SAR=641;SRF=1440;SRP=190.056;SRR=1983;TYPE=snp;technology.illu…	GT:DP:AD:RO:QR:AO:QA:GL	1:260:3,251:3:39:251:7316:-654.776,0	1:225:3,207:3:82:207:5884:-521.629,0	0:332:323,1:323:10319:1:8:0,-927.753	0:391:383,0:383:12440:0:0:0,-1119.24	1:356:1,355:1:32:355:12076:-1083.51,0	0:191:187,0:187:5932:0:0:0,-533.786	0:212:208,0:208:6715:0:0:0,-604.241	0:250:241,3:241:7963:3:58:0,-711.259	0:260:254,0:254:8108:0:0:0,-729.561	0:259:244,2:244:7988:2:16:0,-717.105	1:255:1,249:1:13:249:7406:-665.222,0	0:326:322,1:322:10621:1:8:0,-952.692	0:238:232,1:232:7550:1:8:0,-678.671	0:223:219,1:219:7182:1:13:0,-642.021	0:257:250,0:250:8012:0:0:0,-720.948	0:344:333,0:333:10999:0:0:0,-989.651	0:225:219,1:219:7102:1:25:0,-636.816	A	synonymous_variant	LOW	L_00273	GENE_L_00273	transcript	L_00273_gene	protein_coding	2018-01-01	c.324C>T	p.Thr108Thr	324/582	324/582	108/193
scf7180000000002-quiver	276728	.	T	C	6961.9	.	AB=0;ABP=0;AC=1;AF=0.0588235;AN=17;AO=262;CIGAR=1X;DP=4623;DPB=4623;DPRA=1.0773;EPP=3.04345;EPPR=26.4613;GTI=0;LEN=1;MEANALT=2.66667;MQM=59.7557;MQMR=59.8655;NS=17;NUMALT=1;ODDS=1150.32;PAIRED=1;PAIREDR=0.999286;PAO=0;PQA=0;PQR=0;PRO=0;QA=8017;QR=126073;RO=4201;RPL=143;RPP=7.78422;RPPR=61.7135;RPR=119;RUN=1;SAF=105;SAP=25.4212;SAR=157;SRF=1548;SRP=634.151;SRR=2653;TYPE=snp;technology.illumina=1	GT:DP:AD:RO:QR:AO:QA:GL	1:252:0,250:0:0:250:7863:-707.223,0	0:224:214,0:214:6381:0:0:0,-566.343	0:323:308,3:308:9075:3:24:0,-814.408	0:380:369,0:369:11064:0:0:0,-995.503	0:360:357,0:357:12043:0:0:0,-1083.6	0:189:178,0:178:5147:0:0:0,-463.211	0:217:208,0:208:6153:0:0:0,-553.701	0:243:232,0:232:6974:0:0:0,-627.547	0:262:254,1:254:7389:1:13:0,-660.043	0:273:261,1:261:7711:1:13:0,-692.658	0:253:243,0:243:7264:0:0:0,-653.628	0:336:328,1:328:9978:1:22:0,-894.451	0:250:235,1:235:7172:1:27:0,-642.821	0:224:210,0:210:6052:0:0:0,-544.537	0:260:251,1:251:7485:1:8:0,-672.822	0:350:338,1:338:9969:1:13:0,-895.815	0:227:215,3:215:6216:3:34:0,-556.276	C	synonymous_variant	LOW	L_00273	GENE_L_00273	transcript	L_00273_gene	protein_coding	2018-01-01	c.309A>G	p.Leu103Leu	309/582	309/582	103/193
scf7180000000002-quiver	276749	.	AGCC	GGCT	20571.8	.	AB=0;ABP=0;AC=4;AF=0.235294;AN=17;AO=855;CIGAR=1X2M1X;DP=4167;DPB=4184.25;DPRA=0.936321;EPP=105.618;EPPR=127.284;GTI=0;LEN=4;MEANALT=8.75;MQM=59.8912;MQMR=59.9481;NS=17;NUMALT=1;ODDS=801.334;PAIRED=0.997661;PAIREDR=0.999326;PAO=11;PQA=298;PQR=553;PRO=21;QA=23214;QR=94793;RO=2966;RPL=508;RPP=68.8427;RPPR=133.389;RPR=347;RUN=1;SAF=284;SAP=212.206;SAR=571;SRF=1069;SRP=504.941;SRR=1897;TYPE=complex;t…	GT:DP:AD:RO:QR:AO:QA:GL	1:223:0,194:0:0:194:4784:-442.627,0	1:192:2,165:2:53:165:3991:-355.46,0	0:290:264,0:264:8374:0:0:0,-756.484	0:333:303,0:303:9711:0:0:0,-873.878	1:317:0,312:0:0:312:10057:-913.892,0	0:179:166,0:166:5152:0:0:0,-467.019	0:203:186,0:186:5894:0:0:0,-530.452	0:212:198,0:198:6391:0:0:0,-579.678	0:244:223,0:223:7218:0:0:0,-652.166	0:267:241,0:241:7578:0:0:0,-687.993	1:200:0,184:0:0:184:4382:-396.367,0	0:302:276,0:276:8831:0:0:0,-799.814	0:243:223,0:223:7177:0:0:0,-645.87	0:197:180,0:180:5753:0:0:0,-519.725	0:235:215,0:215:6800:0:0:0,-611.967	0:318:293,0:293:9523:0:0:0,-869.287	0:212:196,0:196:6338:0:0:0,-578.794	GGCT	synonymous_variant	LOW	L_00273	GENE_L_00273	transcript	L_00273_gene	protein_coding	2018-01-01	c.285_288delGGCTinsAGCC	p.95	288/582	285/582	95/193
scf7180000000002-quiver	276800	.	G	A	18794	.	AB=0;ABP=0;AC=3;AF=0.176471;AN=17;AO=704;CIGAR=1X;DP=4204;DPB=4204;DPRA=0.973493;EPP=169.029;EPPR=346.812;GTI=0;LEN=1;MEANALT=2.5;MQM=59.9247;MQMR=59.8869;NS=17;NUMALT=1;ODDS=1085.39;PAIRED=0.997159;PAIREDR=0.997674;PAO=0;PQA=0;PQR=0;PRO=0;QA=21278;QR=111442;RO=3440;RPL=395;RPP=25.8231;RPPR=33.0094;RPR=309;RUN=1;SAF=359;SAP=3.61486;SAR=345;SRF=1680;SRP=7.05025;SRR=1760;TYPE=snp;technology.illumin…	GT:DP:AD:RO:QR:AO:QA:GL	0:299:298,0:298:9898:0:0:0,-888.246	1:212:2,201:2:35:201:5803:-518.982,0	0:286:283,0:283:9220:0:0:0,-829.596	0:299:294,0:294:9305:0:0:0,-837.278	1:280:0,278:0:0:278:9277:-834.58,0	0:158:156,0:156:5071:0:0:0,-456.24	0:214:213,0:213:6827:0:0:0,-614.38	0:214:214,0:214:7096:0:0:0,-638.438	0:215:212,0:212:6961:0:0:0,-626.115	0:241:237,0:237:7582:0:0:0,-682.176	1:231:0,224:0:0:224:6190:-556.879,0	0:326:321,0:321:10207:0:0:0,-917.572	0:246:243,1:243:7857:1:8:0,-705.813	0:231:228,0:228:7556:0:0:0,-679.942	0:210:207,0:207:6593:0:0:0,-593.304	0:313:307,0:307:10101:0:0:0,-908.855	0:229:225,0:225:7133:0:0:0,-641.844	A	synonymous_variant	LOW	L_00273	GENE_L_00273	transcript	L_00273_gene	protein_coding	2018-01-01	c.237C>T	p.Asp79Asp	237/582	237/582	79/193
scf7180000000002-quiver	276836	.	C	T	22332.4	.	AB=0;ABP=0;AC=4;AF=0.235294;AN=17;AO=874;CIGAR=1X;DP=3741;DPB=3741;DPRA=1.01962;EPP=5.24637;EPPR=6.11609;GTI=0;LEN=1;MEANALT=2.66667;MQM=59.8867;MQMR=59.9074;NS=17;NUMALT=1;ODDS=907.633;PAIRED=0.997712;PAIREDR=0.998198;PAO=0;PQA=0;PQR=0;PRO=0;QA=25098;QR=86700;RO=2775;RPL=470;RPP=13.8329;RPPR=312.604;RPR=404;RUN=1;SAF=452;SAP=5.24637;SAR=422;SRF=1351;SRP=7.18031;SRR=1424;TYPE=snp;technology.illum…	GT:DP:AD:RO:QR:AO:QA:GL	1:287:2,274:2:45:274:7857:-702.877,0	1:196:1,183:1:37:183:5048:-450.7,0	0:255:252,0:252:7858:0:0:0,-706.958	0:263:258,0:258:8027:0:0:0,-721.744	1:226:0,222:0:0:222:7031:-632.741,0	0:141:139,0:139:4306:0:0:0,-387.54	0:181:178,0:178:5565:0:0:0,-499.323	0:186:181,0:181:5613:0:0:0,-505.093	0:198:197,0:197:6161:0:0:0,-554.471	0:236:233,0:233:7489:0:0:0,-673.924	1:205:1,193:1:8:193:5146:-460.98,0	0:281:274,0:274:8650:0:0:0,-778.341	0:226:222,1:222:6764:1:8:0,-607.976	0:195:194,0:194:6033:0:0:0,-542.915	0:197:185,1:185:5706:1:8:0,-512.753	0:258:252,0:252:8039:0:0:0,-723.315	0:210:206,0:206:6399:0:0:0,-572.901	T	synonymous_variant	LOW	L_00273	GENE_L_00273	transcript	L_00273_gene	protein_coding	2018-01-01	c.201G>A	p.Pro67Pro	201/582	201/582	67/193
scf7180000000002-quiver	276845	.	A	G	22314.4	.	AB=0;ABP=0;AC=4;AF=0.235294;AN=17;AO=844;CIGAR=1X;DP=3560;DPB=3560;DPRA=1.06472;EPP=4.25555;EPPR=13.3603;GTI=0;LEN=1;MEANALT=2.25;MQM=59.936;MQMR=59.7536;NS=17;NUMALT=1;ODDS=744.001;PAIRED=1;PAIREDR=0.995745;PAO=0;PQA=0;PQR=0;PRO=0;QA=25217;QR=73066;RO=2585;RPL=427;RPP=3.26758;RPPR=92.8337;RPR=417;RUN=1;SAF=468;SAP=24.7868;SAR=376;SRF=1258;SRP=7.00967;SRR=1327;TYPE=snp;technology.illumina=1	GT:DP:AD:RO:QR:AO:QA:GL	1:276:2,265:2:64:265:8050:-722.46,0	1:199:3,188:3:53:188:5390:-482.364,0	0:236:222,0:222:6443:0:0:0,-579.089	0:251:243,1:243:6712:1:37:0,-597.686	1:206:0,203:0:0:203:6529:-587.535,0	0:129:126,0:126:3532:0:0:0,-317.883	0:173:164,1:164:4509:1:37:0,-400.09	0:182:177,0:177:5292:0:0:0,-476.245	0:184:177,1:177:5152:1:37:0,-460.245	0:223:219,0:219:5798:0:0:0,-519.526	1:195:1,184:1:22:184:5100:-454.193,0	0:276:266,0:266:7177:0:0:0,-645.839	0:212:202,0:202:5460:0:0:0,-491.364	0:181:172,0:172:5180:0:0:0,-466.167	0:188:179,0:179:4895:0:0:0,-440.518	0:247:237,1:237:7119:1:37:0,-635.364	0:202:195,0:195:5658:0:0:0,-509.066	G	synonymous_variant	LOW	L_00273	GENE_L_00273	transcript	L_00273_gene	protein_coding	2018-01-01	c.192T>C	p.Ile64Ile	192/582	192/582	64/193
scf7180000000002-quiver	276857	.	AATA	GATG	6025.27	.	AB=0;ABP=0;AC=1;AF=0.0588235;AN=17;AO=230;CIGAR=1X2M1X;DP=3473;DPB=3521.5;DPRA=1.18775;EPP=3.35018;EPPR=43.6546;GTI=0;LEN=4;MEANALT=4;MQM=59.9348;MQMR=59.7305;NS=17;NUMALT=1;ODDS=762.598;PAIRED=1;PAIREDR=0.996731;PAO=12;PQA=389;PQR=1348;PRO=106;QA=6515;QR=81109;RO=2753;RPL=121;RPP=4.36983;RPPR=18.25;RPR=109;RUN=1;SAF=143;SAP=32.6179;SAR=87;SRF=1555;SRP=103.538;SRR=1198;TYPE=complex;technology.ill…	GT:DP:AD:RO:QR:AO:QA:GL	1:240:2,230:2:51:230:6515:-617.89,0	0:223:193,0:193:5559:0:0:0,-508.155	0:214:168,0:168:4881:0:0:0,-463.843	0:230:197,0:197:5648:0:0:0,-510.044	0:196:195,0:195:6501:0:0:0,-590.608	0:148:125,0:125:3584:0:0:0,-324.84	0:172:141,0:141:4121:0:0:0,-374.707	0:179:144,0:144:4190:0:0:0,-388	0:170:146,0:146:4383:0:0:0,-397.09	0:217:186,0:186:5404:0:0:0,-487.172	0:204:176,0:176:5190:0:0:0,-471.498	0:258:216,0:216:6279:0:0:0,-568.351	0:212:184,0:184:5334:0:0:0,-486.925	0:182:150,0:150:4481:0:0:0,-407.388	0:195:164,0:164:4690:0:0:0,-429.929	0:238:205,0:205:6127:0:0:0,-562.712	0:195:161,0:161:4686:0:0:0,-426.912	GATG	synonymous_variant	LOW	L_00273	GENE_L_00273	transcript	L_00273_gene	protein_coding	2018-01-01	c.177_180delTATTinsCATC	p.59	180/582	177/582	59/193
scf7180000000002-quiver	276899	.	T	C	23007.3	.	AB=0;ABP=0;AC=4;AF=0.235294;AN=17;AO=897;CIGAR=1X;DP=3559;DPB=3559;DPRA=0;EPP=91.3241;EPPR=24.1991;GTI=0;LEN=1;MEANALT=2.58824;MQM=59.9498;MQMR=59.9198;NS=17;NUMALT=1;ODDS=814.387;PAIRED=1;PAIREDR=0.997995;PAO=0;PQA=0;PQR=0;PRO=0;QA=26249;QR=70506;RO=2494;RPL=461;RPP=4.52331;RPPR=13.1659;RPR=436;RUN=1;SAF=446;SAP=3.07082;SAR=451;SRF=1340;SRP=33.1323;SRR=1154;TYPE=snp;technology.illumina=1	GT:DP:AD:RO:QR:AO:QA:GL	1:256:1,250:1:13:250:7508:-674.412,0	1:217:1,209:1:8:209:6170:-554.524,0	0:231:213,4:213:5801:4:42:0,-518.209	0:252:238,1:238:6951:1:13:0,-624.32	1:184:0,182:0:0:182:5880:-529.177,0	0:154:141,3:141:3968:3:34:0,-353.826	0:172:160,3:160:4784:3:34:0,-427.466	0:190:179,2:179:5183:2:27:0,-463.949	0:186:176,1:176:4920:1:13:0,-441.525	0:172:161,1:161:4734:1:13:0,-424.854	1:221:0,219:0:0:219:6273:-564.514,0	0:268:248,3:248:7080:3:29:0,-634.484	0:210:195,2:195:5813:2:16:0,-521.626	0:183:169,4:169:4521:4:37:0,-403.363	0:218:202,2:202:5525:2:23:0,-495.075	0:257:238,4:238:6522:4:42:0,-583.113	0:188:172,7:172:4683:7:95:0,-412.898	C	synonymous_variant	LOW	L_00273	GENE_L_00273	transcript	L_00273_gene	protein_coding	2018-01-01	c.138A>G	p.Ala46Ala	138/582	138/582	46/193
scf7180000000002-quiver	276929	.	T	C	22425.6	.	AB=0;ABP=0;AC=4;AF=0.235294;AN=17;AO=850;CIGAR=1X;DP=3771;DPB=3771;DPRA=0.980705;EPP=85.7817;EPPR=62.3672;GTI=0;LEN=1;MEANALT=2.42857;MQM=59.9612;MQMR=59.8375;NS=17;NUMALT=1;ODDS=950.005;PAIRED=0.998824;PAIREDR=0.998219;PAO=0;PQA=0;PQR=0;PRO=0;QA=25251;QR=82742;RO=2807;RPL=448;RPP=8.41599;RPPR=3.49379;RPR=402;RUN=1;SAF=391;SAP=14.8231;SAR=459;SRF=1432;SRP=5.5237;SRR=1375;TYPE=snp;technology.illum…	GT:DP:AD:RO:QR:AO:QA:GL	1:247:0,242:0:0:242:7264:-653.617,0	1:214:0,210:0:0:210:5852:-526.626,0	0:242:231,1:231:6853:1:8:0,-615.736	0:284:279,0:279:8180:0:0:0,-734.388	1:188:0,187:0:0:187:6020:-541.781,0	0:169:161,1:161:4524:1:37:0,-403.584	0:180:172,0:172:4911:0:0:0,-441.837	0:215:205,0:205:6040:0:0:0,-543.418	0:210:203,0:203:6196:0:0:0,-556.946	0:196:187,0:187:5521:0:0:0,-496.86	1:214:0,208:0:0:208:6033:-542.88,0	0:289:278,0:278:8389:0:0:0,-754.866	0:233:228,0:228:6441:0:0:0,-579.516	0:203:200,0:200:6194:0:0:0,-555.868	0:234:229,0:229:6580:0:0:0,-592.026	0:261:249,1:249:7437:1:37:0,-665.848	0:192:185,0:185:5476:0:0:0,-492.758	C	synonymous_variant	LOW	L_00273	GENE_L_00273	transcript	L_00273_gene	protein_coding	2018-01-01	c.108A>G	p.Val36Val	108/582	108/582	36/193
scf7180000000002-quiver	276992	.	C	T	17230	.	AB=0;ABP=0;AC=4;AF=0.235294;AN=17;AO=694;CIGAR=1X;DP=3341;DPB=3341;DPRA=0.872816;EPP=9.06789;EPPR=16.4037;GTI=0;LEN=1;MEANALT=2.4;MQM=59.8674;MQMR=59.8474;NS=17;NUMALT=1;ODDS=875.186;PAIRED=1;PAIREDR=0.99847;PAO=0;PQA=0;PQR=0;PRO=0;QA=19503;QR=87572;RO=2615;RPL=393;RPP=29.4935;RPPR=52.0441;RPR=301;RUN=1;SAF=314;SAP=16.6399;SAR=380;SRF=1354;SRP=10.1924;SRR=1261;TYPE=snp;technology.illumina=1	GT:DP:AD:RO:QR:AO:QA:GL	1:230:3,221:3:58:221:5788:-515.635,0	1:164:4,154:4:47:154:4416:-393.191,0	0:212:210,0:210:7209:0:0:0,-647.157	0:258:257,0:257:8628:0:0:0,-776.407	1:137:0,137:0:0:137:4285:-385.817,0	0:146:144,0:144:4683:0:0:0,-421.324	0:160:160,0:160:5326:0:0:0,-479.384	0:224:223,0:223:7511:0:0:0,-675.796	0:171:169,1:169:5612:1:8:0,-503.731	0:179:179,0:179:6123:0:0:0,-551.081	1:189:2,181:2:35:181:5006:-447.686,0	0:303:302,0:302:10066:0:0:0,-905.715	0:189:189,0:189:6476:0:0:0,-582.896	0:191:189,0:189:6423:0:0:0,-574.489	0:192:191,0:191:6107:0:0:0,-549.621	0:238:236,0:236:7981:0:0:0,-718.032	0:158:157,0:157:5287:0:0:0,-475.84	T	synonymous_variant	LOW	L_00273	GENE_L_00273	transcript	L_00273_gene	protein_coding	2018-01-01	c.45G>A	p.Glu15Glu	45/582	45/582	15/193
scf7180000000002-quiver	277085	.	C	T	10079.1	.	AB=0;ABP=0;AC=3;AF=0.176471;AN=17;AO=375;CIGAR=1X;DP=2928;DPB=2928;DPRA=0.895963;EPP=33.8684;EPPR=74.6213;GTI=0;LEN=1;MEANALT=2.18182;MQM=59.944;MQMR=59.784;NS=17;NUMALT=1;ODDS=663.238;PAIRED=1;PAIREDR=0.997564;PAO=0;PQA=0;PQR=0;PRO=0;QA=11635;QR=76090;RO=2463;RPL=194;RPP=3.98891;RPPR=5.30344;RPR=181;RUN=1;SAF=162;SAP=18.0716;SAR=213;SRF=1137;SRP=34.5033;SRR=1326;TYPE=snp;technology.illumina=1	GT:DP:AD:RO:QR:AO:QA:GL	0:197:197,0:197:5903:0:0:0,-527.59	1:117:2,112:2:40:112:3387:-301.946,0	0:187:180,0:180:5499:0:0:0,-494.809	0:261:244,1:244:7568:1:13:0,-679.827	1:108:0,108:0:0:108:3752:-337.876,0	0:100:93,1:93:2892:1:13:0,-259.167	0:141:137,1:137:4301:1:8:0,-386.387	0:183:180,0:180:5633:0:0:0,-506.758	0:140:133,1:133:4175:1:13:0,-373.948	0:145:135,1:135:4141:1:13:0,-371.509	1:149:0,146:0:0:146:4376:-393.831,0	0:267:257,1:257:7868:1:8:0,-707.279	0:201:193,1:193:5762:1:13:0,-517.369	0:166:160,0:160:5009:0:0:0,-450.636	0:191:188,2:188:5701:2:39:0,-508.219	0:230:223,0:223:7149:0:0:0,-641.581	0:145:141,0:141:4449:0:0:0,-399.684	T	intergenic_region	MODIFIER	L_00273-L_00274	GENE_L_00273-GENE_L_00274	intergenic_region	GENE_L_00273-GENE_L_00274			n.277085C>T
scf7180000000002-quiver	277258	.	GTTA	ATTG	21824.7	.	AB=0;ABP=0;AC=4;AF=0.235294;AN=17;AO=814;CIGAR=1X2M1X;DP=4339;DPB=4440;DPRA=0.909056;EPP=13.2648;EPPR=13.2706;GTI=0;LEN=4;MEANALT=8.8;MQM=59.9582;MQMR=59.9536;NS=17;NUMALT=1;ODDS=1074.07;PAIRED=0.998771;PAIREDR=0.998665;PAO=44;PQA=1339;PQR=4019;PRO=158;QA=23183;QR=92212;RO=2997;RPL=418;RPP=4.30145;RPPR=31.1293;RPR=396;RUN=1;SAF=464;SAP=37.6792;SAR=350;SRF=1630;SRP=53.1266;SRR=1367;TYPE=complex;te…	GT:DP:AD:RO:QR:AO:QA:GL	1:235:0,212:0:0:212:5749:-549.328,0	1:223:0,195:0:0:195:5199:-496.67,0	0:289:247,2:247:7492:2:55:0,-689.495	0:317:287,0:287:8721:0:0:0,-820.275	1:230:0,224:0:0:224:7281:-687.1,0	0:200:169,0:169:5263:0:0:0,-500.406	0:207:170,0:170:5206:0:0:0,-485.266	0:227:202,0:202:6213:0:0:0,-595.869	0:242:214,0:214:6599:0:0:0,-616.47	0:252:221,0:221:6897:0:0:0,-648.772	1:215:0,181:0:0:181:4899:-468.662,0	0:384:334,0:334:10232:0:0:0,-963.328	0:241:211,0:211:6616:0:0:0,-620.868	0:253:225,0:225:7016:0:0:0,-646.059	0:276:234,0:234:7118:0:0:0,-656.26	0:334:293,0:293:9030:0:0:0,-857.159	0:214:190,0:190:5809:0:0:0,-555.011	ATTG	synonymous_variant	LOW	L_00274	GENE_L_00274	transcript	L_00274_gene	protein_coding	2018-01-01	c.1197_1200delTAACinsCAAT	p.399	1200/1299	1197/1299	399/432
scf7180000000002-quiver	277291	.	G	A	24905.1	.	AB=0;ABP=0;AC=4;AF=0.235294;AN=17;AO=946;CIGAR=1X;DP=4333;DPB=4333;DPRA=0.945344;EPP=14.9098;EPPR=11.0762;GTI=0;LEN=1;MEANALT=2.23077;MQM=59.963;MQMR=59.924;NS=17;NUMALT=1;ODDS=1254.48;PAIRED=0.996829;PAIREDR=0.998794;PAO=0;PQA=0;PQR=0;PRO=0;QA=28160;QR=105641;RO=3317;RPL=452;RPP=7.05943;RPPR=34.984;RPR=494;RUN=1;SAF=509;SAP=14.9098;SAR=437;SRF=1767;SRP=33.8371;SRR=1550;TYPE=snp;technology.illumi…	GT:DP:AD:RO:QR:AO:QA:GL	1:258:1,249:1:37:249:7192:-643.976,0	1:230:1,220:1:37:220:6423:-574.627,0	0:284:278,4:278:8895:4:90:0,-792.206	0:329:323,1:323:10331:1:8:0,-928.598	1:243:0,242:0:0:242:8230:-740.579,0	0:200:195,2:195:6217:2:16:0,-558.041	0:213:207,1:207:6234:1:8:0,-558.191	0:210:208,0:208:6628:0:0:0,-596.459	0:249:246,0:246:7834:0:0:0,-704.856	0:260:255,1:255:8265:1:26:0,-741.348	1:228:0,220:0:0:220:6085:-547.531,0	0:373:371,0:371:11573:0:0:0,-1041.32	0:227:221,1:221:6981:1:37:0,-624.842	0:232:230,0:230:7325:0:0:0,-659.057	0:269:262,2:262:8412:2:21:0,-754.888	0:322:316,1:316:10150:1:8:0,-912.548	0:206:203,2:203:6722:2:16:0,-603.495	A	synonymous_variant	LOW	L_00274	GENE_L_00274	transcript	L_00274_gene	protein_coding	2018-01-01	c.1167C>T	p.Ser389Ser	1167/1299	1167/1299	389/432
scf7180000000002-quiver	277357	.	G	A	23843.1	.	AB=0;ABP=0;AC=4;AF=0.235294;AN=17;AO=920;CIGAR=1X;DP=4094;DPB=4094;DPRA=0.997435;EPP=6.41857;EPPR=9.75507;GTI=0;LEN=1;MEANALT=2.21429;MQM=59.8761;MQMR=59.9288;NS=17;NUMALT=1;ODDS=1144.98;PAIRED=0.995652;PAIREDR=0.99903;PAO=0;PQA=0;PQR=0;PRO=0;QA=26908;QR=95776;RO=3092;RPL=534;RPP=54.7102;RPPR=146.49;RPR=386;RUN=1;SAF=483;SAP=8.00469;SAR=437;SRF=1525;SRP=4.24913;SRR=1567;TYPE=snp;technology.illumi…	GT:DP:AD:RO:QR:AO:QA:GL	1:260:2,255:2:59:255:7307:-652.098,0	1:227:1,219:1:8:219:6055:-544.161,0	0:267:262,2:262:8119:2:16:0,-729.046	0:327:311,1:311:9625:1:8:0,-865.319	1:219:0,217:0:0:217:7423:-667.978,0	0:203:196,2:196:6031:2:21:0,-540.871	0:177:175,1:175:5494:1:8:0,-493.731	0:180:176,1:176:5406:1:8:0,-485.807	0:245:239,2:239:7375:2:16:0,-662.112	0:292:288,1:288:8855:1:8:0,-795.388	1:226:1,214:1:8:214:5993:-537.99,0	0:313:303,3:303:9393:3:29:0,-842.576	0:217:216,1:216:6902:1:8:0,-620.407	0:217:210,1:210:6223:1:8:0,-559.293	0:233:228,0:228:7079:0:0:0,-637.042	0:301:296,0:296:9110:0:0:0,-819.708	0:190:188,0:188:6089:0:0:0,-547.958	A	synonymous_variant	LOW	L_00274	GENE_L_00274	transcript	L_00274_gene	protein_coding	2018-01-01	c.1101C>T	p.Ala367Ala	1101/1299	1101/1299	367/432
scf7180000000002-quiver	277423	.	A	T,C	21445.2	.	AB=0,0;ABP=0,0;AC=3,1;AF=0.176471,0.0588235;AN=17;AO=656,281;CIGAR=1X,1X;DP=3721;DPB=3721;DPRA=0.999429,1.04234;EPP=3.34132,3.94535;EPPR=33.0821;GTI=0;LEN=1,1;MEANALT=2.3125,2.33333;MQM=59.779,59.968;MQMR=59.9448;NS=17;NUMALT=2;ODDS=946.816;PAIRED=0.995427,1;PAIREDR=0.99964;PAO=0,0;PQA=0,0;PQR=0;PRO=0;QA=18980,7573;QR=77979;RO=2774;RPL=311,127;RPP=6.83686,8.64376;RPPR=66.1474;RPR=345,154;RUN=1,1;…	GT:DP:AD:RO:QR:AO:QA:GL	2:219:1,0,218:1:13:0,218:0,6690:-600.837,-602.007,0	1:192:11,180,1:11:161:180,1:5279,8:-460.581,0,-474.342	0:245:231,7,7:231:6304:7,7:94,105:0,-558.812,-557.823	0:309:293,11,5:293:8319:11,5:146,55:0,-735.424,-743.611	1:198:0,198,0:0:0:198,0:6503,0:-585.365,0,-585.365	0:165:158,4,3:158:4545:4,3:104,72:0,-399.569,-402.447	0:162:156,4,2:156:4467:4,2:81,16:0,-394.71,-400.56	0:183:174,4,5:174:4624:4,5:42,55:0,-412.278,-411.108	0:234:217,8,6:217:5889:8,6:123,106:0,-518.856,-520.384	0:242:229,5,7:229:6617:5,7:79,124:0,-587.817,-583.769	1:224:16,207,0:16:330:207,0:6090,0:-518.231,0,-547.92	0:263:253,6,3:253:7026:6,3:116,29:0,-621.775,-629.588	0:224:213,6,3:213:6235:6,3:116,29:0,-550.626,-558.453	0:213:206,3,3:206:5864:3,3:67,52:0,-521.307,-522.656	0:208:198,4,6:198:5619:4,6:42,82:0,-501.728,-498.129	0:267:254,7,5:254:7376:7,5:77,50:0,-656.821,-659.25	0:173:164,2,7:164:4590:2,7:21,100:0,-411.196,-404.092	T	synonymous_variant	LOW	L_00274	GENE_L_00274	transcript	L_00274_gene	protein_coding	2018-01-01	c.1035T>A	p.Val345Val	1035/1299	1035/1299	345/432
scf7180000000002-quiver	277423	.	A	T,C	21445.2	.	AB=0,0;ABP=0,0;AC=3,1;AF=0.176471,0.0588235;AN=17;AO=656,281;CIGAR=1X,1X;DP=3721;DPB=3721;DPRA=0.999429,1.04234;EPP=3.34132,3.94535;EPPR=33.0821;GTI=0;LEN=1,1;MEANALT=2.3125,2.33333;MQM=59.779,59.968;MQMR=59.9448;NS=17;NUMALT=2;ODDS=946.816;PAIRED=0.995427,1;PAIREDR=0.99964;PAO=0,0;PQA=0,0;PQR=0;PRO=0;QA=18980,7573;QR=77979;RO=2774;RPL=311,127;RPP=6.83686,8.64376;RPPR=66.1474;RPR=345,154;RUN=1,1;…	GT:DP:AD:RO:QR:AO:QA:GL	2:219:1,0,218:1:13:0,218:0,6690:-600.837,-602.007,0	1:192:11,180,1:11:161:180,1:5279,8:-460.581,0,-474.342	0:245:231,7,7:231:6304:7,7:94,105:0,-558.812,-557.823	0:309:293,11,5:293:8319:11,5:146,55:0,-735.424,-743.611	1:198:0,198,0:0:0:198,0:6503,0:-585.365,0,-585.365	0:165:158,4,3:158:4545:4,3:104,72:0,-399.569,-402.447	0:162:156,4,2:156:4467:4,2:81,16:0,-394.71,-400.56	0:183:174,4,5:174:4624:4,5:42,55:0,-412.278,-411.108	0:234:217,8,6:217:5889:8,6:123,106:0,-518.856,-520.384	0:242:229,5,7:229:6617:5,7:79,124:0,-587.817,-583.769	1:224:16,207,0:16:330:207,0:6090,0:-518.231,0,-547.92	0:263:253,6,3:253:7026:6,3:116,29:0,-621.775,-629.588	0:224:213,6,3:213:6235:6,3:116,29:0,-550.626,-558.453	0:213:206,3,3:206:5864:3,3:67,52:0,-521.307,-522.656	0:208:198,4,6:198:5619:4,6:42,82:0,-501.728,-498.129	0:267:254,7,5:254:7376:7,5:77,50:0,-656.821,-659.25	0:173:164,2,7:164:4590:2,7:21,100:0,-411.196,-404.092	C	synonymous_variant	LOW	L_00274	GENE_L_00274	transcript	L_00274_gene	protein_coding	2018-01-01	c.1035T>G	p.Val345Val	1035/1299	1035/1299	345/432
scf7180000000002-quiver	277441	.	A	C	21318.5	.	AB=0;ABP=0;AC=4;AF=0.235294;AN=17;AO=814;CIGAR=1X;DP=3639;DPB=3639;DPRA=0.987269;EPP=3.10634;EPPR=16.6654;GTI=0;LEN=1;MEANALT=2.41667;MQM=59.8354;MQMR=59.9315;NS=17;NUMALT=1;ODDS=905.174;PAIRED=0.997543;PAIREDR=0.999267;PAO=0;PQA=0;PQR=0;PRO=0;QA=24205;QR=82063;RO=2729;RPL=420;RPP=4.81364;RPPR=5.4173;RPR=394;RUN=1;SAF=408;SAP=3.02097;SAR=406;SRF=1330;SRP=6.79864;SRR=1399;TYPE=snp;technology.illum…	GT:DP:AD:RO:QR:AO:QA:GL	1:215:6,209:6:58:209:6306:-562.278,0	1:178:6,171:6:87:171:5057:-447.259,0	0:235:227,0:227:6932:0:0:0,-623.756	0:299:285,3:285:8704:3:57:0,-777.972	1:203:1,201:1:27:201:6390:-572.51,0	0:161:150,1:150:4589:1:13:0,-411.811	0:152:146,1:146:4256:1:8:0,-382.309	0:179:173,0:173:5225:0:0:0,-470.131	0:232:215,2:215:6472:2:26:0,-579.025	0:241:232,4:232:7056:4:32:0,-632.111	1:223:2,218:2:16:218:6270:-562.743,0	0:278:270,0:270:8425:0:0:0,-757.847	0:215:209,0:209:6462:0:0:0,-581.499	0:204:199,1:199:5870:1:8:0,-527.547	0:193:188,2:188:5530:2:30:0,-494.852	0:258:249,1:249:7262:1:8:0,-652.75	0:173:171,0:171:5092:0:0:0,-458.307	C	synonymous_variant	LOW	L_00274	GENE_L_00274	transcript	L_00274_gene	protein_coding	2018-01-01	c.1017T>G	p.Ala339Ala	1017/1299	1017/1299	339/432
scf7180000000002-quiver	277753	.	A	G	14191.8	.	AB=0;ABP=0;AC=3;AF=0.176471;AN=17;AO=525;CIGAR=1X;DP=3293;DPB=3293;DPRA=0.975993;EPP=52.1518;EPPR=283.55;GTI=0;LEN=1;MEANALT=2;MQM=59.9543;MQMR=59.8119;NS=17;NUMALT=1;ODDS=854.027;PAIRED=1;PAIREDR=0.998119;PAO=0;PQA=0;PQR=0;PRO=0;QA=16042;QR=80654;RO=2658;RPL=259;RPP=3.21297;RPPR=85.6243;RPR=266;RUN=1;SAF=237;SAP=13.7684;SAR=288;SRF=1308;SRP=4.45141;SRR=1350;TYPE=snp;technology.illumina=1	GT:DP:AD:RO:QR:AO:QA:GL	0:197:187,0:187:5758:0:0:0,-517.625	1:169:1,167:1:37:167:5053:-454.519,0	0:236:232,0:232:7060:0:0:0,-635.298	0:230:224,0:224:6760:0:0:0,-607.954	1:211:0,211:0:0:211:6756:-608.126,0	0:153:150,0:150:4425:0:0:0,-396.041	0:175:166,0:166:4910:0:0:0,-441.854	0:163:158,0:158:4928:0:0:0,-443.496	0:199:191,0:191:5813:0:0:0,-522.919	0:229:215,0:215:6591:0:0:0,-591.637	1:149:1,145:1:37:145:4203:-374.913,0	0:259:250,0:250:7669:0:0:0,-690.057	0:179:172,0:172:5134:0:0:0,-461.852	0:187:181,1:181:5488:1:8:0,-493.142	0:179:166,0:166:4866:0:0:0,-437.855	0:236:232,1:232:7223:1:22:0,-647.966	0:142:132,0:132:3955:0:0:0,-355.773	G	synonymous_variant	LOW	L_00274	GENE_L_00274	transcript	L_00274_gene	protein_coding	2018-01-01	c.705T>C	p.Ile235Ile	705/1299	705/1299	235/432
scf7180000000002-quiver	277851	.	T	C	18773.3	.	AB=0;ABP=0;AC=4;AF=0.235294;AN=17;AO=674;CIGAR=1X;DP=3238;DPB=3238;DPRA=0.827243;EPP=37.857;EPPR=145.382;GTI=0;LEN=1;MEANALT=2;MQM=59.9911;MQMR=59.7736;NS=17;NUMALT=1;ODDS=677.162;PAIRED=1;PAIREDR=0.998758;PAO=0;PQA=0;PQR=0;PRO=0;QA=21109;QR=68837;RO=2416;RPL=322;RPP=5.90989;RPPR=12.3613;RPR=352;RUN=1;SAF=287;SAP=35.228;SAR=387;SRF=1084;SRP=58.2894;SRR=1332;TYPE=snp;technology.illumina=1	GT:DP:AD:RO:QR:AO:QA:GL	1:204:1,203:1:22:203:6160:-554.174,0	1:144:0,143:0:0:143:4309:-387.861,0	0:248:245,0:245:7270:0:0:0,-654.046	0:230:215,0:215:5972:0:0:0,-537.064	1:187:0,185:0:0:185:6321:-568.852,0	0:121:117,0:117:3140:0:0:0,-282.42	0:149:136,1:136:3855:1:13:0,-343.641	0:191:181,0:181:5284:0:0:0,-475.359	0:198:189,0:189:5563:0:0:0,-500.597	0:206:194,0:194:5294:0:0:0,-476.1	1:146:1,142:1:8:142:4306:-386.848,0	0:266:248,0:248:7006:0:0:0,-630.407	0:195:186,0:186:5212:0:0:0,-468.964	0:178:168,0:168:4817:0:0:0,-433.436	0:168:155,0:155:4195:0:0:0,-376.586	0:262:245,0:245:7248:0:0:0,-652.234	0:145:135,0:135:3951:0:0:0,-353.74	C	missense_variant	MODERATE	L_00274	GENE_L_00274	transcript	L_00274_gene	protein_coding	2018-01-01	c.607A>G	p.Ile203Val	607/1299	607/1299	203/432
scf7180000000002-quiver	277957	.	A	G	6352.19	.	AB=0;ABP=0;AC=1;AF=0.0588235;AN=17;AO=233;CIGAR=1X;DP=3864;DPB=3864;DPRA=1.04508;EPP=6.37468;EPPR=11.426;GTI=0;LEN=1;MEANALT=2.66667;MQM=60;MQMR=59.8978;NS=17;NUMALT=1;ODDS=900.676;PAIRED=1;PAIREDR=0.998848;PAO=0;PQA=0;PQR=0;PRO=0;QA=7237;QR=103783;RO=3472;RPL=116;RPP=3.01962;RPPR=3.50063;RPR=117;RUN=1;SAF=130;SAP=9.80431;SAR=103;SRF=1930;SRP=97.1641;SRR=1542;TYPE=snp;technology.illumina=1	GT:DP:AD:RO:QR:AO:QA:GL	1:232:1,230:1:13:230:7179:-644.843,0	0:170:167,0:167:4942:0:0:0,-444.722	0:274:261,1:261:7695:1:37:0,-686.204	0:263:257,0:257:7849:0:0:0,-706.216	0:219:218,0:218:7190:0:0:0,-647.031	0:145:139,0:139:4066:0:0:0,-365.922	0:153:150,0:150:4397:0:0:0,-394.324	0:220:210,0:210:6196:0:0:0,-555.04	0:244:234,0:234:6975:0:0:0,-627.631	0:231:215,0:215:6242:0:0:0,-561.704	0:212:200,0:200:6061:0:0:0,-545.352	0:353:328,0:328:9735:0:0:0,-875.92	0:236:227,0:227:6873:0:0:0,-618.474	0:201:188,2:188:5349:2:21:0,-479.361	0:232:220,0:220:6734:0:0:0,-605.672	0:285:268,0:268:7998:0:0:0,-719.641	0:194:189,0:189:5468:0:0:0,-492.034	G	synonymous_variant	LOW	L_00274	GENE_L_00274	transcript	L_00274_gene	protein_coding	2018-01-01	c.501T>C	p.Asp167Asp	501/1299	501/1299	167/432
scf7180000000002-quiver	277966	.	GACA	AACG	4530.06	.	AB=0;ABP=0;AC=1;AF=0.0588235;AN=17;AO=188;CIGAR=1X2M1X;DP=3775;DPB=3817.5;DPRA=1.09517;EPP=5.27418;EPPR=3.83225;GTI=0;LEN=4;MEANALT=9.5;MQM=60;MQMR=59.9607;NS=17;NUMALT=1;ODDS=815.158;PAIRED=1;PAIREDR=0.999018;PAO=4;PQA=71;PQR=1980;PRO=75;QA=5099;QR=93177;RO=3054;RPL=92;RPP=3.19511;RPPR=16.1614;RPR=96;RUN=1;SAF=107;SAP=10.8184;SAR=81;SRF=1631;SRP=33.7721;SRR=1423;TYPE=complex;technology.illumina=1	GT:DP:AD:RO:QR:AO:QA:GL	1:209:0,187:0:0:187:5075:-462.382,0	0:174:150,0:150:4472:0:0:0,-408.727	0:272:231,1:231:6904:1:24:0,-637.319	0:252:214,0:214:6523:0:0:0,-610.672	0:209:201,0:201:6402:0:0:0,-584.99	0:149:117,0:117:3566:0:0:0,-327.01	0:149:132,0:132:4045:0:0:0,-373.15	0:213:172,0:172:5297:0:0:0,-489.128	0:241:209,0:209:6562:0:0:0,-598.537	0:221:189,0:189:5786:0:0:0,-526.18	0:215:177,0:177:5413:0:0:0,-487.143	0:348:291,0:291:8794:0:0:0,-810.712	0:221:200,0:200:6171:0:0:0,-566.607	0:204:179,0:179:5391:0:0:0,-493.192	0:225:188,0:188:5655:0:0:0,-521.422	0:277:237,0:237:7148:0:0:0,-661.376	0:196:167,0:167:5048:0:0:0,-463.691	AACG	synonymous_variant	LOW	L_00274	GENE_L_00274	transcript	L_00274_gene	protein_coding	2018-01-01	c.489_492delTGTCinsCGTT	p.163	492/1299	489/1299	163/432
scf7180000000002-quiver	278311	.	A	C	12411.1	.	AB=0;ABP=0;AC=3;AF=0.176471;AN=17;AO=483;CIGAR=1X;DP=3236;DPB=3236;DPRA=1.13743;EPP=35.4925;EPPR=178.437;GTI=0;LEN=1;MEANALT=1.85714;MQM=60;MQMR=59.8326;NS=17;NUMALT=1;ODDS=712.541;PAIRED=1;PAIREDR=0.998884;PAO=0;PQA=0;PQR=0;PRO=0;QA=14520;QR=81592;RO=2688;RPL=183;RPP=64.5533;RPPR=417.154;RPR=300;RUN=1;SAF=257;SAP=7.33077;SAR=226;SRF=1443;SRP=34.6808;SRR=1245;TYPE=snp;technology.illumina=1	GT:DP:AD:RO:QR:AO:QA:GL	0:174:170,0:170:5515:0:0:0,-494.375	1:131:6,125:6:106:125:3621:-316.323,0	0:226:214,6:214:6382:6:68:0,-567.966	0:257:247,4:247:7435:4:47:0,-664.829	1:165:0,165:0:0:165:5544:-499.092,0	0:141:140,0:140:4326:0:0:0,-389.257	0:170:164,1:164:4946:1:8:0,-444.317	0:197:191,2:191:5669:2:21:0,-508.247	0:182:175,1:175:5341:1:13:0,-479.49	0:216:209,3:209:6333:3:48:0,-565.292	1:167:0,167:0:0:167:4989:-449.123,0	0:247:241,2:241:7518:2:49:0,-672.043	0:162:155,1:155:4766:1:27:0,-426.474	0:198:193,0:193:5870:0:0:0,-528.202	0:179:171,3:171:5295:3:43:0,-472.597	0:255:248,1:248:7185:1:13:0,-645.363	0:169:164,2:164:4905:2:29:0,-436.877	C	synonymous_variant	LOW	L_00274	GENE_L_00274	transcript	L_00274_gene	protein_coding	2018-01-01	c.147T>G	p.Val49Val	147/1299	147/1299	49/432
scf7180000000002-quiver	278577	.	GC	AA	4550.18	.	AB=0;ABP=0;AC=3;AF=0.176471;AN=17;AO=227;CIGAR=2X;DP=2332;DPB=2353;DPRA=0.545338;EPP=11.0553;EPPR=121.989;GTI=0;LEN=2;MEANALT=2.33333;MQM=58.5595;MQMR=59.4828;NS=17;NUMALT=1;ODDS=214.512;PAIRED=0.986784;PAIREDR=0.999018;PAO=1;PQA=8;PQR=680;PRO=41;QA=5652;QR=66587;RO=2036;RPL=80;RPP=45.9519;RPPR=141.234;RPR=147;RUN=1;SAF=105;SAP=5.77486;SAR=122;SRF=939;SRP=29.6354;SRR=1097;TYPE=mnp;technology.illu…	GT:DP:AD:RO:QR:AO:QA:GL	0:154:149,0:149:4846:0:0:0,-430.04	1:79:5,68:5:147:68:1345:-107.055,0	0:146:141,0:141:4712:0:0:0,-422.255	0:171:163,0:163:5389:0:0:0,-488.553	1:73:0,73:0:0:73:2400:-215.809,0	0:94:92,0:92:2855:0:0:0,-260.383	0:146:142,0:142:4657:0:0:0,-421.829	0:138:136,0:136:4426:0:0:0,-407.003	0:136:133,0:133:4424:0:0:0,-398.204	0:97:94,0:94:2985:0:0:0,-271.618	1:92:0,86:0:0:86:1907:-170.409,0	0:218:214,0:214:7053:0:0:0,-641.538	0:148:146,0:146:4759:0:0:0,-433.953	0:130:129,0:129:4289:0:0:0,-389.189	0:184:177,0:177:5709:0:0:0,-522.874	0:187:180,0:180:5940:0:0:0,-545.224	0:139:135,0:135:4396:0:0:0,-395.691	AA	intergenic_region	MODIFIER	L_00274-L_00275	GENE_L_00274-GENE_L_00275	intergenic_region	GENE_L_00274-GENE_L_00275			n.278577_278578delGCinsAA
scf7180000000002-quiver	278587	.	A	G	6716.81	.	AB=0;ABP=0;AC=3;AF=0.176471;AN=17;AO=253;CIGAR=1X;DP=2402;DPB=2402;DPRA=0.749232;EPP=5.49076;EPPR=56.5567;GTI=0;LEN=1;MEANALT=1.5;MQM=58.6087;MQMR=59.3317;NS=17;NUMALT=1;ODDS=426.493;PAIRED=0.992095;PAIREDR=0.998052;PAO=0;PQA=0;PQR=0;PRO=0;QA=8048;QR=57296;RO=2053;RPL=105;RPP=18.8801;RPPR=25.8663;RPR=148;RUN=1;SAF=113;SAP=9.26723;SAR=140;SRF=873;SRP=102.698;SRR=1180;TYPE=snp;technology.illumina=1	GT:DP:AD:RO:QR:AO:QA:GL	0:150:146,0:146:3942:0:0:0,-348.832	1:85:6,79:6:140:79:2337:-195.949,0	0:153:149,0:149:4286:0:0:0,-383.864	0:176:170,0:170:4897:0:0:0,-440.719	1:76:0,76:0:0:76:2596:-233.442,0	0:89:83,0:83:2042:0:0:0,-183.778	0:153:146,0:146:4090:0:0:0,-363.248	0:140:134,0:134:3834:0:0:0,-344.759	0:146:139,0:139:3984:0:0:0,-358.065	0:102:97,0:97:2644:0:0:0,-238.039	1:99:2,96:2:16:96:3041:-272.598,0	0:233:222,0:222:6062:0:0:0,-544.645	0:152:146,0:146:3921:0:0:0,-352.746	0:133:127,0:127:3730:0:0:0,-333.565	0:189:177,0:177:4717:0:0:0,-424.366	0:190:182,2:182:5351:2:74:0,-474.812	0:136:127,0:127:3640:0:0:0,-327.566	G	intergenic_region	MODIFIER	L_00274-L_00275	GENE_L_00274-GENE_L_00275	intergenic_region	GENE_L_00274-GENE_L_00275			n.278587A>G
scf7180000000002-quiver	278599	.	T	C	3901.63	.	AB=0;ABP=0;AC=1;AF=0.0588235;AN=17;AO=142;CIGAR=1X;DP=2339;DPB=2339;DPRA=1.14588;EPP=3.0103;EPPR=14.6955;GTI=0;LEN=1;MEANALT=2;MQM=54.7535;MQMR=59.6739;NS=17;NUMALT=1;ODDS=492.263;PAIRED=1;PAIREDR=0.997605;PAO=0;PQA=0;PQR=0;PRO=0;QA=4609;QR=63799;RO=2088;RPL=89;RPP=22.8288;RPPR=3.16006;RPR=53;RUN=1;SAF=62;SAP=7.96493;SAR=80;SRF=909;SRP=78.8246;SRR=1179;TYPE=snp;technology.illumina=1	GT:DP:AD:RO:QR:AO:QA:GL	1:143:2,141:2:26:141:4601:-401.046,0	0:81:80,0:80:2374:0:0:0,-209.309	0:153:146,0:146:4519:0:0:0,-405.687	0:167:156,1:156:4516:1:8:0,-405.686	0:71:71,0:71:2501:0:0:0,-224.902	0:80:76,0:76:2210:0:0:0,-198.465	0:146:138,0:138:4137:0:0:0,-372.292	0:143:136,0:136:4089:0:0:0,-368.016	0:136:133,0:133:4127:0:0:0,-371.49	0:104:97,0:97:2659:0:0:0,-239.315	0:97:94,0:94:2915:0:0:0,-261.646	0:219:210,0:210:6496:0:0:0,-583.94	0:161:156,0:156:4989:0:0:0,-448.936	0:134:120,0:120:3638:0:0:0,-327.426	0:184:175,0:175:5213:0:0:0,-469.069	0:186:174,0:174:5555:0:0:0,-497.654	0:134:124,0:124:3835:0:0:0,-345.129	C	intergenic_region	MODIFIER	L_00274-L_00275	GENE_L_00274-GENE_L_00275	intergenic_region	GENE_L_00274-GENE_L_00275			n.278599T>C
scf7180000000002-quiver	278604	.	G	T	9647.6	.	AB=0;ABP=0;AC=4;AF=0.235294;AN=17;AO=396;CIGAR=1X;DP=2293;DPB=2293;DPRA=0.886589;EPP=3.09804;EPPR=13.8838;GTI=0;LEN=1;MEANALT=1.5625;MQM=57.3409;MQMR=59.8446;NS=17;NUMALT=1;ODDS=402.986;PAIRED=0.997475;PAIREDR=0.997339;PAO=0;PQA=0;PQR=0;PRO=0;QA=11662;QR=61846;RO=1879;RPL=254;RPP=71.7955;RPPR=126.583;RPR=142;RUN=1;SAF=166;SAP=25.4708;SAR=230;SRF=802;SRP=90.4066;SRR=1077;TYPE=snp;technology.illumi…	GT:DP:AD:RO:QR:AO:QA:GL	1:143:0,137:0:0:137:4024:-353.817,0	1:81:5,75:5:141:75:2232:-184.834,0	0:151:150,0:150:4944:0:0:0,-443.089	0:159:155,2:155:5044:2:21:0,-451.99	1:71:0,71:0:0:71:2453:-220.997,0	0:77:75,1:75:2421:1:8:0,-217.141	0:143:141,2:141:4555:2:21:0,-408.09	0:142:140,2:140:4746:2:20:0,-425.361	0:132:130,2:130:4344:2:16:0,-389.587	0:99:98,1:98:3199:1:8:0,-287.304	1:97:3,91:3:29:91:2710:-240.754,0	0:218:215,1:215:7196:1:22:0,-642.92	0:155:153,2:153:5066:2:35:0,-452.718	0:133:130,2:130:4256:2:26:0,-380.697	0:182:178,4:178:5783:4:37:0,-517.139	0:180:178,2:178:5903:2:21:0,-529.231	0:130:128,1:128:4219:1:8:0,-379.052	T	intergenic_region	MODIFIER	L_00274-L_00275	GENE_L_00274-GENE_L_00275	intergenic_region	GENE_L_00274-GENE_L_00275			n.278604G>T
scf7180000000002-quiver	278622	.	T	C	6232.81	.	AB=0;ABP=0;AC=3;AF=0.176471;AN=17;AO=247;CIGAR=1X;DP=2154;DPB=2154;DPRA=0.78202;EPP=6.18399;EPPR=3.43289;GTI=0;LEN=1;MEANALT=1.42857;MQM=58.5749;MQMR=59.2744;NS=17;NUMALT=1;ODDS=383.318;PAIRED=0.995951;PAIREDR=0.997844;PAO=0;PQA=0;PQR=0;PRO=0;QA=7444;QR=55896;RO=1855;RPL=162;RPP=55.1344;RPPR=457.356;RPR=85;RUN=1;SAF=103;SAP=17.7886;SAR=144;SRF=747;SRP=155.565;SRR=1108;TYPE=snp;technology.illumina…	GT:DP:AD:RO:QR:AO:QA:GL	0:132:129,0:129:3907:0:0:0,-342.029	1:76:5,71:5:116:71:2112:-178.242,0	0:139:130,2:130:3972:2:16:0,-354.121	0:151:149,0:149:4534:0:0:0,-407.077	1:66:0,66:0:0:66:2270:-203.844,0	0:66:62,0:62:1849:0:0:0,-166.491	0:136:131,0:131:3954:0:0:0,-355.833	0:134:130,1:130:3903:1:13:0,-350.137	0:123:119,2:119:3587:2:16:0,-318.41	0:96:95,0:95:2676:0:0:0,-240.897	1:104:0,104:0:0:104:3009:-270.792,0	0:204:198,0:198:5954:0:0:0,-534.535	0:133:127,0:127:3947:0:0:0,-355.161	0:129:125,0:125:3662:0:0:0,-328.184	0:175:170,0:170:5197:0:0:0,-467.654	0:170:166,0:166:5033:0:0:0,-452.928	0:120:119,1:119:3605:1:8:0,-322.891	C	intergenic_region	MODIFIER	L_00274-L_00275	GENE_L_00274-GENE_L_00275	intergenic_region	GENE_L_00274-GENE_L_00275			n.278622T>C
scf7180000000002-quiver	278640	.	C	A	2532.88	.	AB=0;ABP=0;AC=1;AF=0.0588235;AN=17;AO=128;CIGAR=1X;DP=1980;DPB=1980;DPRA=1.09709;EPP=6.33537;EPPR=18.5755;GTI=0;LEN=1;MEANALT=1.33333;MQM=53.5234;MQMR=59.6802;NS=17;NUMALT=1;ODDS=437.434;PAIRED=0.992188;PAIREDR=0.997832;PAO=0;PQA=0;PQR=0;PRO=0;QA=3482;QR=60965;RO=1845;RPL=114;RPP=172.657;RPPR=1036.34;RPR=14;RUN=1;SAF=47;SAP=22.6214;SAR=81;SRF=673;SRP=296.072;SRR=1172;TYPE=snp;technology.illumina=1	GT:DP:AD:RO:QR:AO:QA:GL	1:111:0,110:0:0:110:3280:-287.605,0	0:69:65,4:65:2044:4:37:0,-179.692	0:127:127,0:127:4167:0:0:0,-375.018	0:133:133,0:133:4452:0:0:0,-400.823	0:62:62,0:62:2133:0:0:0,-191.525	0:65:64,1:64:2002:1:13:0,-179.114	0:126:125,1:125:4037:1:13:0,-362.19	0:120:120,0:120:4040:0:0:0,-363.753	0:109:108,1:108:3671:1:17:0,-328.871	0:90:89,1:89:2881:1:8:0,-258.696	0:106:105,1:105:3497:1:8:0,-313.349	0:185:184,1:184:6124:1:8:0,-550.262	0:133:130,2:130:4309:2:21:0,-385.873	0:121:120,1:120:3998:1:22:0,-357.728	0:159:155,2:155:5062:2:21:0,-453.517	0:161:156,3:156:5164:3:34:0,-461.534	0:103:102,0:102:3384:0:0:0,-304.667	A	intergenic_region	MODIFIER	L_00274-L_00275	GENE_L_00274-GENE_L_00275	intergenic_region	GENE_L_00274-GENE_L_00275			n.278640C>A
scf7180000000002-quiver	278649	.	C	T	2146.94	.	AB=0;ABP=0;AC=1;AF=0.0588235;AN=17;AO=105;CIGAR=1X;DP=1979;DPB=1979;DPRA=0.91676;EPP=15.9357;EPPR=45.6233;GTI=0;LEN=1;MEANALT=2.2;MQM=53.5905;MQMR=59.6627;NS=17;NUMALT=1;ODDS=425.791;PAIRED=1;PAIREDR=0.99731;PAO=0;PQA=0;PQR=0;PRO=0;QA=2887;QR=60085;RO=1859;RPL=95;RPP=152.428;RPPR=985.241;RPR=10;RUN=1;SAF=36;SAP=25.5316;SAR=69;SRF=673;SRP=310.414;SRR=1186;TYPE=snp;technology.illumina=1	GT:DP:AD:RO:QR:AO:QA:GL	1:101:0,101:0:0:101:2855:-245.471,0	0:70:67,1:67:2116:1:8:0,-186.567	0:124:124,0:124:4007:0:0:0,-360.782	0:137:136,0:136:4542:0:0:0,-408.834	0:67:67,0:67:2238:0:0:0,-200.963	0:60:59,0:59:1885:0:0:0,-169.757	0:124:123,0:123:3898:0:0:0,-350.897	0:123:122,0:122:3991:0:0:0,-359.212	0:112:112,0:112:3645:0:0:0,-328.221	0:95:95,0:95:2994:0:0:0,-269.652	0:111:108,1:108:3472:1:8:0,-310.441	0:187:186,0:186:5809:0:0:0,-521.798	0:132:132,0:132:4276:0:0:0,-383.194	0:117:117,0:117:3825:0:0:0,-344.392	0:154:151,0:151:4965:0:0:0,-446.741	0:160:158,1:158:5202:1:8:0,-467.461	0:105:102,1:102:3220:1:8:0,-289.17	T	intergenic_region	MODIFIER	L_00274-L_00275	GENE_L_00274-GENE_L_00275	intergenic_region	GENE_L_00274-GENE_L_00275			n.278649C>T
scf7180000000002-quiver	278659	.	C	A	1436.22	.	AB=0;ABP=0;AC=1;AF=0.0588235;AN=17;AO=99;CIGAR=1X;DP=1607;DPB=1607;DPRA=1.76364;EPP=3.03223;EPPR=67.4181;GTI=0;LEN=1;MEANALT=1.4375;MQM=54.7677;MQMR=59.7555;NS=17;NUMALT=1;ODDS=328.749;PAIRED=1;PAIREDR=0.997335;PAO=0;PQA=0;PQR=0;PRO=0;QA=2187;QR=48140;RO=1501;RPL=73;RPP=51.4626;RPPR=894.493;RPR=26;RUN=1;SAF=36;SAP=19.0002;SAR=63;SRF=571;SRP=189.46;SRR=930;TYPE=snp;technology.illumina=1	GT:DP:AD:RO:QR:AO:QA:GL	1:69:0,69:0:0:69:1892:-163.942,0	0:57:54,2:54:1744:2:21:0,-155.216	0:109:107,2:107:3543:2:16:0,-317.499	0:111:109,2:109:3490:2:21:0,-312.279	0:55:55,0:55:1749:0:0:0,-156.972	0:44:43,1:43:1390:1:8:0,-124.568	0:102:99,2:99:3152:2:21:0,-281.873	0:105:101,3:101:3207:3:24:0,-286.576	0:96:93,3:93:3220:3:34:0,-286.82	0:82:80,2:80:2474:2:16:0,-221.348	0:97:96,1:96:2961:1:13:0,-264.614	0:148:144,3:144:4580:3:34:0,-409.115	0:97:95,2:95:2846:2:16:0,-252.647	0:95:93,1:93:2932:1:8:0,-263.27	0:134:131,2:131:4239:2:26:0,-378.347	0:129:126,2:126:4191:2:21:0,-375.335	0:77:75,2:75:2422:2:16:0,-216.679	A	intergenic_region	MODIFIER	L_00274-L_00275	GENE_L_00274-GENE_L_00275	intergenic_region	GENE_L_00274-GENE_L_00275			n.278659C>A
scf7180000000002-quiver	279014	.	T	A	3422.92	.	AB=0;ABP=0;AC=1;AF=0.0588235;AN=17;AO=222;CIGAR=1X;DP=2447;DPB=2447;DPRA=0;EPP=15.687;EPPR=100.11;GTI=0;LEN=1;MEANALT=1.35294;MQM=59.5811;MQMR=59.7981;NS=17;NUMALT=1;ODDS=560.545;PAIRED=0.995495;PAIREDR=0.998648;PAO=0;PQA=0;PQR=0;PRO=0;QA=5410;QR=67638;RO=2219;RPL=79;RPP=43.0749;RPPR=235.1;RPR=143;RUN=1;SAF=130;SAP=17.1347;SAR=92;SRF=1296;SRP=139.159;SRR=923;TYPE=snp;technology.illumina=1	GT:DP:AD:RO:QR:AO:QA:GL	1:141:2,137:2:26:137:3966:-354.633,0	0:88:86,2:86:2548:2:21:0,-227.526	0:165:153,11:153:4839:11:154:0,-418.557	0:173:166,6:166:4991:6:82:0,-441.766	0:169:168,1:168:5608:1:14:0,-503.445	0:105:98,6:98:2820:6:118:0,-242.258	0:104:97,7:97:2745:7:166:0,-232.064	0:140:133,7:133:4044:7:109:0,-352.258	0:134:133,1:133:4093:1:8:0,-367.726	0:153:150,3:150:4541:3:63:0,-399.773	0:145:138,6:138:4156:6:123:0,-362.924	0:212:202,10:202:6049:10:154:0,-530.442	0:143:135,8:135:4023:8:148:0,-348.71	0:136:131,5:131:4088:5:85:0,-360.254	0:144:140,4:140:4192:4:49:0,-372.412	0:173:169,4:169:5315:4:80:0,-471.053	0:122:118,4:118:3560:4:70:0,-313.27	A	synonymous_variant	LOW	L_00276	GENE_L_00276	transcript	L_00276_gene	protein_coding	2018-01-01	c.36T>A	p.Ser12Ser	36/2982	36/2982	12/993
scf7180000000002-quiver	279065	.	C	T	10588.9	.	AB=0;ABP=0;AC=3;AF=0.176471;AN=17;AO=423;CIGAR=1X;DP=2714;DPB=2714;DPRA=0.80895;EPP=24.6994;EPPR=129.898;GTI=0;LEN=1;MEANALT=1.90909;MQM=59.7849;MQMR=59.8239;NS=17;NUMALT=1;ODDS=505.849;PAIRED=1;PAIREDR=0.997339;PAO=0;PQA=0;PQR=0;PRO=0;QA=12244;QR=72731;RO=2255;RPL=263;RPP=57.4716;RPPR=167.261;RPR=160;RUN=1;SAF=212;SAP=3.01543;SAR=211;SRF=1228;SRP=41.9148;SRR=1027;TYPE=snp;technology.illumina=1	GT:DP:AD:RO:QR:AO:QA:GL	0:178:175,1:175:5499:1:13:0,-493.723	1:99:0,91:0:0:91:2504:-225.379,0	0:170:168,0:168:5463:0:0:0,-491.529	0:191:191,0:191:6144:0:0:0,-553.036	1:182:0,182:0:0:182:5888:-530.034,0	0:100:98,1:98:3078:1:13:0,-275.83	0:120:118,1:118:3791:1:13:0,-339.803	0:166:164,0:164:5230:0:0:0,-470.599	0:125:123,1:123:4102:1:8:0,-368.501	0:187:185,0:185:6005:0:0:0,-540.431	1:151:4,142:4:133:142:3768:-324.259,0	0:253:250,1:250:8096:1:13:0,-727.346	0:181:180,0:180:5813:0:0:0,-523.043	0:161:156,1:156:5069:1:8:0,-455.482	0:136:135,1:135:4287:1:8:0,-384.246	0:198:196,0:196:6310:0:0:0,-567.836	0:116:112,1:112:3711:1:8:0,-332.158	T	synonymous_variant	LOW	L_00276	GENE_L_00276	transcript	L_00276_gene	protein_coding	2018-01-01	c.87C>T	p.Arg29Arg	87/2982	87/2982	29/993
scf7180000000002-quiver	279086	.	A	G	11535.6	.	AB=0;ABP=0;AC=3;AF=0.176471;AN=17;AO=429;CIGAR=1X;DP=2740;DPB=2740;DPRA=1.05807;EPP=10.7092;EPPR=21.1839;GTI=0;LEN=1;MEANALT=2.375;MQM=59.7949;MQMR=59.9217;NS=17;NUMALT=1;ODDS=543;PAIRED=1;PAIREDR=0.99819;PAO=0;PQA=0;PQR=0;PRO=0;QA=13044;QR=65364;RO=2210;RPL=224;RPP=4.83758;RPPR=3.01423;RPR=205;RUN=1;SAF=224;SAP=4.83758;SAR=205;SRF=1257;SRP=93.8152;SRR=953;TYPE=snp;technology.illumina=1	GT:DP:AD:RO:QR:AO:QA:GL	0:179:173,1:173:5045:1:8:0,-453.231	1:113:0,110:0:0:110:3212:-289.085,0	0:173:162,1:162:4831:1:8:0,-434.013	0:200:193,1:193:5591:1:8:0,-502.124	1:189:0,189:0:0:189:6193:-557.474,0	0:94:89,0:89:2451:0:0:0,-220.634	0:141:134,0:134:3968:0:0:0,-357.078	0:164:156,0:156:4666:0:0:0,-419.902	0:127:121,1:121:3816:1:37:0,-339.877	0:190:183,0:183:5234:0:0:0,-471.014	1:126:0,125:0:0:125:3565:-320.183,0	0:239:229,0:229:6760:0:0:0,-608.307	0:163:159,0:159:4543:0:0:0,-408.899	0:147:140,0:140:4296:0:0:0,-386.552	0:150:144,0:144:4289:0:0:0,-386.017	0:221:210,1:210:6366:1:13:0,-571.67	0:124:117,0:117:3508:0:0:0,-314.09	G	synonymous_variant	LOW	L_00276	GENE_L_00276	transcript	L_00276_gene	protein_coding	2018-01-01	c.108A>G	p.Val36Val	108/2982	108/2982	36/993
scf7180000000002-quiver	279095	.	T	A	11364.9	.	AB=0;ABP=0;AC=3;AF=0.176471;AN=17;AO=459;CIGAR=1X;DP=2671;DPB=2671;DPRA=0;EPP=28.2211;EPPR=56.0881;GTI=0;LEN=1;MEANALT=1.47059;MQM=59.8322;MQMR=59.8783;NS=17;NUMALT=1;ODDS=608.976;PAIRED=1;PAIREDR=0.998183;PAO=0;PQA=0;PQR=0;PRO=0;QA=13838;QR=68376;RO=2202;RPL=225;RPP=3.3935;RPPR=20.7174;RPR=234;RUN=1;SAF=255;SAP=15.3153;SAR=204;SRF=1149;SRP=12.0985;SRR=1053;TYPE=snp;technology.illumina=1	GT:DP:AD:RO:QR:AO:QA:GL	0:169:166,2:166:5077:2:50:0,-452.318	1:115:3,111:3:57:111:3371:-298.249,0	0:167:164,3:164:5114:3:83:0,-452.633	0:207:199,8:199:5831:8:136:0,-511.02	1:177:0,177:0:0:177:5999:-540.015,0	0:94:91,2:91:2813:2:50:0,-248.684	0:133:127,6:127:3943:6:92:0,-346.597	0:158:157,1:157:5020:1:13:0,-450.627	0:128:125,2:125:4022:2:40:0,-358.325	0:188:182,4:182:5808:4:42:0,-518.92	1:127:4,123:4:80:123:3581:-313.611,0	0:234:228,6:228:6859:6:87:0,-607.989	0:148:145,3:145:4357:3:77:0,-385.09	0:148:141,5:141:4493:5:83:0,-396.846	0:142:141,1:141:4337:1:22:0,-388.275	0:210:208,1:208:6689:1:8:0,-601.065	0:126:121,4:121:3876:4:104:0,-337.787	A	synonymous_variant	LOW	L_00276	GENE_L_00276	transcript	L_00276_gene	protein_coding	2018-01-01	c.117T>A	p.Thr39Thr	117/2982	117/2982	39/993
scf7180000000002-quiver	279104	.	GGGC	AGGT	3273.25	.	AB=0;ABP=0;AC=1;AF=0.0588235;AN=17;AO=135;CIGAR=1X2M1X;DP=2726;DPB=2771.75;DPRA=0.977812;EPP=7.65886;EPPR=68.2365;GTI=0;LEN=4;MEANALT=7;MQM=60;MQMR=59.8929;NS=17;NUMALT=1;ODDS=719.623;PAIRED=1;PAIREDR=0.998755;PAO=12;PQA=384;PQR=2320;PRO=82;QA=3355;QR=78322;RO=2409;RPL=62;RPP=4.95658;RPPR=47.836;RPR=73;RUN=1;SAF=68;SAP=3.02638;SAR=67;SRF=1236;SRP=6.58796;SRR=1173;TYPE=complex;technology.illumina=1	GT:DP:AD:RO:QR:AO:QA:GL	1:157:0,135:0:0:135:3355:-336.473,0	0:118:110,0:110:3575:0:0:0,-334.875	0:164:158,0:158:5112:0:0:0,-473.365	0:218:201,0:201:6441:0:0:0,-594.31	0:192:192,0:192:6397:0:0:0,-593.846	0:103:96,0:96:3030:0:0:0,-286.939	0:133:121,0:121:3859:0:0:0,-364.28	0:163:150,0:150:4950:0:0:0,-448.236	0:141:132,0:132:4399:0:0:0,-395.97	0:189:176,0:176:5703:0:0:0,-532.906	0:128:120,0:120:3924:0:0:0,-372.843	0:229:215,0:215:6934:0:0:0,-640.292	0:146:138,0:138:4510:0:0:0,-429.514	0:160:147,0:147:4720:0:0:0,-434.012	0:153:143,0:143:4712:0:0:0,-428.066	0:204:191,0:191:6216:0:0:0,-574.741	0:128:119,0:119:3840:0:0:0,-351.789	AGGT	synonymous_variant	LOW	L_00276	GENE_L_00276	transcript	L_00276_gene	protein_coding	2018-01-01	c.126_129delGGGCinsAGGT	p.42	126/2982	126/2982	42/993
scf7180000000002-quiver	279122	.	A	T	10888.1	.	AB=0;ABP=0;AC=3;AF=0.176471;AN=17;AO=555;CIGAR=1X;DP=2777;DPB=2777;DPRA=0;EPP=5.08005;EPPR=150.529;GTI=0;LEN=1;MEANALT=1.29412;MQM=59.7874;MQMR=59.829;NS=17;NUMALT=1;ODDS=631.466;PAIRED=1;PAIREDR=0.998646;PAO=0;PQA=0;PQR=0;PRO=0;QA=15054;QR=67828;RO=2216;RPL=225;RPP=46.1463;RPPR=137.159;RPR=330;RUN=1;SAF=268;SAP=4.42274;SAR=287;SRF=1135;SRP=5.86771;SRR=1081;TYPE=snp;technology.illumina=1	GT:DP:AD:RO:QR:AO:QA:GL	0:167:157,10:157:4928:10:148:0,-430.146	1:112:1,110:1:8:110:3120:-280.028,0	0:171:164,7:164:5035:7:104:0,-443.76	0:221:205,16:205:6364:16:360:0,-539.046	1:178:0,178:0:0:178:5777:-520.057,0	0:112:105,7:105:3056:7:114:0,-264.794	0:140:134,6:134:4215:6:87:0,-371.534	0:159:148,11:148:4650:11:237:0,-394.03	0:143:135,8:135:4137:8:136:0,-360.036	0:198:182,16:182:5315:16:305:0,-450.835	1:123:2,119:2:64:119:3503:-308.752,0	0:239:223,16:223:6603:16:254:0,-571.308	0:155:141,13:141:4292:13:200:0,-368.278	0:148:137,11:137:4243:11:189:0,-364.84	0:169:160,9:160:4977:9:193:0,-430.473	0:213:202,10:202:6278:10:162:0,-550.316	0:129:120,8:120:3663:8:165:0,-312.81	T	synonymous_variant	LOW	L_00276	GENE_L_00276	transcript	L_00276_gene	protein_coding	2018-01-01	c.144A>T	p.Ala48Ala	144/2982	144/2982	48/993
scf7180000000002-quiver	279128	.	TGGTGTA	AGGGGTT	12090.8	.	AB=0;ABP=0;AC=4;AF=0.235294;AN=17;AO=479;CIGAR=1X2M1X2M1X;DP=2707;DPB=2848;DPRA=0.823032;EPP=34.2405;EPPR=99.2536;GTI=0;LEN=7;MEANALT=10.5;MQM=59.8559;MQMR=59.869;NS=17;NUMALT=1;ODDS=482.713;PAIRED=1;PAIREDR=0.998189;PAO=13;PQA=299;PQR=6071;PRO=226;QA=13346;QR=50055;RO=1657;RPL=205;RPP=24.5936;RPPR=157.187;RPR=274;RUN=1;SAF=254;SAP=6.82284;SAR=225;SRF=911;SRP=38.6882;SRR=746;TYPE=complex;technolo…	GT:DP:AD:RO:QR:AO:QA:GL	1:156:0,133:0:0:133:3387:-311.728,0	1:103:0,85:0:0:85:2321:-211.234,0	0:172:133,0:133:4121:0:0:0,-389.722	0:215:163,0:163:4945:0:0:0,-501.201	1:167:0,162:0:0:162:5008:-464.782,0	0:103:74,0:74:2158:0:0:0,-215.968	0:142:113,0:113:3297:0:0:0,-342.226	0:154:123,0:123:3825:0:0:0,-386.332	0:142:113,0:113:3449:0:0:0,-345.388	0:198:157,0:157:4740:0:0:0,-478.192	1:121:0,99:0:0:99:2630:-239.186,0	0:233:174,0:174:5255:0:0:0,-514.183	0:147:116,0:116:3520:0:0:0,-359.323	0:147:109,0:109:3269:0:0:0,-346.354	0:169:131,0:131:3987:0:0:0,-387.737	0:213:162,0:162:4887:0:0:0,-509.819	0:125:89,0:89:2602:0:0:0,-271.765	AGGGGTT	synonymous_variant	LOW	L_00276	GENE_L_00276	transcript	L_00276_gene	protein_coding	2018-01-01	c.150_156delTGGTGTAinsAGGGGTT	p.50	150/2982	150/2982	50/993
scf7180000000002-quiver	279146	.	T	C	4813.22	.	AB=0;ABP=0;AC=1;AF=0.0588235;AN=17;AO=188;CIGAR=1X;DP=3252;DPB=3252;DPRA=1.08024;EPP=6.75262;EPPR=108.434;GTI=0;LEN=1;MEANALT=2.75;MQM=59.867;MQMR=59.8836;NS=17;NUMALT=1;ODDS=787.161;PAIRED=1;PAIREDR=0.998626;PAO=0;PQA=0;PQR=0;PRO=0;QA=5595;QR=86072;RO=2912;RPL=97;RPP=3.42611;RPPR=343.776;RPR=91;RUN=1;SAF=94;SAP=3.0103;SAR=94;SRF=1526;SRP=17.626;SRR=1386;TYPE=snp;technology.illumina=1	GT:DP:AD:RO:QR:AO:QA:GL	1:179:0,177:0:0:177:5448:-490.304,0	0:130:121,0:121:3538:0:0:0,-318.339	0:205:197,2:197:5527:2:26:0,-495.041	0:264:257,0:257:7949:0:0:0,-714.599	0:194:193,0:193:6068:0:0:0,-546.089	0:127:118,0:118:3626:0:0:0,-326.291	0:166:158,0:158:4553:0:0:0,-409.689	0:181:171,2:171:4894:2:16:0,-438.93	0:168:159,1:159:4700:1:8:0,-422.23	0:241:222,2:222:6560:2:26:0,-587.891	0:159:143,0:143:4021:0:0:0,-361.104	0:268:256,0:256:7738:0:0:0,-696.246	0:174:165,2:165:4843:2:45:0,-431.696	0:189:176,1:176:5127:1:13:0,-460.199	0:206:198,0:198:5943:0:0:0,-534.799	0:256:240,1:240:6948:1:13:0,-624.033	0:145:138,0:138:4037:0:0:0,-363.254	C	synonymous_variant	LOW	L_00276	GENE_L_00276	transcript	L_00276_gene	protein_coding	2018-01-01	c.168T>C	p.Arg56Arg	168/2982	168/2982	56/993
scf7180000000002-quiver	279185	.	T	C	21468	.	AB=0;ABP=0;AC=4;AF=0.235294;AN=17;AO=790;CIGAR=1X;DP=3740;DPB=3740;DPRA=0.946021;EPP=7.40822;EPPR=27.6619;GTI=0;LEN=1;MEANALT=2.33333;MQM=59.8987;MQMR=59.8641;NS=17;NUMALT=1;ODDS=887.037;PAIRED=1;PAIREDR=0.997898;PAO=0;PQA=0;PQR=0;PRO=0;QA=24206;QR=88602;RO=2854;RPL=383;RPP=4.59355;RPPR=79.9507;RPR=407;RUN=1;SAF=436;SAP=21.4926;SAR=354;SRF=1575;SRP=69.6731;SRR=1279;TYPE=snp;technology.illumina=1	GT:DP:AD:RO:QR:AO:QA:GL	1:222:2,217:2:26:217:6383:-572.065,0	1:168:2,163:2:64:163:4836:-429.383,0	0:213:209,0:209:6656:0:0:0,-598.951	0:332:317,0:317:9800:0:0:0,-880.29	1:225:0,223:0:0:223:7435:-669.059,0	0:138:136,0:136:4131:0:0:0,-370.88	0:181:172,1:172:5313:1:37:0,-474.698	0:216:211,0:211:6773:0:0:0,-606.639	0:198:192,0:192:5807:0:0:0,-521.614	0:275:271,0:271:8378:0:0:0,-753.892	1:187:1,185:1:8:185:5483:-492.736,0	0:288:279,0:279:8612:0:0:0,-774.904	0:194:187,0:187:5830:0:0:0,-524.541	0:192:183,0:183:5642:0:0:0,-507.671	0:242:238,0:238:7420:0:0:0,-667.708	0:290:282,1:282:8909:1:32:0,-798.692	0:179:172,0:172:5233:0:0:0,-470.86	C	synonymous_variant	LOW	L_00276	GENE_L_00276	transcript	L_00276_gene	protein_coding	2018-01-01	c.207T>C	p.Thr69Thr	207/2982	207/2982	69/993
scf7180000000002-quiver	279206	.	A	G	5482.83	.	AB=0;ABP=0;AC=1;AF=0.0588235;AN=17;AO=214;CIGAR=1X;DP=3993;DPB=3993;DPRA=1.07163;EPP=4.02501;EPPR=32.2664;GTI=0;LEN=1;MEANALT=2.33333;MQM=59.8131;MQMR=59.8177;NS=17;NUMALT=1;ODDS=996.291;PAIRED=1;PAIREDR=0.997813;PAO=0;PQA=0;PQR=0;PRO=0;QA=6288;QR=113350;RO=3658;RPL=110;RPP=3.37559;RPPR=6.26098;RPR=104;RUN=1;SAF=116;SAP=6.29795;SAR=98;SRF=1970;SRP=50.2176;SRR=1688;TYPE=snp;technology.illumina=1	GT:DP:AD:RO:QR:AO:QA:GL	1:213:0,209:0:0:209:6196:-557.599,0	0:178:174,0:174:5332:0:0:0,-479.494	0:247:241,1:241:7489:1:8:0,-673.086	0:343:331,0:331:10115:0:0:0,-909.166	0:234:233,1:233:7744:1:31:0,-693.898	0:144:141,0:141:4402:0:0:0,-396.155	0:200:195,0:195:5984:0:0:0,-538.462	0:238:228,0:228:7157:0:0:0,-641.224	0:228:218,1:218:6781:1:8:0,-609.489	0:285:276,1:276:8416:1:32:0,-754.177	0:174:168,0:168:5393:0:0:0,-485.179	0:312:299,0:299:9033:0:0:0,-812.457	0:212:205,0:205:6227:0:0:0,-557.168	0:212:201,0:201:6058:0:0:0,-545.106	0:266:260,1:260:7961:1:13:0,-715.164	0:298:291,0:291:9157:0:0:0,-821.973	0:209:197,0:197:6101:0:0:0,-548.687	G	synonymous_variant	LOW	L_00276	GENE_L_00276	transcript	L_00276_gene	protein_coding	2018-01-01	c.228A>G	p.Lys76Lys	228/2982	228/2982	76/993
scf7180000000002-quiver	279209	.	GT	AC	13510	.	AB=0;ABP=0;AC=3;AF=0.176471;AN=17;AO=518;CIGAR=2X;DP=3877;DPB=3897.5;DPRA=0.773101;EPP=3.83194;EPPR=40.5673;GTI=0;LEN=2;MEANALT=5;MQM=59.8359;MQMR=59.8789;NS=17;NUMALT=1;ODDS=851.291;PAIRED=1;PAIREDR=0.998072;PAO=4;PQA=133;PQR=802;PRO=32;QA=15136;QR=97725;RO=3112;RPL=223;RPP=24.7418;RPPR=7.04064;RPR=295;RUN=1;SAF=289;SAP=18.1016;SAR=229;SRF=1704;SRP=64.1465;SRR=1408;TYPE=mnp;technology.illumina=1	GT:DP:AD:RO:QR:AO:QA:GL	0:207:199,0:199:6214:0:0:0,-559.192	1:172:1,158:1:10:158:4116:-378.096,0	0:248:237,0:237:7509:0:0:0,-684.738	0:333:304,0:304:9455:0:0:0,-856.542	1:220:0,214:0:0:214:6854:-616.792,0	0:146:141,0:141:4475:0:0:0,-405.574	0:192:175,0:175:5389:0:0:0,-490.767	0:229:216,0:216:6696:0:0:0,-608.59	0:229:221,0:221:6907:0:0:0,-621.562	0:286:273,0:273:8657:0:0:0,-780.148	1:159:0,146:0:0:146:4166:-377.798,0	0:292:273,0:273:8588:0:0:0,-785.72	0:210:196,0:196:6147:0:0:0,-555.821	0:203:188,0:188:5996:0:0:0,-539.588	0:256:239,0:239:7480:0:0:0,-679.297	0:289:264,0:264:8388:0:0:0,-765.961	0:206:185,0:185:5814:0:0:0,-528.996	AC	synonymous_variant	LOW	L_00276	GENE_L_00276	transcript	L_00276_gene	protein_coding	2018-01-01	c.231_232delGTinsAC	p.77	231/2982	231/2982	77/993
scf7180000000002-quiver	279245	.	C	T	16729.7	.	AB=0;ABP=0;AC=3;AF=0.176471;AN=17;AO=616;CIGAR=1X;DP=4116;DPB=4116;DPRA=0.939532;EPP=9.22861;EPPR=145.145;GTI=0;LEN=1;MEANALT=2.14286;MQM=59.8961;MQMR=59.8863;NS=17;NUMALT=1;ODDS=1112.81;PAIRED=1;PAIREDR=0.997969;PAO=0;PQA=0;PQR=0;PRO=0;QA=18842;QR=109664;RO=3447;RPL=322;RPP=5.77399;RPPR=3.04117;RPR=294;RUN=1;SAF=315;SAP=3.70122;SAR=301;SRF=1746;SRP=4.28597;SRR=1701;TYPE=snp;technology.illumina=1	GT:DP:AD:RO:QR:AO:QA:GL	0:219:216,0:216:6822:0:0:0,-613.761	1:195:0,192:0:0:192:5700:-512.854,0	0:287:284,1:284:9339:1:8:0,-839.476	0:325:319,2:319:10078:2:21:0,-901.756	1:228:1,225:1:14:225:7618:-684.221,0	0:157:155,1:155:5077:1:13:0,-455.698	0:189:187,0:187:5932:0:0:0,-533.847	0:250:247,0:247:7680:0:0:0,-688.009	0:243:239,1:239:7631:1:8:0,-685.887	0:298:293,0:293:9202:0:0:0,-827.963	1:198:0,194:0:0:194:5474:-492.529,0	0:314:307,0:307:9599:0:0:0,-863.732	0:252:250,0:250:7996:0:0:0,-719.513	0:215:212,0:212:6746:0:0:0,-607.056	0:248:248,0:248:7865:0:0:0,-706.389	0:289:283,0:283:9070:0:0:0,-816.001	0:209:206,0:206:6613:0:0:0,-595.059	T	synonymous_variant	LOW	L_00276	GENE_L_00276	transcript	L_00276_gene	protein_coding	2018-01-01	c.267C>T	p.Arg89Arg	267/2982	267/2982	89/993
scf7180000000002-quiver	279341	.	A	C	21062.1	.	AB=0;ABP=0;AC=4;AF=0.235294;AN=17;AO=758;CIGAR=1X;DP=3529;DPB=3529;DPRA=0.999197;EPP=11.3639;EPPR=42.9725;GTI=0;LEN=1;MEANALT=1.625;MQM=59.9301;MQMR=59.8615;NS=17;NUMALT=1;ODDS=773.797;PAIRED=0.997361;PAIREDR=0.99776;PAO=0;PQA=0;PQR=0;PRO=0;QA=23677;QR=79138;RO=2678;RPL=397;RPP=6.723;RPPR=106.933;RPR=361;RUN=1;SAF=375;SAP=3.19364;SAR=383;SRF=1268;SRP=19.3604;SRR=1410;TYPE=snp;technology.illumina=1	GT:DP:AD:RO:QR:AO:QA:GL	1:189:2,187:2:21:187:5656:-507.13,0	1:167:2,165:2:26:165:5107:-457.262,0	0:250:233,0:233:7069:0:0:0,-635.496	0:242:238,0:238:7095:0:0:0,-638.404	1:211:0,211:0:0:211:7012:-631.157,0	0:132:127,0:127:3599:0:0:0,-322.933	0:173:169,0:169:4851:0:0:0,-436.601	0:214:207,1:207:6303:1:8:0,-565.308	0:212:204,0:204:6153:0:0:0,-553.689	0:222:215,0:215:6234:0:0:0,-561.009	1:193:1,191:1:8:191:5846:-525.37,0	0:299:288,1:288:8149:1:13:0,-731.907	0:191:187,1:187:5667:1:13:0,-506.021	0:196:191,1:191:5758:1:22:0,-516.163	0:193:189,0:189:5486:0:0:0,-493.467	0:266:257,0:257:7658:0:0:0,-689.053	0:179:168,0:168:5061:0:0:0,-455.398	C	synonymous_variant	LOW	L_00276	GENE_L_00276	transcript	L_00276_gene	protein_coding	2018-01-01	c.363A>C	p.Ile121Ile	363/2982	363/2982	121/993
scf7180000000002-quiver	279350	.	T	A	19175.4	.	AB=0;ABP=0;AC=4;AF=0.235294;AN=17;AO=789;CIGAR=1X;DP=3315;DPB=3315;DPRA=0;EPP=5.65515;EPPR=73.4935;GTI=0;LEN=1;MEANALT=1.35294;MQM=59.9138;MQMR=59.8698;NS=17;NUMALT=1;ODDS=696.594;PAIRED=0.997465;PAIREDR=0.998016;PAO=0;PQA=0;PQR=0;PRO=0;QA=23002;QR=71893;RO=2520;RPL=394;RPP=3.01305;RPPR=42.4725;RPR=395;RUN=1;SAF=378;SAP=6.00743;SAR=411;SRF=1190;SRP=19.8995;SRR=1330;TYPE=snp;technology.illumina=1	GT:DP:AD:RO:QR:AO:QA:GL	1:184:9,175:9:159:175:4805:-418.08,0	1:162:5,157:5:88:157:4494:-398.348,0	0:226:215,11:215:6230:11:161:0,-546.054	0:226:219,7:219:6103:7:142:0,-536.362	1:202:0,202:0:0:202:7006:-630.603,0	0:126:122,4:122:3349:4:99:0,-292.258	0:156:152,3:152:4393:3:55:0,-390.397	0:191:186,4:186:5291:4:71:0,-469.662	0:193:184,8:184:5340:8:142:0,-467.725	0:207:202,5:202:5823:5:98:0,-514.469	1:198:10,188:10:224:188:5597:-483.433,0	0:284:277,6:277:7728:6:58:0,-690.207	0:173:167,5:167:4648:5:76:0,-411.471	0:186:182,4:182:5415:4:37:0,-484.031	0:184:182,2:182:5219:2:40:0,-466.011	0:248:243,5:243:7051:5:83:0,-627.005	0:169:165,3:165:4832:3:38:0,-431.411	A	synonymous_variant	LOW	L_00276	GENE_L_00276	transcript	L_00276_gene	protein_coding	2018-01-01	c.372T>A	p.Thr124Thr	372/2982	372/2982	124/993
scf7180000000002-quiver	279493	.	AA	CG	16081.9	.	AB=0;ABP=0;AC=3;AF=0.176471;AN=17;AO=620;CIGAR=2X;DP=3898;DPB=3913;DPRA=0.960203;EPP=3.0103;EPPR=17.7067;GTI=0;LEN=2;MEANALT=4.5;MQM=59.9194;MQMR=59.9137;NS=17;NUMALT=1;ODDS=846.065;PAIRED=0.993548;PAIREDR=0.998619;PAO=1;PQA=27;PQR=74;PRO=29;QA=18176;QR=83893;RO=2896;RPL=306;RPP=3.23445;RPPR=24.1732;RPR=314;RUN=1;SAF=366;SAP=46.9441;SAR=254;SRF=1740;SRP=258.74;SRR=1156;TYPE=mnp;technology.illumin…	GT:DP:AD:RO:QR:AO:QA:GL	0:235:209,0:209:6166:0:0:0,-554.874	1:192:4,183:4:116:183:5171:-457.29,0	0:241:214,0:214:6153:0:0:0,-553.727	0:288:256,0:256:7378:0:0:0,-667.256	1:237:0,236:0:0:236:7107:-639.36,0	0:181:162,0:162:4845:0:0:0,-436.02	0:154:138,0:138:3973:0:0:0,-357.426	0:225:198,0:198:5629:0:0:0,-506.614	0:264:235,0:235:6772:0:0:0,-609.415	0:232:204,0:204:5902:0:0:0,-531.132	1:210:0,200:0:0:200:5861:-527.434,0	0:307:273,0:273:7981:0:0:0,-718.158	0:213:195,0:195:5768:0:0:0,-517.63	0:231:199,0:199:5654:0:0:0,-507.875	0:231:210,0:210:6208:0:0:0,-558.668	0:250:222,1:222:6225:1:37:0,-558.91	0:207:177,0:177:5123:0:0:0,-461.036	CG	missense_variant	MODERATE	L_00276	GENE_L_00276	transcript	L_00276_gene	protein_coding	2018-01-01	c.515_516delAAinsCG	p.Lys172Thr	515/2982	515/2982	172/993
scf7180000000002-quiver	279533	.	T	C	18307.8	.	AB=0;ABP=0;AC=3;AF=0.176471;AN=17;AO=645;CIGAR=1X;DP=3788;DPB=3788;DPRA=0.959054;EPP=15.5375;EPPR=177.989;GTI=0;LEN=1;MEANALT=1.83333;MQM=59.9566;MQMR=59.8276;NS=17;NUMALT=1;ODDS=866.862;PAIRED=0.996899;PAIREDR=0.996671;PAO=0;PQA=0;PQR=0;PRO=0;QA=20807;QR=90302;RO=3004;RPL=343;RPP=8.66959;RPPR=207.597;RPR=302;RUN=1;SAF=339;SAP=6.67655;SAR=306;SRF=1622;SRP=44.6471;SRR=1382;TYPE=snp;technology.illu…	GT:DP:AD:RO:QR:AO:QA:GL	0:217:209,0:209:6172:0:0:0,-555.255	1:177:5,172:5:98:172:5343:-471.957,0	0:248:236,1:236:7362:1:22:0,-660.428	0:292:280,0:280:8028:0:0:0,-721.828	1:264:1,262:1:36:262:8690:-778.564,0	0:165:157,0:157:4682:0:0:0,-421.314	0:152:142,2:142:4142:2:69:0,-366.553	0:227:220,0:220:6691:0:0:0,-602.057	0:251:238,2:238:7497:2:74:0,-666.853	0:222:213,0:213:6386:0:0:0,-574.317	1:209:1,206:1:27:206:6609:-593.599,0	0:293:283,0:283:8130:0:0:0,-731.559	0:196:192,0:192:5649:0:0:0,-508.163	0:213:202,0:202:6300:0:0:0,-566.892	0:224:213,0:213:6642:0:0:0,-596.89	0:257:241,0:241:7203:0:0:0,-646.558	0:181:171,0:171:5257:0:0:0,-473.011	C	synonymous_variant	LOW	L_00276	GENE_L_00276	transcript	L_00276_gene	protein_coding	2018-01-01	c.555T>C	p.Ile185Ile	555/2982	555/2982	185/993
scf7180000000002-quiver	279539	.	CAAT	TAAC	15142.5	.	AB=0;ABP=0;AC=3;AF=0.176471;AN=17;AO=565;CIGAR=1X2M1X;DP=3823;DPB=3859.5;DPRA=0.889443;EPP=12.2381;EPPR=65.2942;GTI=0;LEN=4;MEANALT=7;MQM=59.9558;MQMR=59.9406;NS=17;NUMALT=1;ODDS=830.279;PAIRED=0.99646;PAIREDR=0.997511;PAO=23;PQA=710;PQR=1650;PRO=82;QA=16358;QR=83287;RO=2812;RPL=286;RPP=3.19862;RPPR=53.6183;RPR=279;RUN=1;SAF=310;SAP=14.6363;SAR=255;SRF=1552;SRP=68.8526;SRR=1260;TYPE=complex;techn…	GT:DP:AD:RO:QR:AO:QA:GL	0:218:193,0:193:5634:0:0:0,-509.95	1:165:2,145:2:57:145:3880:-361.767,0	0:252:217,0:217:6643:0:0:0,-611.775	0:298:266,0:266:7722:0:0:0,-708.188	1:258:1,255:1:30:255:8034:-751.287,0	0:169:152,0:152:4411:0:0:0,-404.791	0:159:135,0:135:3989:0:0:0,-371.037	0:229:199,0:199:5970:0:0:0,-543.351	0:252:225,0:225:6692:0:0:0,-604.663	0:233:196,0:196:5744:0:0:0,-532.263	1:189:0,165:0:0:165:4444:-415.089,0	0:305:270,0:270:7824:0:0:0,-728.061	0:194:178,0:178:5266:0:0:0,-476.829	0:219:181,0:181:5440:0:0:0,-499.863	0:227:210,0:210:6206:0:0:0,-567.362	0:265:222,0:222:6615:0:0:0,-605.679	0:191:165,0:165:5044:0:0:0,-471.989	TAAC	synonymous_variant	LOW	L_00276	GENE_L_00276	transcript	L_00276_gene	protein_coding	2018-01-01	c.561_564delCAATinsTAAC	p.187	561/2982	561/2982	187/993
scf7180000000002-quiver	279549	.	G	A	16089.6	.	AB=0;ABP=0;AC=3;AF=0.176471;AN=17;AO=605;CIGAR=1X;DP=3624;DPB=3624;DPRA=1.02462;EPP=3.18617;EPPR=41.484;GTI=0;LEN=1;MEANALT=2.45455;MQM=59.8281;MQMR=59.8957;NS=17;NUMALT=1;ODDS=949.728;PAIRED=0.995041;PAIREDR=0.997614;PAO=0;PQA=0;PQR=0;PRO=0;QA=18335;QR=93653;RO=2934;RPL=301;RPP=3.0426;RPPR=15.9059;RPR=304;RUN=1;SAF=320;SAP=7.40708;SAR=285;SRF=1588;SRP=46.3539;SRR=1346;TYPE=snp;technology.illumin…	GT:DP:AD:RO:QR:AO:QA:GL	0:205:199,0:199:6531:0:0:0,-587.545	1:175:5,159:5:127:159:4715:-412.852,0	0:236:233,0:233:7409:0:0:0,-666.683	0:285:276,1:276:8715:1:15:0,-781.857	1:262:0,261:0:0:261:8540:-768.479,0	0:158:152,0:152:4768:0:0:0,-429.106	0:148:146,1:146:4534:1:8:0,-407.379	0:218:215,0:215:7003:0:0:0,-630.128	0:234:225,3:225:7184:3:34:0,-643.375	0:219:212,2:212:6832:2:21:0,-612.115	1:186:1,173:1:13:173:4913:-439.508,0	0:271:267,0:267:8686:0:0:0,-781.542	0:171:169,0:169:5463:0:0:0,-491.564	0:209:201,1:201:6225:1:13:0,-558.994	0:214:206,2:206:6650:2:45:0,-594.342	0:252:249,1:249:7707:1:23:0,-691.422	0:181:178,1:178:5806:1:8:0,-521.67	A	missense_variant	MODERATE	L_00276	GENE_L_00276	transcript	L_00276_gene	protein_coding	2018-01-01	c.571G>A	p.Ala191Thr	571/2982	571/2982	191/993
scf7180000000002-quiver	279614	.	T	C	25365.2	.	AB=0;ABP=0;AC=4;AF=0.235294;AN=17;AO=931;CIGAR=1X;DP=4358;DPB=4358;DPRA=0.920471;EPP=32.7928;EPPR=80.7837;GTI=0;LEN=1;MEANALT=2.58333;MQM=59.9302;MQMR=59.8605;NS=17;NUMALT=1;ODDS=1094.94;PAIRED=0.996778;PAIREDR=0.998184;PAO=0;PQA=0;PQR=0;PRO=0;QA=28612;QR=97468;RO=3304;RPL=435;RPP=11.6892;RPPR=137.284;RPR=496;RUN=1;SAF=378;SAP=74.4403;SAR=553;SRF=1392;SRP=180.724;SRR=1912;TYPE=snp;technology.illu…	GT:DP:AD:RO:QR:AO:QA:GL	1:221:0,217:0:0:217:6518:-586.562,0	1:209:1,207:1:37:207:6330:-566.151,0	0:293:279,0:279:8153:0:0:0,-733.595	0:350:340,0:340:10181:0:0:0,-916.042	1:280:0,280:0:0:280:9184:-826.554,0	0:193:183,1:183:5408:1:13:0,-485.45	0:184:176,0:176:5125:0:0:0,-461.212	0:251:244,0:244:7151:0:0:0,-643.463	0:280:271,0:271:7883:0:0:0,-706.835	0:261:250,1:250:7416:1:13:0,-665.776	1:221:1,217:1:13:217:6470:-581.065,0	0:362:355,1:355:10381:1:8:0,-932.445	0:210:203,2:203:6022:2:21:0,-539.962	0:238:228,1:228:6904:1:8:0,-618.794	0:268:260,1:260:7696:1:8:0,-691.757	0:298:286,2:286:8431:2:26:0,-756.23	0:239:227,1:227:6667:1:13:0,-598.528	C	synonymous_variant	LOW	L_00276	GENE_L_00276	transcript	L_00276_gene	protein_coding	2018-01-01	c.636T>C	p.Ser212Ser	636/2982	636/2982	212/993
scf7180000000002-quiver	279627	.	T	C	19690.3	.	AB=0;ABP=0;AC=3;AF=0.176471;AN=17;AO=742;CIGAR=1X;DP=4501;DPB=4501;DPRA=0.938881;EPP=60.3699;EPPR=286.755;GTI=0;LEN=1;MEANALT=2.28571;MQM=59.9555;MQMR=59.7916;NS=17;NUMALT=1;ODDS=1236.2;PAIRED=0.995957;PAIREDR=0.998073;PAO=0;PQA=0;PQR=0;PRO=0;QA=22444;QR=110652;RO=3633;RPL=337;RPP=16.5425;RPPR=199.255;RPR=405;RUN=1;SAF=306;SAP=52.4684;SAR=436;SRF=1500;SRP=242.505;SRR=2133;TYPE=snp;technology.illu…	GT:DP:AD:RO:QR:AO:QA:GL	0:225:219,0:219:6838:0:0:0,-615.242	1:220:6,212:6:159:212:6157:-539.654,0	0:295:286,0:286:9037:0:0:0,-813.159	0:359:348,0:348:10619:0:0:0,-952.643	1:296:0,295:0:0:295:9533:-857.648,0	0:203:196,0:196:5886:0:0:0,-529.682	0:200:196,0:196:6030:0:0:0,-542.625	0:256:247,2:247:7417:2:74:0,-658.96	0:281:276,0:276:8672:0:0:0,-777.508	0:262:252,2:252:7533:2:21:0,-675.933	1:232:1,229:1:13:229:6614:-594.037,0	0:376:357,0:357:10814:0:0:0,-966.143	0:218:207,1:207:6130:1:8:0,-550.517	0:244:232,0:232:6830:0:0:0,-613.757	0:282:274,0:274:8278:0:0:0,-744.83	0:301:295,1:295:8883:1:37:0,-795.862	0:251:241,0:241:7513:0:0:0,-673.407	C	synonymous_variant	LOW	L_00276	GENE_L_00276	transcript	L_00276_gene	protein_coding	2018-01-01	c.649T>C	p.Leu217Leu	649/2982	649/2982	217/993
scf7180000000002-quiver	279665	.	A	G	23722.2	.	AB=0;ABP=0;AC=4;AF=0.235294;AN=17;AO=888;CIGAR=1X;DP=4407;DPB=4407;DPRA=0.941642;EPP=13.0265;EPPR=163.485;GTI=0;LEN=1;MEANALT=2.375;MQM=59.8322;MQMR=59.8827;NS=17;NUMALT=1;ODDS=1194.87;PAIRED=0.995495;PAIREDR=0.997947;PAO=0;PQA=0;PQR=0;PRO=0;QA=26971;QR=107231;RO=3410;RPL=559;RPP=132.369;RPPR=418.751;RPR=329;RUN=1;SAF=365;SAP=64.0561;SAR=523;SRF=1429;SRP=197.044;SRR=1981;TYPE=snp;technology.illum…	GT:DP:AD:RO:QR:AO:QA:GL	1:229:1,225:1:8:225:6662:-597.439,0	1:201:2,196:2:21:196:5891:-528.257,0	0:277:269,0:269:8531:0:0:0,-767.6	0:350:340,2:340:10615:2:45:0,-951.042	1:244:0,243:0:0:243:7916:-712.35,0	0:189:179,1:179:5608:1:27:0,-502.23	0:212:211,0:211:6614:0:0:0,-595.199	0:269:261,0:261:8078:0:0:0,-726.835	0:274:269,0:269:8559:0:0:0,-770.16	0:248:234,0:234:7286:0:0:0,-655.643	1:224:0,218:0:0:218:6375:-571.687,0	0:376:370,0:370:11877:0:0:0,-1063.21	0:235:231,0:231:7306:0:0:0,-655.636	0:230:218,0:218:6683:0:0:0,-601.337	0:278:270,0:270:8480:0:0:0,-763.029	0:322:317,1:317:10108:1:20:0,-901.829	0:249:238,2:238:7457:2:35:0,-667.814	G	synonymous_variant	LOW	L_00276	GENE_L_00276	transcript	L_00276_gene	protein_coding	2018-01-01	c.687A>G	p.Val229Val	687/2982	687/2982	229/993
scf7180000000002-quiver	279717	.	C	T	15550.9	.	AB=0;ABP=0;AC=3;AF=0.1875;AN=16;AO=562;CIGAR=1X;DP=3950;DPB=3950;DPRA=0.977331;EPP=112.063;EPPR=522.701;GTI=0;LEN=1;MEANALT=2.4;MQM=59.8345;MQMR=59.9319;NS=16;NUMALT=1;ODDS=1015.26;PAIRED=0.994662;PAIREDR=0.998207;PAO=0;PQA=0;PQR=0;PRO=0;QA=17883;QR=111736;RO=3347;RPL=370;RPP=125.432;RPPR=164.558;RPR=192;RUN=1;SAF=255;SAP=13.4581;SAR=307;SRF=1584;SRP=23.7979;SRR=1763;TYPE=snp;technology.illumina=1	GT:DP:AD:RO:QR:AO:QA:GL	.:.:.:.:.:.:.:.	1:173:1,167:1:37:167:5093:-454.962,0	0:270:268,0:268:8839:0:0:0,-795.341	0:365:360,1:360:12136:1:13:0,-1090.39	1:195:0,193:0:0:193:6663:-599.609,0	0:157:155,0:155:5156:0:0:0,-464.072	0:202:201,0:201:6633:0:0:0,-596.93	0:248:246,0:246:8356:0:0:0,-751.797	0:261:260,0:260:8861:0:0:0,-797.312	0:250:249,0:249:8138:0:0:0,-732.307	1:206:0,200:0:0:200:6101:-547.758,0	0:344:341,0:341:11346:0:0:0,-1018.72	0:234:232,0:232:7830:0:0:0,-704.623	0:251:249,0:249:8337:0:0:0,-750.165	0:276:271,1:271:9004:1:13:0,-809.058	0:303:302,0:302:10065:0:0:0,-905.624	0:215:212,0:212:6998:0:0:0,-629.75	T	missense_variant	MODERATE	L_00276	GENE_L_00276	transcript	L_00276_gene	protein_coding	2018-01-01	c.739C>T	p.Leu247Phe	739/2982	739/2982	247/993
scf7180000000002-quiver	279723	.	C	G	15154.7	.	AB=0;ABP=0;AC=3;AF=0.1875;AN=16;AO=539;CIGAR=1X;DP=4056;DPB=4056;DPRA=0.893923;EPP=143.89;EPPR=628.445;GTI=0;LEN=1;MEANALT=2.2;MQM=59.8738;MQMR=59.9391;NS=16;NUMALT=1;ODDS=1016.1;PAIRED=0.994434;PAIREDR=0.998268;PAO=0;PQA=0;PQR=0;PRO=0;QA=17562;QR=110395;RO=3465;RPL=356;RPP=123.585;RPPR=145.6;RPR=183;RUN=1;SAF=239;SAP=18.0011;SAR=300;SRF=1679;SRP=10.1852;SRR=1786;TYPE=snp;technology.illumina=1	GT:DP:AD:RO:QR:AO:QA:GL	.:.:.:.:.:.:.:.	1:162:1,160:1:8:160:5121:-460.199,0	0:277:275,0:275:8621:0:0:0,-775.559	0:381:369,1:369:11706:1:13:0,-1051.95	1:190:0,188:0:0:188:6323:-569.037,0	0:167:162,1:162:5197:1:13:0,-466.542	0:213:211,1:211:6664:1:13:0,-598.502	0:264:261,1:261:8515:1:8:0,-765.501	0:269:268,0:268:8781:0:0:0,-790.172	0:262:256,1:256:8093:1:8:0,-727.537	1:185:0,183:0:0:183:6034:-542.522,0	0:360:353,1:353:11054:1:8:0,-993.672	0:243:238,2:238:7701:2:21:0,-691.078	0:261:257,0:257:8548:0:0:0,-769.167	0:285:283,0:283:8764:0:0:0,-788.509	0:311:308,0:308:9983:0:0:0,-898.244	0:226:223,0:223:6760:0:0:0,-608.344	G	missense_variant	MODERATE	L_00276	GENE_L_00276	transcript	L_00276_gene	protein_coding	2018-01-01	c.745C>G	p.Pro249Ala	745/2982	745/2982	249/993
scf7180000000002-quiver	279732	.	AC	CA	8041.22	.	AB=0;ABP=0;AC=3;AF=0.1875;AN=16;AO=329;CIGAR=2X;DP=3926;DPB=3931;DPRA=0.406891;EPP=52.9674;EPPR=619.54;GTI=0;LEN=2;MEANALT=2.66667;MQM=59.9574;MQMR=59.9563;NS=16;NUMALT=1;ODDS=515.714;PAIRED=0.99696;PAIREDR=0.997972;PAO=2;PQA=59;PQR=128;PRO=8;QA=9781;QR=107221;RO=3452;RPL=169;RPP=3.54492;RPPR=125.904;RPR=160;RUN=1;SAF=175;SAP=5.921;SAR=154;SRF=1954;SRP=133.812;SRR=1498;TYPE=mnp;technology.illumin…	GT:DP:AD:RO:QR:AO:QA:GL	.:.:.:.:.:.:.:.	1:108:0,106:0:0:106:2988:-268.808,0	0:281:266,0:266:8221:0:0:0,-739.68	0:388:370,0:370:11503:0:0:0,-1034.95	1:123:0,122:0:0:122:3971:-360.24,0	0:177:172,0:172:5423:0:0:0,-488.049	0:213:205,0:205:6425:0:0:0,-578.244	0:286:277,0:277:8673:0:0:0,-780.484	0:272:260,0:260:8202:0:0:0,-738.071	0:258:254,0:254:7747:0:0:0,-700.009	1:106:0,101:0:0:101:2822:-256.422,0	0:363:346,0:346:10780:0:0:0,-976.659	0:240:234,0:234:7276:0:0:0,-654.786	0:284:267,0:267:8306:0:0:0,-747.434	0:288:276,0:276:8421:0:0:0,-757.276	0:310:304,0:304:9402:0:0:0,-848.023	0:229:221,0:221:6842:0:0:0,-615.762	CA	missense_variant	MODERATE	L_00276	GENE_L_00276	transcript	L_00276_gene	protein_coding	2018-01-01	c.754_755delACinsCA	p.Thr252Gln	754/2982	754/2982	252/993
scf7180000000002-quiver	279739	.	CCAA	AAAG	8401.43	.	AB=0;ABP=0;AC=3;AF=0.1875;AN=16;AO=314;CIGAR=2X1M1X;DP=3364;DPB=3394.25;DPRA=0.464999;EPP=33.1343;EPPR=348.223;GTI=0;LEN=4;MEANALT=3.33333;MQM=59.9682;MQMR=59.9429;NS=16;NUMALT=1;ODDS=529.846;PAIRED=0.996815;PAIREDR=0.998192;PAO=7;PQA=205;PQR=1662;PRO=72;QA=9718;QR=87089;RO=2765;RPL=176;RPP=12.9963;RPPR=550.571;RPR=138;RUN=1;SAF=176;SAP=12.9963;SAR=138;SRF=1711;SRP=342.003;SRR=1054;TYPE=complex;t…	GT:DP:AD:RO:QR:AO:QA:GL	.:.:.:.:.:.:.:.	1:107:0,103:0:0:103:3069:-277.354,0	0:235:207,0:207:6557:0:0:0,-604.056	0:338:311,0:311:9533:0:0:0,-880.65	1:120:0,119:0:0:119:3877:-363.377,0	0:155:139,0:139:4413:0:0:0,-399.185	0:183:160,0:160:5005:0:0:0,-460.903	0:242:224,0:224:7116:0:0:0,-651.717	0:248:235,0:235:7561:0:0:0,-687.419	0:222:202,0:202:6435:0:0:0,-595.914	1:99:0,92:0:0:92:2772:-252.359,0	0:295:272,0:272:8439:0:0:0,-778.025	0:200:178,0:178:5662:0:0:0,-512.874	0:251:224,0:224:7162:0:0:0,-654.592	0:239:217,0:217:6809:0:0:0,-624.007	0:243:226,0:226:6998:0:0:0,-639.043	0:187:170,0:170:5399:0:0:0,-498.505	AAAG	missense_variant	MODERATE	L_00276	GENE_L_00276	transcript	L_00276_gene	protein_coding	2018-01-01	c.761_764delCCAAinsAAAG	p.ThrAsn254LysSer	761/2982	761/2982	254/993
scf7180000000002-quiver	279748	.	A	C	13399.8	.	AB=0;ABP=0;AC=3;AF=0.176471;AN=17;AO=470;CIGAR=1X;DP=3756;DPB=3756;DPRA=1.19397;EPP=29.6963;EPPR=162.9;GTI=0;LEN=1;MEANALT=1.85714;MQM=59.9128;MQMR=59.8771;NS=17;NUMALT=1;ODDS=165.645;PAIRED=0.997872;PAIREDR=0.998137;PAO=0;PQA=0;PQR=0;PRO=0;QA=15387;QR=102286;RO=3221;RPL=206;RPP=18.5525;RPPR=493.536;RPR=264;RUN=1;SAF=271;SAP=26.9612;SAR=199;SRF=1938;SRP=292.242;SRR=1283;TYPE=snp;technology.illumi…	GT:DP:AD:RO:QR:AO:QA:GL	0:12:12,0:12:306:0:0:0,-27.79	1:144:1,143:1:37:143:4722:-421.3,0	0:251:246,0:246:7858:0:0:0,-707.085	0:381:368,1:368:11441:1:8:0,-1025.95	1:179:3,175:3:42:175:5814:-519.458,0	0:159:156,0:156:4840:0:0:0,-435.511	0:194:191,0:191:6145:0:0:0,-553.025	0:265:260,1:260:8487:1:8:0,-762.915	0:261:259,0:259:8374:0:0:0,-753.444	0:244:242,0:242:7726:0:0:0,-695.151	1:150:2,148:2:16:148:4809:-431.402,0	0:325:319,1:319:9932:1:13:0,-892.212	0:215:208,0:208:6684:0:0:0,-601.403	0:266:258,1:258:8160:1:13:0,-733.073	0:252:245,0:245:7710:0:0:0,-693.054	0:258:254,0:254:7997:0:0:0,-719.403	0:200:197,0:197:6531:0:0:0,-587.692	C	missense_variant	MODERATE	L_00276	GENE_L_00276	transcript	L_00276_gene	protein_coding	2018-01-01	c.770A>C	p.Lys257Thr	770/2982	770/2982	257/993
scf7180000000002-quiver	279768	.	A	C	3219.69	.	AB=0;ABP=0;AC=1;AF=0.0588235;AN=17;AO=132;CIGAR=1X;DP=4007;DPB=4007;DPRA=0.886833;EPP=6.23461;EPPR=97.2206;GTI=0;LEN=1;MEANALT=2.25;MQM=59.7424;MQMR=59.8735;NS=17;NUMALT=1;ODDS=741.36;PAIRED=0.977273;PAIREDR=0.998405;PAO=0;PQA=0;PQR=0;PRO=0;QA=4302;QR=114949;RO=3762;RPL=1;RPP=281.025;RPPR=793.156;RPR=131;RUN=1;SAF=72;SAP=5.37918;SAR=60;SRF=2281;SRP=372.426;SRR=1481;TYPE=snp;technology.illumina=1	GT:DP:AD:RO:QR:AO:QA:GL	1:135:6,129:6:68:129:4273:-378.466,0	0:163:154,0:154:4669:0:0:0,-420.133	0:270:263,0:263:7993:0:0:0,-719.034	0:387:379,0:379:11589:0:0:0,-1039.69	0:179:178,0:178:5941:0:0:0,-534.664	0:157:154,0:154:4571:0:0:0,-411.43	0:188:184,0:184:5714:0:0:0,-514.217	0:278:273,0:273:8448:0:0:0,-760.172	0:262:251,1:251:7956:1:8:0,-715.208	0:247:240,0:240:7363:0:0:0,-662.549	0:170:166,0:166:4967:0:0:0,-446.919	0:335:323,0:323:9736:0:0:0,-873.638	0:221:214,0:214:6340:0:0:0,-570.01	0:269:258,1:258:7891:1:8:0,-709.354	0:273:261,0:261:7723:0:0:0,-694.927	0:280:273,0:273:8304:0:0:0,-747.25	0:193:185,1:185:5676:1:13:0,-509.596	C	missense_variant	MODERATE	L_00276	GENE_L_00276	transcript	L_00276_gene	protein_coding	2018-01-01	c.790A>C	p.Asn264His	790/2982	790/2982	264/993
scf7180000000002-quiver	279779	.	CAAAC	TAAAA	11722	.	AB=0;ABP=0;AC=3;AF=0.176471;AN=17;AO=455;CIGAR=1X3M1X;DP=4033;DPB=4070.8;DPRA=0.64091;EPP=7.02394;EPPR=21.8954;GTI=0;LEN=5;MEANALT=5;MQM=59.9692;MQMR=59.8534;NS=17;NUMALT=1;ODDS=731.782;PAIRED=0.997802;PAIREDR=0.997381;PAO=11;PQA=345;PQR=1740;PRO=84;QA=13020;QR=93963;RO=3055;RPL=188;RPP=32.7953;RPPR=510.534;RPR=267;RUN=1;SAF=263;SAP=27.0683;SAR=192;SRF=1828;SRP=259.749;SRR=1227;TYPE=complex;techn…	GT:DP:AD:RO:QR:AO:QA:GL	0:206:177,0:177:5348:0:0:0,-483.538	1:149:0,139:0:0:139:3594:-328.358,0	0:262:221,0:221:6714:0:0:0,-619.485	0:393:333,0:333:10157:0:0:0,-926.859	1:178:0,177:0:0:177:5774:-535.081,0	0:151:133,0:133:4159:0:0:0,-383.726	0:189:164,0:164:5089:0:0:0,-461.889	0:278:237,0:237:7326:0:0:0,-672.959	0:270:238,0:238:7477:0:0:0,-674.743	0:249:220,0:220:6784:0:0:0,-613.516	1:160:0,139:0:0:139:3652:-338.207,0	0:321:274,0:274:8418:0:0:0,-772.312	0:217:185,0:185:5621:0:0:0,-511.767	0:256:228,0:228:7076:0:0:0,-668.045	0:278:239,0:239:7346:0:0:0,-668.055	0:282:238,0:238:7310:0:0:0,-668.788	0:194:168,0:168:5138:0:0:0,-479.733	TAAAA	synonymous_variant	LOW	L_00276	GENE_L_00276	transcript	L_00276_gene	protein_coding	2018-01-01	c.801_805delCAAACinsTAAAA	p.267	801/2982	801/2982	267/993
scf7180000000002-quiver	279824	.	C	G	5877.51	.	AB=0;ABP=0;AC=1;AF=0.0588235;AN=17;AO=241;CIGAR=1X;DP=4444;DPB=4444;DPRA=1.03523;EPP=38.772;EPPR=507.16;GTI=0;LEN=1;MEANALT=2.44444;MQM=59.8216;MQMR=59.9054;NS=17;NUMALT=1;ODDS=1194.86;PAIRED=0.987552;PAIREDR=0.997784;PAO=0;PQA=0;PQR=0;PRO=0;QA=6830;QR=127313;RO=4061;RPL=124;RPP=3.4518;RPPR=79.0086;RPR=117;RUN=1;SAF=121;SAP=3.01931;SAR=120;SRF=2014;SRP=3.5926;SRR=2047;TYPE=snp;technology.illumina…	GT:DP:AD:RO:QR:AO:QA:GL	1:234:0,230:0:0:230:6668:-600.037,0	0:176:169,1:169:5352:1:13:0,-480.163	0:282:271,1:271:8581:1:8:0,-771.363	0:440:426,3:426:13288:3:29:0,-1190.67	0:178:178,0:178:5551:0:0:0,-499.722	0:184:178,1:178:5453:1:13:0,-488.787	0:220:212,1:212:6825:1:33:0,-611.145	0:314:306,0:306:9535:0:0:0,-857.944	0:271:257,1:257:8273:1:32:0,-741.516	0:278:269,0:269:8463:0:0:0,-761.487	0:186:179,0:179:5388:0:0:0,-484.846	0:350:337,0:337:10454:0:0:0,-934.947	0:227:223,0:223:6836:0:0:0,-615.161	0:280:267,2:267:8485:2:26:0,-761.146	0:304:294,1:294:9312:1:8:0,-837.163	0:308:287,0:287:9028:0:0:0,-812.326	0:212:208,0:208:6489:0:0:0,-583.888	G	synonymous_variant	LOW	L_00276	GENE_L_00276	transcript	L_00276_gene	protein_coding	2018-01-01	c.846C>G	p.Thr282Thr	846/2982	846/2982	282/993
scf7180000000002-quiver	279924	.	AGCAACCCT	CGTAATCCA	2963.71	.	AB=0;ABP=0;AC=2;AF=0.133333;AN=15;AO=124;CIGAR=1X1M1X2M1X2M1X;DP=3561;DPB=3773.22;DPRA=0.271943;EPP=6.44263;EPPR=86.9826;GTI=1;LEN=9;MEANALT=5.5;MQM=57.5565;MQMR=59.9958;NS=15;NUMALT=1;ODDS=95.1152;PAIRED=1;PAIREDR=0.998112;PAO=5;PQA=88;PQR=14107;PRO=481;QA=3645;QR=83742;RO=2648;RPL=96;RPP=83.9852;RPPR=3.27599;RPR=28;RUN=1;SAF=61;SAP=3.08035;SAR=63;SRF=1197;SRP=55.9162;SRR=1451;TYPE=complex;techn…	GT:DP:AD:RO:QR:AO:QA:GL	1:138:0,121:0:0:121:3553:-318.171,0	1:5:0,3:0:0:3:92:-7.68108,0	0:257:203,0:203:6434:0:0:0,-692.511	0:361:278,0:278:8868:0:0:0,-938.594	.:.:.:.:.:.:.:.	0:219:173,0:173:5447:0:0:0,-562.755	0:210:163,0:163:5217:0:0:0,-534.241	0:209:163,0:163:5187:0:0:0,-561.673	0:267:196,0:196:6155:0:0:0,-625.382	0:280:222,0:222:7031:0:0:0,-735.251	.:.:.:.:.:.:.:.	0:379:292,0:292:9241:0:0:0,-964.958	0:223:172,0:172:5376:0:0:0,-587.311	0:228:177,0:177:5599:0:0:0,-622.072	0:267:212,0:212:6607:0:0:0,-684.869	0:332:260,0:260:8216:0:0:0,-833.778	0:186:137,0:137:4364:0:0:0,-452.789	CGTAATCCA	missense_variant	MODERATE	L_00276	GENE_L_00276	transcript	L_00276_gene	protein_coding	2018-01-01	c.946_954delAGCAACCCTinsCGTAATCCA	p.Ser316Arg	946/2982	946/2982	316/993
scf7180000000002-quiver	279938	.	A	G	4503.86	.	AB=0;ABP=0;AC=2;AF=0.133333;AN=15;AO=188;CIGAR=1X;DP=3935;DPB=3935;DPRA=0.875246;EPP=5.27418;EPPR=115.561;GTI=1;LEN=1;MEANALT=2.72727;MQM=54.0904;MQMR=59.9301;NS=15;NUMALT=1;ODDS=122.012;PAIRED=0.994681;PAIREDR=0.998074;PAO=0;PQA=0;PQR=0;PRO=0;QA=6040;QR=113160;RO=3634;RPL=155;RPP=174.926;RPPR=83.0548;RPR=33;RUN=1;SAF=94;SAP=3.0103;SAR=94;SRF=1786;SRP=5.30726;SRR=1848;TYPE=snp;technology.illumina…	GT:DP:AD:RO:QR:AO:QA:GL	1:171:0,170:0:0:170:5632:-481.949,0	1:5:0,5:0:0:5:137:-12.598,0	0:278:265,1:265:8227:1:13:0,-739.106	0:370:356,2:356:11190:2:64:0,-1001.06	.:.:.:.:.:.:.:.	0:246:240,1:240:7290:1:13:0,-653.874	0:232:223,2:223:6949:2:35:0,-622.192	0:232:223,1:223:7055:1:13:0,-633.638	0:300:287,0:287:9045:0:0:0,-811.701	0:304:296,0:296:9339:0:0:0,-840.261	.:.:.:.:.:.:.:.	0:419:409,1:409:12635:1:13:0,-1135.65	0:256:249,0:249:7702:0:0:0,-693.055	0:254:245,1:245:7751:1:13:0,-696.281	0:295:286,0:286:8747:0:0:0,-787.098	0:367:360,1:360:11224:1:13:0,-1008.72	0:206:195,3:195:6006:3:94:0,-531.917	G	synonymous_variant	LOW	L_00276	GENE_L_00276	transcript	L_00276_gene	protein_coding	2018-01-01	c.960A>G	p.Gly320Gly	960/2982	960/2982	320/993
scf7180000000002-quiver	279970	.	AA	GC	165.699	.	AB=0;ABP=0;AC=3;AF=0.176471;AN=17;AO=74;CIGAR=2X;DP=3979;DPB=3984;DPRA=0.0933094;EPP=4.88833;EPPR=18.1439;GTI=2;LEN=2;MEANALT=2;MQM=59.2568;MQMR=59.8546;NS=17;NUMALT=1;ODDS=9.80408;PAIRED=1;PAIREDR=0.997767;PAO=0;PQA=0;PQR=241;PRO=9;QA=2170;QR=106980;RO=3582;RPL=0;RPP=163.699;RPPR=152.15;RPR=74;RUN=1;SAF=41;SAP=4.88833;SAR=33;SRF=1915;SRP=40.2951;SRR=1667;TYPE=mnp;technology.illumina=1	GT:DP:AD:RO:QR:AO:QA:GL	0:1:1,0:1:17:0:0:0,-12.819	1:16:0,15:0:0:15:428:-38.4272,0	0:299:279,0:279:8306:0:0:0,-747.427	0:373:343,0:343:10062:0:0:0,-907.237	1:34:0,33:0:0:33:957:-86.2495,0	0:276:251,0:251:7235:0:0:0,-651.075	0:226:209,0:209:6157:0:0:0,-552.923	0:229:213,0:213:6419:0:0:0,-577.675	0:312:285,0:285:8690:0:0:0,-780.225	0:314:292,0:292:8643:0:0:0,-776.2	1:28:0,26:0:0:26:785:-70.1354,0	0:404:370,0:370:11048:0:0:0,-991.53	0:272:244,0:244:7169:0:0:0,-645.176	0:284:266,0:266:8228:0:0:0,-740.223	0:309:276,0:276:8165:0:0:0,-735.93	0:386:356,0:356:10779:0:0:0,-973.264	0:216:197,0:197:6062:0:0:0,-545.54	GC	missense_variant	MODERATE	L_00276	GENE_L_00276	transcript	L_00276_gene	protein_coding	2018-01-01	c.992_993delAAinsGC	p.Lys331Ser	992/2982	992/2982	331/993
scf7180000000002-quiver	279992	.	T	G	10375.5	.	AB=0;ABP=0;AC=3;AF=0.1875;AN=16;AO=422;CIGAR=1X;DP=3922;DPB=3922;DPRA=1.04124;EPP=5.06857;EPPR=4.87156;GTI=0;LEN=1;MEANALT=2.6;MQM=57.8009;MQMR=59.8048;NS=16;NUMALT=1;ODDS=554.409;PAIRED=1;PAIREDR=0.997648;PAO=0;PQA=0;PQR=0;PRO=0;QA=13320;QR=98142;RO=3402;RPL=70;RPP=412.214;RPPR=13.4681;RPR=352;RUN=1;SAF=217;SAP=3.75128;SAR=205;SRF=1761;SRP=12.2017;SRR=1641;TYPE=snp;technology.illumina=1	GT:DP:AD:RO:QR:AO:QA:GL	.:.:.:.:.:.:.:.	1:108:4,103:4:85:103:3283:-284.001,0	0:264:259,2:259:7320:2:16:0,-657.272	0:353:335,2:335:9677:2:26:0,-868.381	1:156:0,156:0:0:156:5253:-471.021,0	0:236:230,0:230:6762:0:0:0,-608.316	0:210:206,3:206:6132:3:54:0,-543.248	0:207:202,1:202:5552:1:8:0,-498.879	0:290:281,2:281:8062:2:26:0,-721.231	0:269:261,2:261:7823:2:47:0,-697.225	1:135:2,133:2:26:133:4405:-386.787,0	0:350:339,3:339:9728:3:39:0,-871.419	0:252:245,1:245:7287:1:8:0,-654.322	0:252:235,8:235:6706:8:74:0,-596.732	0:284:272,2:272:7998:2:35:0,-716.435	0:360:345,3:345:9741:3:38:0,-872.874	0:196:186,1:186:5243:1:8:0,-471.117	G	missense_variant	MODERATE	L_00276	GENE_L_00276	transcript	L_00276_gene	protein_coding	2018-01-01	c.1014T>G	p.Asp338Glu	1014/2982	1014/2982	338/993
scf7180000000002-quiver	279999	.	A	G	10144	.	AB=0;ABP=0;AC=3;AF=0.1875;AN=16;AO=389;CIGAR=1X;DP=4043;DPB=4043;DPRA=0.537183;EPP=9.08931;EPPR=17.095;GTI=0;LEN=1;MEANALT=1.75;MQM=57.9049;MQMR=59.838;NS=16;NUMALT=1;ODDS=527.72;PAIRED=1;PAIREDR=0.997754;PAO=0;PQA=0;PQR=0;PRO=0;QA=12762;QR=106331;RO=3562;RPL=56;RPP=431.326;RPPR=40.5045;RPR=333;RUN=1;SAF=211;SAP=9.08931;SAR=178;SRF=1862;SRP=19.0092;SRR=1700;TYPE=snp;technology.illumina=1	GT:DP:AD:RO:QR:AO:QA:GL	.:.:.:.:.:.:.:.	1:105:3,100:3:82:100:3219:-277.48,0	0:281:270,0:270:8284:0:0:0,-745.355	0:361:352,0:352:10414:0:0:0,-937.061	1:156:0,156:0:0:156:5281:-473.995,0	0:248:244,0:244:7018:0:0:0,-631.567	0:220:216,1:216:6264:1:13:0,-560.29	0:215:209,0:209:6392:0:0:0,-575.133	0:290:285,0:285:8848:0:0:0,-795.673	0:273:266,0:266:7486:0:0:0,-673.48	1:133:0,132:0:0:132:4249:-375.229,0	0:373:365,0:365:10698:0:0:0,-961.929	0:263:257,0:257:7636:0:0:0,-684.786	0:260:256,0:256:7727:0:0:0,-695.273	0:294:286,0:286:8341:0:0:0,-749.704	0:369:358,0:358:11118:0:0:0,-999.418	0:202:195,0:195:6023:0:0:0,-541.994	G	missense_variant	MODERATE	L_00276	GENE_L_00276	transcript	L_00276_gene	protein_coding	2018-01-01	c.1021A>G	p.Lys341Glu	1021/2982	1021/2982	341/993
scf7180000000002-quiver	280007	.	C	A	9591.67	.	AB=0;ABP=0;AC=3;AF=0.1875;AN=16;AO=404;CIGAR=1X;DP=3979;DPB=3979;DPRA=1.12555;EPP=5.16027;EPPR=3.67586;GTI=0;LEN=1;MEANALT=1.92308;MQM=58.3441;MQMR=59.8871;NS=16;NUMALT=1;ODDS=483.856;PAIRED=1;PAIREDR=0.998593;PAO=0;PQA=0;PQR=0;PRO=0;QA=12494;QR=114537;RO=3553;RPL=71;RPP=371.967;RPPR=103.257;RPR=333;RUN=1;SAF=233;SAP=23.6715;SAR=171;SRF=1909;SRP=45.9294;SRR=1644;TYPE=snp;technology.illumina=1	GT:DP:AD:RO:QR:AO:QA:GL	.:.:.:.:.:.:.:.	1:103:2,98:2:50:98:2982:-258.184,0	0:282:274,7:274:9000:7:76:0,-802.988	0:365:360,4:360:11521:4:42:0,-1032.84	1:156:0,155:0:0:155:5330:-477.934,0	0:238:234,2:234:7513:2:26:0,-673.735	0:216:215,0:215:7145:0:0:0,-642.553	0:209:208,0:208:6675:0:0:0,-600.712	0:293:288,3:288:9081:3:34:0,-813.91	0:263:259,2:259:8429:2:35:0,-754.982	1:125:1,121:1:8:121:3829:-338.177,0	0:362:358,1:358:11585:1:8:0,-1041.51	0:252:251,0:251:7926:0:0:0,-713.193	0:265:263,2:263:8611:2:26:0,-772.426	0:285:281,4:281:8990:4:61:0,-803.133	0:372:369,2:369:11841:2:16:0,-1062.78	0:193:190,3:190:6162:3:29:0,-551.927	A	missense_variant	MODERATE	L_00276	GENE_L_00276	transcript	L_00276_gene	protein_coding	2018-01-01	c.1029C>A	p.Asn343Lys	1029/2982	1029/2982	343/993
scf7180000000002-quiver	280013	.	CGCT	AGCAGGT	5800.96	.	AB=0;ABP=0;AC=3;AF=0.1875;AN=16;AO=302;CIGAR=1X2M3I1M;DP=3757;DPB=4029.25;DPRA=0.422826;EPP=6.49041;EPPR=3.62642;GTI=0;LEN=7;MEANALT=5;MQM=58.6821;MQMR=59.942;NS=16;NUMALT=1;ODDS=239.674;PAIRED=1;PAIREDR=0.998739;PAO=20;PQA=68;PQR=1623;PRO=74;QA=7461;QR=101887;RO=3172;RPL=67;RPP=205.949;RPPR=239.698;RPR=235;RUN=1;SAF=161;SAP=5.88642;SAR=141;SRF=1713;SRP=47.1764;SRR=1459;TYPE=complex;technology.il…	GT:DP:AD:RO:QR:AO:QA:GL	.:.:.:.:.:.:.:.	1:93:0,79:0:0:79:1583:-141.653,0	0:274:253,0:253:8268:0:0:0,-753.203	0:347:328,0:328:10596:0:0:0,-963.222	1:142:0,136:0:0:136:3973:-362.008,0	0:223:204,0:204:6603:0:0:0,-598.295	0:211:196,0:196:6281:0:0:0,-579.5	0:206:193,0:193:6185:0:0:0,-559.247	0:288:265,0:265:8419:0:0:0,-759.715	0:250:233,0:233:7532:0:0:0,-685.269	1:99:0,87:0:0:87:1905:-169.198,0	0:339:309,0:309:9889:0:0:0,-897.602	0:237:213,0:213:6835:0:0:0,-628.341	0:248:226,0:226:7331:0:0:0,-679.62	0:266:252,0:252:7941:0:0:0,-739.009	0:350:325,0:325:10370:0:0:0,-954.264	0:184:175,0:175:5637:0:0:0,-516.874	AGCAGGT	missense_variant&disruptive_inframe_insertion	MODERATE	L_00276	GENE_L_00276	transcript	L_00276_gene	protein_coding	2018-01-01	c.1035_1037delCGCinsAGCAGG	p.Asp345_Ala346delinsGluAlaGly	1035/2982	1035/2982	345/993		INFO_REALIGN_3_PRIME
scf7180000000002-quiver	280018	.	GC	AG	8040.31	.	AB=0;ABP=0;AC=3;AF=0.1875;AN=16;AO=305;CIGAR=2X;DP=3854;DPB=3917.5;DPRA=0.40848;EPP=3.35916;EPPR=5.62937;GTI=0;LEN=2;MEANALT=4.66667;MQM=58.6984;MQMR=59.9511;NS=16;NUMALT=1;ODDS=424.916;PAIRED=1;PAIREDR=0.998528;PAO=12;PQA=364;PQR=911;PRO=49;QA=9776;QR=110553;RO=3396;RPL=86;RPP=128.949;RPPR=356.953;RPR=219;RUN=1;SAF=164;SAP=6.77656;SAR=141;SRF=1840;SRP=54.5834;SRR=1556;TYPE=mnp;technology.illumin…	GT:DP:AD:RO:QR:AO:QA:GL	.:.:.:.:.:.:.:.	1:94:2,81:2:69:81:2458:-222.614,0	0:282:269,0:269:8848:0:0:0,-801.841	0:353:343,0:343:11212:0:0:0,-1014.6	1:140:0,138:0:0:138:4601:-430.257,0	0:228:212,0:212:6777:0:0:0,-619.687	0:223:218,0:218:7065:0:0:0,-638.679	0:210:208,0:208:6859:0:0:0,-620.156	0:290:282,0:282:9290:0:0:0,-849.975	0:267:252,0:252:8200:0:0:0,-741.199	1:98:0,86:0:0:86:2717:-245.947,0	0:348:338,0:338:10837:0:0:0,-981.77	0:247:242,0:242:7928:0:0:0,-720.151	0:258:243,0:243:7920:0:0:0,-721.794	0:275:265,0:265:8679:0:0:0,-788.803	0:354:344,0:344:11177:0:0:0,-1012.33	0:187:178,0:178:5692:0:0:0,-512.278	AG	missense_variant	MODERATE	L_00276	GENE_L_00276	transcript	L_00276_gene	protein_coding	2018-01-01	c.1040_1041delGCinsAG	p.Gly347Glu	1040/2982	1040/2982	347/993
scf7180000000002-quiver	280026	.	G	C	4567.05	.	AB=0;ABP=0;AC=1;AF=0.0625;AN=16;AO=186;CIGAR=1X;DP=3983;DPB=3983;DPRA=0.998407;EPP=3.43058;EPPR=3.01265;GTI=0;LEN=1;MEANALT=2.42857;MQM=60;MQMR=59.6263;NS=16;NUMALT=1;ODDS=1051.6;PAIRED=1;PAIREDR=0.998648;PAO=0;PQA=0;PQR=0;PRO=0;QA=5390;QR=117518;RO=3698;RPL=110;RPP=16.5061;RPPR=178.065;RPR=76;RUN=1;SAF=108;SAP=13.5174;SAR=78;SRF=2094;SRP=143.997;SRR=1604;TYPE=snp;technology.illumina=1	GT:DP:AD:RO:QR:AO:QA:GL	.:.:.:.:.:.:.:.	0:164:159,2:159:5061:2:68:0,-439.187	0:271:264,0:264:8568:0:0:0,-770.942	0:351:339,1:339:10736:1:13:0,-964.678	0:189:189,0:189:6224:0:0:0,-559.56	0:229:221,1:221:6931:1:27:0,-621.266	0:215:208,0:208:6746:0:0:0,-607.05	0:211:201,1:201:6593:1:8:0,-592.587	0:274:270,0:270:8707:0:0:0,-782.623	0:260:253,2:253:7894:2:23:0,-708.27	0:196:192,0:192:5948:0:0:0,-525.335	0:347:337,1:337:10653:1:8:0,-957.795	0:242:237,0:237:7397:0:0:0,-665.581	0:258:249,0:249:7705:0:0:0,-693.205	0:268:259,0:259:8138:0:0:0,-731.989	0:329:320,0:320:10217:0:0:0,-919.259	1:179:0,178:0:0:178:5243:-471.875,0	C	missense_variant	MODERATE	L_00276	GENE_L_00276	transcript	L_00276_gene	protein_coding	2018-01-01	c.1048G>C	p.Gly350Arg	1048/2982	1048/2982	350/993
scf7180000000002-quiver	280035	.	C	A	14201.7	.	AB=0;ABP=0;AC=3;AF=0.1875;AN=16;AO=586;CIGAR=1X;DP=3887;DPB=3887;DPRA=0;EPP=8.36116;EPPR=51.077;GTI=0;LEN=1;MEANALT=1.9375;MQM=58.2065;MQMR=59.8847;NS=16;NUMALT=1;ODDS=908.28;PAIRED=1;PAIREDR=0.998165;PAO=0;PQA=0;PQR=0;PRO=0;QA=16592;QR=105872;RO=3269;RPL=278;RPP=6.34533;RPPR=790.773;RPR=308;RUN=1;SAF=324;SAP=17.2546;SAR=262;SRF=1816;SRP=90.5394;SRR=1453;TYPE=snp;technology.illumina=1	GT:DP:AD:RO:QR:AO:QA:GL	.:.:.:.:.:.:.:.	1:173:1,165:1:13:165:4588:-404.36,0	0:271:268,3:268:8804:3:29:0,-789.594	0:334:331,2:331:10683:2:26:0,-958.747	1:198:0,197:0:0:197:6621:-593.004,0	0:226:223,1:223:7226:1:13:0,-649.079	0:212:209,2:209:6927:2:21:0,-621.484	0:207:204,1:204:6571:1:19:0,-589.565	0:259:257,1:257:8411:1:13:0,-753.328	0:248:245,3:245:7972:3:24:0,-715.234	1:202:0,191:0:0:191:5033:-447.605,0	0:328:325,2:325:10391:2:21:0,-932.896	0:240:237,2:237:7777:2:21:0,-697.937	0:239:235,3:235:7506:3:39:0,-671.595	0:252:249,3:249:7908:3:29:0,-708.998	0:316:308,7:308:9906:7:71:0,-884.745	0:182:177,3:177:5777:3:24:0,-517.761	A	missense_variant	MODERATE	L_00276	GENE_L_00276	transcript	L_00276_gene	protein_coding	2018-01-01	c.1057C>A	p.Gln353Lys	1057/2982	1057/2982	353/993
scf7180000000002-quiver	280064	.	C	A	17645.8	.	AB=0;ABP=0;AC=3;AF=0.176471;AN=17;AO=687;CIGAR=1X;DP=4202;DPB=4202;DPRA=262.562;EPP=5.31453;EPPR=5.25665;GTI=0;LEN=1;MEANALT=1.9375;MQM=59.6012;MQMR=59.8371;NS=17;NUMALT=1;ODDS=75.5732;PAIRED=1;PAIREDR=0.998563;PAO=0;PQA=0;PQR=0;PRO=0;QA=20349;QR=111141;RO=3480;RPL=318;RPP=11.2316;RPPR=5.56615;RPR=369;RUN=1;SAF=344;SAP=3.01346;SAR=343;SRF=1734;SRP=3.10015;SRR=1746;TYPE=snp;technology.illumina=1	GT:DP:AD:RO:QR:AO:QA:GL	0:1:1,0:1:8:0:0:0,-0.782059	1:203:2,196:2:74:196:5892:-522.879,0	0:294:288,5:288:9244:5:55:0,-826.781	0:359:354,4:354:11165:4:47:0,-1000.31	1:222:0,220:0:0:220:7134:-641.694,0	0:215:213,1:213:6844:1:8:0,-615.194	0:230:227,2:227:7367:2:26:0,-660.592	0:249:245,2:245:8135:2:26:0,-729.68	0:281:277,4:277:8854:4:37:0,-792.487	0:275:272,2:272:8595:2:21:0,-771.341	1:243:1,228:1:8:228:6857:-614.809,0	0:336:328,5:328:10368:5:55:0,-927.762	0:250:246,4:246:7657:4:37:0,-685.713	0:257:251,5:251:8067:5:50:0,-721.418	0:254:249,4:249:7988:4:52:0,-713.538	0:330:325,3:325:10530:3:34:0,-943.188	0:203:201,2:201:6237:2:18:0,-557.607	A	missense_variant	MODERATE	L_00276	GENE_L_00276	transcript	L_00276_gene	protein_coding	2018-01-01	c.1086C>A	p.Asn362Lys	1086/2982	1086/2982	362/993
scf7180000000002-quiver	280133	.	C	T	4199.47	.	AB=0;ABP=0;AC=1;AF=0.0588235;AN=17;AO=187;CIGAR=1X;DP=4009;DPB=4009;DPRA=1.03813;EPP=18.9073;EPPR=13.3254;GTI=0;LEN=1;MEANALT=1.875;MQM=59.6791;MQMR=59.8312;NS=17;NUMALT=1;ODDS=966.964;PAIRED=0.983957;PAIREDR=0.997884;PAO=0;PQA=0;PQR=0;PRO=0;QA=5553;QR=122587;RO=3780;RPL=181;RPP=358.632;RPPR=35.5502;RPR=6;RUN=1;SAF=106;SAP=10.2679;SAR=81;SRF=1776;SRP=32.8732;SRR=2004;TYPE=snp;technology.illumina=1	GT:DP:AD:RO:QR:AO:QA:GL	1:180:0,179:0:0:179:5408:-486.444,0	0:192:190,0:190:6078:0:0:0,-546.967	0:262:259,1:259:8554:1:37:0,-764.989	0:331:323,2:323:10285:2:42:0,-921.621	0:211:205,1:205:6883:1:14:0,-618.142	0:171:168,0:168:5492:0:0:0,-494.284	0:204:203,0:203:6453:0:0:0,-578.431	0:245:244,1:244:7903:1:22:0,-709.063	0:237:233,0:233:7740:0:0:0,-695.581	0:241:240,0:240:7586:0:0:0,-681.029	0:230:226,0:226:7148:0:0:0,-643.248	0:291:287,0:287:9187:0:0:0,-826.257	0:248:246,1:246:8247:1:14:0,-740.822	0:222:222,0:222:7294:0:0:0,-656.385	0:237:236,1:236:7624:1:8:0,-683.703	0:297:292,0:292:9435:0:0:0,-848.945	0:210:206,1:206:6678:1:8:0,-600.212	T	synonymous_variant	LOW	L_00276	GENE_L_00276	transcript	L_00276_gene	protein_coding	2018-01-01	c.1155C>T	p.Asn385Asn	1155/2982	1155/2982	385/993
scf7180000000002-quiver	280226	.	A	T	1072.26	.	AB=0;ABP=0;AC=1;AF=0.0588235;AN=17;AO=153;CIGAR=1X;DP=3418;DPB=3418;DPRA=0;EPP=16.6494;EPPR=72.1586;GTI=0;LEN=1;MEANALT=1.35294;MQM=45.549;MQMR=59.856;NS=17;NUMALT=1;ODDS=246.897;PAIRED=1;PAIREDR=0.99785;PAO=0;PQA=0;PQR=0;PRO=0;QA=3769;QR=99532;RO=3256;RPL=28;RPP=136.549;RPPR=350.662;RPR=125;RUN=1;SAF=86;SAP=8.13384;SAR=67;SRF=1654;SRP=4.81364;SRR=1602;TYPE=snp;technology.illumina=1	GT:DP:AD:RO:QR:AO:QA:GL	1:77:2,75:2:21:75:2582:-160.121,0	0:164:154,6:154:4330:6:67:0,-383.623	0:212:208,3:208:6403:3:67:0,-569.927	0:281:271,8:271:8066:8:128:0,-714.127	0:237:236,1:236:7936:1:14:0,-712.871	0:117:112,5:112:3278:5:65:0,-287.241	0:183:181,2:181:5596:2:21:0,-501.746	0:209:205,4:205:6431:4:56:0,-573.678	0:220:215,5:215:6757:5:55:0,-602.601	0:212:210,1:210:6297:1:13:0,-565.497	0:178:173,5:173:5124:5:95:0,-452.521	0:259:253,6:253:7399:6:87:0,-655.743	0:208:202,6:202:5704:6:113:0,-503.098	0:219:210,9:210:6786:9:130:0,-598.784	0:196:192,4:192:5700:4:75:0,-504.174	0:253:246,6:246:7713:6:73:0,-687.482	0:193:186,7:186:5991:7:128:0,-524.963	T	synonymous_variant	LOW	L_00276	GENE_L_00276	transcript	L_00276_gene	protein_coding	2018-01-01	c.1248A>T	p.Gly416Gly	1248/2982	1248/2982	416/993
scf7180000000002-quiver	280231	.	A	C	1185.61	.	AB=0;ABP=0;AC=1;AF=0.0588235;AN=17;AO=79;CIGAR=1X;DP=3378;DPB=3378;DPRA=0.774825;EPP=9.19487;EPPR=123.254;GTI=0;LEN=1;MEANALT=2;MQM=32.3291;MQMR=59.7982;NS=17;NUMALT=1;ODDS=272.996;PAIRED=1;PAIREDR=0.998134;PAO=0;PQA=0;PQR=0;PRO=0;QA=2762;QR=100350;RO=3216;RPL=1;RPP=165.981;RPPR=360.86;RPR=78;RUN=1;SAF=48;SAP=10.954;SAR=31;SRF=1591;SRP=3.79084;SRR=1625;TYPE=snp;technology.illumina=1	GT:DP:AD:RO:QR:AO:QA:GL	1:78:1,77:1:8:77:2741:-170.613,0	0:162:156,0:156:4903:0:0:0,-439.47	0:211:205,0:205:6667:0:0:0,-599.734	0:274:262,0:262:8013:0:0:0,-720.542	0:233:233,0:233:7969:0:0:0,-717.242	0:116:111,0:111:3460:0:0:0,-309.422	0:182:177,0:177:5341:0:0:0,-480.616	0:209:207,0:207:6321:0:0:0,-568.688	0:219:214,0:214:6748:0:0:0,-605.218	0:209:202,1:202:6249:1:13:0,-561.17	0:179:171,0:171:5234:0:0:0,-470.982	0:254:250,0:250:7516:0:0:0,-674.096	0:204:197,0:197:5989:0:0:0,-538.891	0:215:214,0:214:6784:0:0:0,-610.371	0:194:187,1:187:5491:1:8:0,-493.254	0:252:247,0:247:7785:0:0:0,-700.514	0:187:182,0:182:5872:0:0:0,-525.798	C	missense_variant	MODERATE	L_00276	GENE_L_00276	transcript	L_00276_gene	protein_coding	2018-01-01	c.1253A>C	p.Lys418Thr	1253/2982	1253/2982	418/993
scf7180000000002-quiver	280238	.	C	G	1465.03	.	AB=0;ABP=0;AC=1;AF=0.0588235;AN=17;AO=95;CIGAR=1X;DP=3353;DPB=3353;DPRA=0.855972;EPP=6.87324;EPPR=89.494;GTI=0;LEN=1;MEANALT=1.75;MQM=34.8842;MQMR=59.8493;NS=17;NUMALT=1;ODDS=337.335;PAIRED=1;PAIREDR=0.997825;PAO=0;PQA=0;PQR=0;PRO=0;QA=3023;QR=104371;RO=3218;RPL=2;RPP=192.294;RPPR=326.143;RPR=93;RUN=1;SAF=54;SAP=6.87324;SAR=41;SRF=1549;SRP=12.7273;SRR=1669;TYPE=snp;technology.illumina=1	GT:DP:AD:RO:QR:AO:QA:GL	1:92:0,92:0:0:92:2960:-196.991,0	0:158:155,0:155:4981:0:0:0,-448.194	0:211:209,1:209:6882:1:37:0,-615.665	0:270:265,0:265:8220:0:0:0,-737.905	0:233:232,0:232:7695:0:0:0,-692.457	0:113:109,0:109:3427:0:0:0,-307.773	0:182:179,0:179:5976:0:0:0,-537.537	0:206:204,0:204:6565:0:0:0,-590.665	0:211:208,1:208:6816:1:13:0,-611.788	0:209:204,0:204:6722:0:0:0,-604.893	0:185:182,1:182:5940:1:13:0,-533.406	0:255:251,0:251:8109:0:0:0,-728.695	0:202:197,0:197:6144:0:0:0,-552.879	0:213:212,0:212:6943:0:0:0,-624.375	0:188:186,0:186:5914:0:0:0,-531.962	0:248:248,0:248:8131:0:0:0,-730.835	0:177:177,0:177:5906:0:0:0,-531.602	G	synonymous_variant	LOW	L_00276	GENE_L_00276	transcript	L_00276_gene	protein_coding	2018-01-01	c.1260C>G	p.Gly420Gly	1260/2982	1260/2982	420/993
scf7180000000002-quiver	280244	.	C	T	1705.79	.	AB=0;ABP=0;AC=1;AF=0.0588235;AN=17;AO=103;CIGAR=1X;DP=3369;DPB=3369;DPRA=1.01149;EPP=16.1867;EPPR=72.4765;GTI=0;LEN=1;MEANALT=2.125;MQM=35.3398;MQMR=59.8857;NS=17;NUMALT=1;ODDS=392.772;PAIRED=1;PAIREDR=0.997827;PAO=0;PQA=0;PQR=0;PRO=0;QA=3234;QR=105762;RO=3221;RPL=78;RPP=62.2304;RPPR=286.968;RPR=25;RUN=1;SAF=51;SAP=3.03138;SAR=52;SRF=1525;SRP=22.7234;SRR=1696;TYPE=snp;technology.illumina=1	GT:DP:AD:RO:QR:AO:QA:GL	1:98:0,94:0:0:94:3091:-202.114,0	0:159:157,1:157:5230:1:13:0,-469.521	0:211:204,1:204:6843:1:21:0,-613.706	0:273:267,2:267:8723:2:21:0,-781.301	0:233:232,0:232:7951:0:0:0,-715.492	0:116:115,0:115:3781:0:0:0,-338.393	0:182:178,1:178:5815:1:13:0,-521.968	0:205:199,0:199:6531:0:0:0,-587.538	0:213:211,0:211:6957:0:0:0,-626.011	0:210:206,1:206:6793:1:8:0,-610.537	0:186:183,0:183:5892:0:0:0,-530.214	0:255:252,2:252:8052:2:59:0,-716.605	0:207:202,1:202:6497:1:8:0,-583.93	0:212:211,0:211:6920:0:0:0,-622.694	0:187:187,0:187:6225:0:0:0,-560.156	0:246:243,0:243:7824:0:0:0,-703.868	0:176:174,0:174:5728:0:0:0,-515.451	T	synonymous_variant	LOW	L_00276	GENE_L_00276	transcript	L_00276_gene	protein_coding	2018-01-01	c.1266C>T	p.Ile422Ile	1266/2982	1266/2982	422/993
scf7180000000002-quiver	280326	.	CAG	TTT	2848.64	.	AB=0;ABP=0;AC=1;AF=0.0588235;AN=17;AO=153;CIGAR=3X;DP=3985;DPB=4049;DPRA=0.919014;EPP=7.11197;EPPR=36.6743;GTI=0;LEN=3;MEANALT=10;MQM=52.6667;MQMR=59.9318;NS=17;NUMALT=1;ODDS=655.923;PAIRED=1;PAIREDR=0.998301;PAO=5;PQA=50;PQR=1449;PRO=183;QA=3628;QR=109781;RO=3532;RPL=35;RPP=100.783;RPPR=367.525;RPR=118;RUN=1;SAF=66;SAP=9.26925;SAR=87;SRF=1722;SRP=7.77131;SRR=1810;TYPE=mnp;technology.illumina=1	GT:DP:AD:RO:QR:AO:QA:GL	1:175:0,152:0:0:152:3620:-309.16,0	0:200:183,0:183:5680:0:0:0,-520.238	0:260:234,1:234:7216:1:8:0,-660.193	0:322:299,0:299:9166:0:0:0,-833.91	0:282:277,0:277:8895:0:0:0,-809.046	0:185:173,0:173:5476:0:0:0,-495.404	0:199:186,0:186:5737:0:0:0,-526.106	0:230:215,0:215:6656:0:0:0,-600.733	0:226:211,0:211:6676:0:0:0,-603.664	0:227:211,0:211:6557:0:0:0,-601.157	0:198:181,0:181:5499:0:0:0,-508.58	0:334:307,0:307:9508:0:0:0,-857.33	0:225:207,0:207:6402:0:0:0,-588.826	0:225:207,0:207:6493:0:0:0,-594.923	0:215:200,0:200:6012:0:0:0,-550.795	0:285:259,0:259:8196:0:0:0,-740.439	0:197:182,0:182:5612:0:0:0,-513.067	TTT	missense_variant	MODERATE	L_00276	GENE_L_00276	transcript	L_00276_gene	protein_coding	2018-01-01	c.1348_1350delCAGinsTTT	p.Gln450Phe	1348/2982	1348/2982	450/993
scf7180000000002-quiver	280388	.	A	G	7313.89	.	AB=0;ABP=0;AC=1;AF=0.0588235;AN=17;AO=307;CIGAR=1X;DP=4562;DPB=4562;DPRA=0.935614;EPP=7.43105;EPPR=41.1483;GTI=0;LEN=1;MEANALT=2.84615;MQM=59.759;MQMR=59.8692;NS=17;NUMALT=1;ODDS=1317.29;PAIRED=0.996743;PAIREDR=0.998275;PAO=0;PQA=0;PQR=0;PRO=0;QA=8703;QR=120894;RO=4059;RPL=153;RPP=3.01737;RPPR=61.6229;RPR=154;RUN=1;SAF=165;SAP=6.75202;SAR=142;SRF=2059;SRP=4.87256;SRR=2000;TYPE=snp;technology.illu…	GT:DP:AD:RO:QR:AO:QA:GL	1:283:2,275:2:26:275:8265:-741.619,0	0:227:213,0:213:6073:0:0:0,-546.423	0:299:287,3:287:8582:3:48:0,-767.677	0:351:332,0:332:9608:0:0:0,-864.517	0:318:318,0:318:10656:0:0:0,-958.961	0:218:209,2:209:6213:2:50:0,-554.467	0:233:221,0:221:6630:0:0:0,-596.565	0:257:240,4:240:6928:4:61:0,-617.694	0:225:209,3:209:6168:3:31:0,-552.258	0:263:246,1:246:7448:1:13:0,-669.03	0:221:202,3:202:6237:3:39:0,-554.52	0:354:335,1:335:9857:1:8:0,-882.949	0:280:264,2:264:7992:2:49:0,-714.668	0:225:219,2:219:6136:2:21:0,-550.212	0:279:263,2:263:7794:2:26:0,-698.956	0:286:270,6:270:7908:6:58:0,-706.343	0:243:229,3:229:6638:3:34:0,-594.241	G	synonymous_variant	LOW	L_00276	GENE_L_00276	transcript	L_00276_gene	protein_coding	2018-01-01	c.1410A>G	p.Lys470Lys	1410/2982	1410/2982	470/993
scf7180000000002-quiver	280478	.	T	G	7199.25	.	AB=0;ABP=0;AC=1;AF=0.0588235;AN=17;AO=298;CIGAR=1X;DP=4888;DPB=4888;DPRA=0.936346;EPP=3.12689;EPPR=7.93874;GTI=0;LEN=1;MEANALT=2.1;MQM=59.9396;MQMR=59.9219;NS=17;NUMALT=1;ODDS=1361.79;PAIRED=1;PAIREDR=0.998411;PAO=0;PQA=0;PQR=0;PRO=0;QA=8366;QR=135714;RO=4406;RPL=173;RPP=19.7991;RPPR=21.559;RPR=125;RUN=1;SAF=156;SAP=4.43852;SAR=142;SRF=2377;SRP=62.6957;SRR=2029;TYPE=snp;technology.illumina=1	GT:DP:AD:RO:QR:AO:QA:GL	1:291:4,286:4:71:286:8197:-731.162,0	0:230:217,3:217:6660:3:48:0,-594.896	0:315:305,0:305:9288:0:0:0,-835.727	0:375:358,0:358:10895:0:0:0,-978.664	0:393:393,0:393:13221:0:0:0,-1189.72	0:218:206,0:206:6492:0:0:0,-584.108	0:212:203,1:203:6460:1:13:0,-580.155	0:277:261,2:261:7717:2:21:0,-692.532	0:271:256,1:256:7602:1:13:0,-682.355	0:273:259,1:259:7897:1:13:0,-709.355	0:212:202,1:202:6240:1:8:0,-559.527	0:400:386,1:386:11956:1:8:0,-1075.03	0:277:271,0:271:8179:0:0:0,-735.951	0:267:253,0:253:7650:0:0:0,-688.333	0:292:272,1:272:8109:1:8:0,-728.912	0:339:325,1:325:9960:1:37:0,-892.644	0:246:235,0:235:7317:0:0:0,-658.405	G	synonymous_variant	LOW	L_00276	GENE_L_00276	transcript	L_00276_gene	protein_coding	2018-01-01	c.1500T>G	p.Val500Val	1500/2982	1500/2982	500/993
scf7180000000002-quiver	280543	.	CAAAGGG	GAGAGAA	4641.04	.	AB=0;ABP=0;AC=1;AF=0.0588235;AN=17;AO=189;CIGAR=1X1M1X2M2X;DP=5060;DPB=5172.71;DPRA=0.679028;EPP=5.59539;EPPR=4.68099;GTI=0;LEN=7;MEANALT=9;MQM=59.7354;MQMR=59.9549;NS=17;NUMALT=1;ODDS=1068.64;PAIRED=1;PAIREDR=0.998283;PAO=8;PQA=232;PQR=6307;PRO=271;QA=5081;QR=128705;RO=4076;RPL=77;RPP=17.0847;RPPR=47.1984;RPR=112;RUN=1;SAF=97;SAP=3.29753;SAR=92;SRF=2224;SRP=76.7338;SRR=1852;TYPE=complex;technolo…	GT:DP:AD:RO:QR:AO:QA:GL	1:206:0,189:0:0:189:5081:-478.073,0	0:228:178,0:178:5493:0:0:0,-516.49	0:360:314,0:314:9894:0:0:0,-914.569	0:408:337,0:337:10553:0:0:0,-1014.79	0:416:408,0:408:13534:0:0:0,-1258.91	0:209:164,0:164:5138:0:0:0,-491.049	0:223:185,0:185:5867:0:0:0,-548.152	0:286:224,0:224:7125:0:0:0,-658.283	0:321:270,0:270:8616:0:0:0,-830.511	0:283:229,0:229:7222:0:0:0,-671.864	0:258:214,0:214:6609:0:0:0,-641.414	0:407:342,0:342:10593:0:0:0,-985.381	0:277:234,0:234:7309:0:0:0,-693.058	0:291:238,0:238:7625:0:0:0,-731.612	0:285:245,0:245:7593:0:0:0,-713.741	0:374:304,0:304:9556:0:0:0,-924.63	0:228:190,0:190:5978:0:0:0,-549.799	GAGAGAA	missense_variant	MODERATE	L_00276	GENE_L_00276	transcript	L_00276_gene	protein_coding	2018-01-01	c.1565_1571delCAAAGGGinsGAGAGAA	p.AlaLysGly522GlyGluAsn	1565/2982	1565/2982	522/993
scf7180000000002-quiver	280564	.	TGG	GGA	5886.35	.	AB=0;ABP=0;AC=1;AF=0.0588235;AN=17;AO=231;CIGAR=1X1M1X;DP=5036;DPB=5092.33;DPRA=0.867302;EPP=8.8855;EPPR=365.962;GTI=0;LEN=3;MEANALT=8.5;MQM=59.7835;MQMR=59.9064;NS=17;NUMALT=1;ODDS=1152.14;PAIRED=1;PAIREDR=0.998132;PAO=5;PQA=107;PQR=1484;PRO=114;QA=6633;QR=127828;RO=4282;RPL=130;RPP=10.916;RPPR=426.653;RPR=101;RUN=1;SAF=109;SAP=4.59895;SAR=122;SRF=2294;SRP=50.4947;SRR=1988;TYPE=complex;technolog…	GT:DP:AD:RO:QR:AO:QA:GL	1:244:0,230:0:0:230:6609:-599.911,0	0:227:201,0:201:5726:0:0:0,-518.205	0:365:326,0:326:9605:0:0:0,-869.847	0:411:370,0:370:11055:0:0:0,-1003.73	0:420:403,0:403:12924:0:0:0,-1178.88	0:199:172,0:172:5037:0:0:0,-458.337	0:224:200,0:200:6113:0:0:0,-560.959	0:288:256,0:256:7561:0:0:0,-686.8	0:329:293,0:293:8881:0:0:0,-808.026	0:278:242,0:242:7259:0:0:0,-664.506	0:266:243,0:243:7094:0:0:0,-652.341	0:401:354,0:354:10646:0:0:0,-968.747	0:255:232,0:232:6681:0:0:0,-609.44	0:278:244,1:244:7188:1:24:0,-649.297	0:280:242,0:242:7337:0:0:0,-661.263	0:355:314,0:314:9198:0:0:0,-837.008	0:216:190,0:190:5523:0:0:0,-499.66	GGA	missense_variant	MODERATE	L_00276	GENE_L_00276	transcript	L_00276_gene	protein_coding	2018-01-01	c.1586_1588delTGGinsGGA	p.ValGlu529GlyLys	1586/2982	1586/2982	529/993
scf7180000000002-quiver	280573	.	C	T	6508.93	.	AB=0;ABP=0;AC=1;AF=0.0588235;AN=17;AO=260;CIGAR=1X;DP=4973;DPB=4973;DPRA=1.12636;EPP=13.8343;EPPR=145.843;GTI=0;LEN=1;MEANALT=2.5;MQM=59.8077;MQMR=59.9194;NS=17;NUMALT=1;ODDS=1338.87;PAIRED=1;PAIREDR=0.998071;PAO=0;PQA=0;PQR=0;PRO=0;QA=7467;QR=153506;RO=4666;RPL=142;RPP=7.82095;RPPR=168.321;RPR=118;RUN=1;SAF=116;SAP=9.55812;SAR=144;SRF=2197;SRP=37.4411;SRR=2469;TYPE=snp;technology.illumina=1	GT:DP:AD:RO:QR:AO:QA:GL	1:255:0,252:0:0:252:7364:-662.639,0	0:221:218,1:218:7143:1:13:0,-641.594	0:351:343,0:343:11385:0:0:0,-1024.3	0:407:404,0:404:13131:0:0:0,-1181.45	0:389:388,1:388:13038:1:14:0,-1171.87	0:186:185,0:185:5928:0:0:0,-532.896	0:230:229,0:229:7452:0:0:0,-670.624	0:284:280,0:280:9204:0:0:0,-828.207	0:334:326,1:326:10835:1:8:0,-974.2	0:276:273,0:273:9050:0:0:0,-814.347	0:273:270,1:270:8822:1:21:0,-791.921	0:389:386,1:386:12596:1:8:0,-1132.56	0:256:254,0:254:8201:0:0:0,-737.843	0:280:278,1:278:9249:1:13:0,-830.68	0:283:282,0:282:9062:0:0:0,-812.65	0:347:341,2:341:11401:2:26:0,-1023.48	0:212:209,0:209:7009:0:0:0,-630.753	T	missense_variant	MODERATE	L_00276	GENE_L_00276	transcript	L_00276_gene	protein_coding	2018-01-01	c.1595C>T	p.Thr532Ile	1595/2982	1595/2982	532/993
scf7180000000002-quiver	280580	.	C	A	5909.84	.	AB=0;ABP=0;AC=1;AF=0.0588235;AN=17;AO=308;CIGAR=1X;DP=5408;DPB=5408;DPRA=1.6275;EPP=17.9286;EPPR=30.5066;GTI=0;LEN=1;MEANALT=2.375;MQM=59.711;MQMR=59.8981;NS=17;NUMALT=1;ODDS=1360.79;PAIRED=0.996753;PAIREDR=0.99822;PAO=0;PQA=0;PQR=0;PRO=0;QA=7512;QR=162185;RO=5055;RPL=175;RPP=15.4469;RPPR=77.7077;RPR=133;RUN=1;SAF=152;SAP=3.1231;SAR=156;SRF=2497;SRP=4.60873;SRR=2558;TYPE=snp;technology.illumina=1	GT:DP:AD:RO:QR:AO:QA:GL	1:276:11,251:11:141:251:6858:-604.236,0	0:232:228,3:228:7173:3:39:0,-641.955	0:371:362,5:362:11700:5:64:0,-1046.95	0:427:423,3:423:13545:3:34:0,-1215.56	0:417:414,1:414:13744:1:14:0,-1235.39	0:200:196,0:196:6280:0:0:0,-564.521	0:256:254,1:254:8210:1:13:0,-736.1	0:296:290,4:290:9235:4:47:0,-826.743	0:354:348,5:348:11344:5:50:0,-1016.1	0:302:298,3:298:9569:3:38:0,-857.602	0:305:300,5:300:9382:5:59:0,-838.896	0:450:446,3:446:14526:3:43:0,-1301.62	0:273:266,4:266:8416:4:37:0,-753.905	0:316:308,5:308:9782:5:45:0,-875.803	0:312:303,6:303:9751:6:63:0,-871.057	0:385:376,6:376:11966:6:79:0,-1070.03	0:236:232,3:232:7421:3:29:0,-665.201	A	missense_variant	MODERATE	L_00276	GENE_L_00276	transcript	L_00276_gene	protein_coding	2018-01-01	c.1602C>A	p.His534Gln	1602/2982	1602/2982	534/993
scf7180000000002-quiver	280587	.	G	A	7379.07	.	AB=0;ABP=0;AC=1;AF=0.0588235;AN=17;AO=296;CIGAR=1X;DP=5370;DPB=5370;DPRA=1.09079;EPP=4.44817;EPPR=31.1658;GTI=0;LEN=1;MEANALT=2.4;MQM=59.6622;MQMR=59.8806;NS=17;NUMALT=1;ODDS=1468.12;PAIRED=0.993243;PAIREDR=0.998006;PAO=0;PQA=0;PQR=0;PRO=0;QA=8402;QR=160270;RO=5015;RPL=172;RPP=19.9126;RPPR=158.37;RPR=124;RUN=1;SAF=135;SAP=7.96947;SAR=161;SRF=2355;SRP=43.2897;SRR=2660;TYPE=snp;technology.illumina=1	GT:DP:AD:RO:QR:AO:QA:GL	1:295:0,291:0:0:291:8329:-749.203,0	0:233:229,0:229:7329:0:0:0,-659.531	0:353:348,0:348:11152:0:0:0,-1003.13	0:425:422,1:422:13252:1:8:0,-1191.23	0:407:406,0:406:13545:0:0:0,-1218.75	0:207:204,0:204:6557:0:0:0,-590.075	0:256:255,0:255:8099:0:0:0,-728.007	0:289:287,0:287:9301:0:0:0,-836.899	0:345:342,0:342:10831:0:0:0,-974.552	0:310:308,0:308:9788:0:0:0,-880.712	0:298:295,0:295:9174:0:0:0,-825.475	0:437:432,0:432:13950:0:0:0,-1255.11	0:267:264,1:264:8365:1:8:0,-751.911	0:312:303,2:303:9755:2:35:0,-874.226	0:322:315,0:315:10124:0:0:0,-910.286	0:379:371,1:371:11540:1:22:0,-1036.3	0:235:234,0:234:7508:0:0:0,-675.649	A	missense_variant	MODERATE	L_00276	GENE_L_00276	transcript	L_00276_gene	protein_coding	2018-01-01	c.1609G>A	p.Val537Ile	1609/2982	1609/2982	537/993
scf7180000000002-quiver	280609	.	G	A	7437.91	.	AB=0;ABP=0;AC=1;AF=0.0588235;AN=17;AO=301;CIGAR=1X;DP=5297;DPB=5297;DPRA=0.984425;EPP=7.51917;EPPR=32.2107;GTI=0;LEN=1;MEANALT=2.5;MQM=59.6578;MQMR=59.9057;NS=17;NUMALT=1;ODDS=1495.11;PAIRED=0.990033;PAIREDR=0.998384;PAO=0;PQA=0;PQR=0;PRO=0;QA=8494;QR=161717;RO=4950;RPL=161;RPP=6.19176;RPPR=45.1676;RPR=140;RUN=1;SAF=145;SAP=3.88322;SAR=156;SRF=2432;SRP=6.25479;SRR=2518;TYPE=snp;technology.illumin…	GT:DP:AD:RO:QR:AO:QA:GL	1:301:0,291:0:0:291:8389:-753.591,0	0:240:235,2:235:7641:2:26:0,-685.195	0:351:343,3:343:11071:3:24:0,-994.001	0:398:396,0:396:12876:0:0:0,-1156.03	0:402:400,0:400:13208:0:0:0,-1188.33	0:207:207,0:207:6715:0:0:0,-602.951	0:252:252,0:252:8105:0:0:0,-729.444	0:295:293,1:293:9499:1:8:0,-854.031	0:347:344,0:344:11260:0:0:0,-1013.16	0:297:293,0:293:9516:0:0:0,-856.248	0:291:288,0:288:9502:0:0:0,-854.99	0:462:459,1:459:15034:1:13:0,-1349.45	0:267:266,1:266:8771:1:13:0,-788.041	0:281:278,0:278:9045:0:0:0,-813.883	0:319:314,1:314:10424:1:8:0,-937.232	0:350:348,0:348:11396:0:0:0,-1024.87	0:237:234,1:234:7654:1:13:0,-687.525	A	missense_variant	MODERATE	L_00276	GENE_L_00276	transcript	L_00276_gene	protein_coding	2018-01-01	c.1631G>A	p.Ser544Asn	1631/2982	1631/2982	544/993
scf7180000000002-quiver	280628	.	T	C	7110.1	.	AB=0;ABP=0;AC=1;AF=0.0588235;AN=17;AO=290;CIGAR=1X;DP=4990;DPB=4990;DPRA=0.796254;EPP=3.75908;EPPR=8.0117;GTI=0;LEN=1;MEANALT=2.33333;MQM=59.6897;MQMR=59.888;NS=17;NUMALT=1;ODDS=1191.67;PAIRED=0.982759;PAIREDR=0.998871;PAO=0;PQA=0;PQR=0;PRO=0;QA=8348;QR=128830;RO=4429;RPL=149;RPP=3.48952;RPPR=23.2145;RPR=141;RUN=1;SAF=131;SAP=8.88076;SAR=159;SRF=2118;SRP=21.2729;SRR=2311;TYPE=snp;technology.illum…	GT:DP:AD:RO:QR:AO:QA:GL	1:287:1,279:1:8:279:8014:-720.386,0	0:228:210,4:210:5877:4:115:0,-518.451	0:324:306,0:306:8786:0:0:0,-790.439	0:380:350,0:350:9934:0:0:0,-893.43	0:387:386,0:386:12734:0:0:0,-1145.78	0:201:191,2:191:5433:2:74:0,-481.901	0:244:232,0:232:6513:0:0:0,-586.033	0:275:258,2:258:7322:2:54:0,-653.382	0:332:305,0:305:9019:0:0:0,-811.459	0:278:260,2:260:7517:2:59:0,-671.056	0:272:254,0:254:7078:0:0:0,-636.778	0:400:384,0:384:11223:0:0:0,-1009.8	0:261:246,0:246:7036:0:0:0,-633.103	0:242:223,1:223:6526:1:32:0,-584.336	0:304:288,0:288:8057:0:0:0,-723.749	0:339:314,0:314:9371:0:0:0,-843.161	0:236:221,0:221:6396:0:0:0,-575.509	C	synonymous_variant	LOW	L_00276	GENE_L_00276	transcript	L_00276_gene	protein_coding	2018-01-01	c.1650T>C	p.Ser550Ser	1650/2982	1650/2982	550/993
scf7180000000002-quiver	280706	.	A	T	6071.28	.	AB=0;ABP=0;AC=1;AF=0.0588235;AN=17;AO=372;CIGAR=1X;DP=4642;DPB=4642;DPRA=0;EPP=3.03365;EPPR=162.247;GTI=0;LEN=1;MEANALT=2;MQM=59.793;MQMR=59.8761;NS=17;NUMALT=1;ODDS=1161.18;PAIRED=0.986559;PAIREDR=0.999058;PAO=0;PQA=0;PQR=0;PRO=0;QA=8999;QR=132154;RO=4246;RPL=204;RPP=10.5754;RPPR=52.1574;RPR=168;RUN=1;SAF=167;SAP=11.4393;SAR=205;SRF=2274;SRP=49.6535;SRR=1972;TYPE=snp;technology.illumina=1	GT:DP:AD:RO:QR:AO:QA:GL	1:259:12,247:12:193:247:7047:-616.728,0	0:226:215,10:215:6782:10:201:0,-592.139	0:291:283,7:283:8899:7:91:0,-790.714	0:380:367,13:367:11600:13:211:0,-1024.69	0:329:328,1:328:10962:1:14:0,-985.093	0:186:178,6:178:5290:6:111:0,-466.04	0:241:236,4:236:7240:4:65:0,-645.615	0:264:247,12:247:7853:12:136:0,-694.401	0:286:277,9:277:8420:9:149:0,-743.578	0:248:242,4:242:7526:4:56:0,-672.181	0:243:234,9:234:7252:9:157:0,-638.357	0:393:379,11:379:11668:11:132:0,-1032.71	0:250:241,7:241:7478:7:76:0,-666.062	0:245:234,9:234:7241:9:131:0,-639.769	0:255:248,5:248:7597:5:86:0,-675.143	0:327:313,12:313:9529:12:230:0,-836.576	0:219:212,6:212:6624:6:106:0,-586.308	T	synonymous_variant	LOW	L_00276	GENE_L_00276	transcript	L_00276_gene	protein_coding	2018-01-01	c.1728A>T	p.Leu576Leu	1728/2982	1728/2982	576/993
scf7180000000002-quiver	280721	.	A	G	6410.11	.	AB=0;ABP=0;AC=1;AF=0.0588235;AN=17;AO=275;CIGAR=1X;DP=5005;DPB=5005;DPRA=1.02104;EPP=3.0182;EPPR=28.5657;GTI=0;LEN=1;MEANALT=2.84615;MQM=59.6255;MQMR=59.8832;NS=17;NUMALT=1;ODDS=1475.98;PAIRED=0.963636;PAIREDR=0.999783;PAO=0;PQA=0;PQR=0;PRO=0;QA=7817;QR=143052;RO=4613;RPL=190;RPP=90.0666;RPPR=4.76188;RPR=85;RUN=1;SAF=159;SAP=17.6105;SAR=116;SRF=2372;SRP=11.0885;SRR=2241;TYPE=snp;technology.illumi…	GT:DP:AD:RO:QR:AO:QA:GL	1:254:1,248:1:13:248:7345:-659.71,0	0:244:229,6:229:6921:6:212:0,-603.601	0:337:326,2:326:9965:2:21:0,-894.762	0:396:386,2:386:12139:2:29:0,-1089.55	0:356:356,0:356:11726:0:0:0,-1055.23	0:220:209,0:209:6649:0:0:0,-598.284	0:256:249,2:249:7707:2:26:0,-691.139	0:284:275,3:275:8698:3:34:0,-777.441	0:306:304,0:304:9438:0:0:0,-849.135	0:287:277,1:277:8528:1:8:0,-766.556	0:246:240,1:240:7283:1:13:0,-654.216	0:408:398,3:398:12370:3:34:0,-1107.13	0:271:263,2:263:7993:2:26:0,-716.883	0:264:253,2:253:7568:2:21:0,-678.906	0:277:266,0:266:8396:0:0:0,-753.927	0:356:347,1:347:10575:1:22:0,-949.525	0:243:234,2:234:7083:2:26:0,-634.794	G	synonymous_variant	LOW	L_00276	GENE_L_00276	transcript	L_00276_gene	protein_coding	2018-01-01	c.1743A>G	p.Gly581Gly	1743/2982	1743/2982	581/993
scf7180000000002-quiver	280764	.	GGC	AGT	2087.29	.	AB=0;ABP=0;AC=1;AF=0.0588235;AN=17;AO=104;CIGAR=1X1M1X;DP=4600;DPB=4652.33;DPRA=0.391982;EPP=3.09382;EPPR=339.062;GTI=0;LEN=3;MEANALT=3;MQM=55.9615;MQMR=59.9326;NS=17;NUMALT=1;ODDS=480.617;PAIRED=0.980769;PAIREDR=0.999298;PAO=8;PQA=194;PQR=1953;PRO=73;QA=2946;QR=137196;RO=4271;RPL=104;RPP=228.843;RPPR=421.264;RPR=0;RUN=1;SAF=53;SAP=3.09382;SAR=51;SRF=2139;SRP=3.03521;SRR=2132;TYPE=complex;technol…	GT:DP:AD:RO:QR:AO:QA:GL	1:110:0,104:0:0:104:2946:-273.777,0	0:234:218,0:218:6911:0:0:0,-631.649	0:338:322,0:322:10496:0:0:0,-951.898	0:369:349,0:349:11249:0:0:0,-1026.71	0:324:316,0:316:10364:0:0:0,-943.241	0:208:197,0:197:6232:0:0:0,-561.788	0:246:231,0:231:7463:0:0:0,-689.494	0:283:268,0:268:8601:0:0:0,-776.241	0:279:271,0:271:8861:0:0:0,-802.002	0:325:303,0:303:9697:0:0:0,-885.976	0:217:210,0:210:6685:0:0:0,-604.645	0:369:346,0:346:10963:0:0:0,-1000.29	0:214:204,0:204:6564:0:0:0,-605.163	0:232:219,0:219:7034:0:0:0,-641.651	0:275:260,0:260:8242:0:0:0,-755.921	0:357:347,0:347:11137:0:0:0,-1033.51	0:220:210,0:210:6697:0:0:0,-607.717	AGT	missense_variant	MODERATE	L_00276	GENE_L_00276	transcript	L_00276_gene	protein_coding	2018-01-01	c.1786_1788delGGCinsAGT	p.Gly596Ser	1786/2982	1786/2982	596/993
scf7180000000002-quiver	280772	.	T	C	2467.65	.	AB=0;ABP=0;AC=1;AF=0.0588235;AN=17;AO=133;CIGAR=1X;DP=4603;DPB=4603;DPRA=1.10968;EPP=7.72876;EPPR=311.83;GTI=0;LEN=1;MEANALT=2.78571;MQM=56.8045;MQMR=59.9271;NS=17;NUMALT=1;ODDS=568.197;PAIRED=0.969925;PAIREDR=0.999538;PAO=0;PQA=0;PQR=0;PRO=0;QA=3862;QR=132707;RO=4333;RPL=115;RPP=156.63;RPPR=162.989;RPR=18;RUN=1;SAF=59;SAP=6.68384;SAR=74;SRF=2154;SRP=3.32352;SRR=2179;TYPE=snp;technology.illumina=1	GT:DP:AD:RO:QR:AO:QA:GL	1:110:0,110:0:0:110:3546:-312.365,0	0:234:224,2:224:6765:2:40:0,-605.086	0:337:324,3:324:9844:3:34:0,-882.676	0:370:355,1:355:10983:1:13:0,-985.714	0:317:316,0:316:10617:0:0:0,-955.333	0:210:205,0:205:6309:0:0:0,-567.71	0:245:236,1:236:7108:1:8:0,-638.735	0:284:276,1:276:8198:1:8:0,-736.954	0:276:266,2:266:7992:2:26:0,-716.534	0:324:307,2:307:9656:2:16:0,-867.352	0:218:213,0:213:6556:0:0:0,-589.946	0:374:355,3:355:11030:3:82:0,-985.009	0:216:205,1:205:6030:1:13:0,-540.561	0:236:225,2:225:6875:2:21:0,-616.528	0:279:269,1:269:8146:1:8:0,-732.234	0:356:345,3:345:10399:3:34:0,-932.48	0:217:212,1:212:6199:1:13:0,-556.704	C	synonymous_variant	LOW	L_00276	GENE_L_00276	transcript	L_00276_gene	protein_coding	2018-01-01	c.1794T>C	p.Asp598Asp	1794/2982	1794/2982	598/993
scf7180000000002-quiver	280991	.	C	T	4938.24	.	AB=0;ABP=0;AC=1;AF=0.0588235;AN=17;AO=209;CIGAR=1X;DP=3601;DPB=3601;DPRA=1.05899;EPP=4.26747;EPPR=31.503;GTI=0;LEN=1;MEANALT=2.42857;MQM=59.6172;MQMR=59.9276;NS=17;NUMALT=1;ODDS=994.579;PAIRED=0.961722;PAIREDR=0.999099;PAO=0;PQA=0;PQR=0;PRO=0;QA=5669;QR=106332;RO=3329;RPL=118;RPP=10.5845;RPPR=338.345;RPR=91;RUN=1;SAF=108;SAP=3.5194;SAR=101;SRF=1702;SRP=6.67943;SRR=1627;TYPE=snp;technology.illumin…	GT:DP:AD:RO:QR:AO:QA:GL	1:206:0,202:0:0:202:5598:-503.563,0	0:180:176,0:176:5642:0:0:0,-507.571	0:197:188,1:188:6019:1:13:0,-540.49	0:252:248,0:248:7846:0:0:0,-706.015	0:227:226,0:226:7421:0:0:0,-667.813	0:143:140,0:140:4504:0:0:0,-405.366	0:159:158,0:158:4850:0:0:0,-436.535	0:210:205,0:205:6772:0:0:0,-609.422	0:234:232,0:232:7449:0:0:0,-670.245	0:214:210,1:210:6764:1:8:0,-607.995	0:190:190,0:190:6161:0:0:0,-554.546	0:290:284,1:284:8883:1:8:0,-798.521	0:215:210,2:210:6831:2:21:0,-612.814	0:219:215,0:215:6730:0:0:0,-605.607	0:228:218,1:218:6959:1:13:0,-625.002	0:254:249,0:249:7868:0:0:0,-707.858	0:183:180,1:180:5633:1:8:0,-506.125	T	synonymous_variant	LOW	L_00276	GENE_L_00276	transcript	L_00276_gene	protein_coding	2018-01-01	c.2013C>T	p.Pro671Pro	2013/2982	2013/2982	671/993
scf7180000000002-quiver	281021	.	TGCT	CGCC	3737.09	.	AB=0;ABP=0;AC=1;AF=0.0588235;AN=17;AO=140;CIGAR=1X2M1X;DP=3266;DPB=3306;DPRA=0.743351;EPP=8.03571;EPPR=77.7654;GTI=0;LEN=4;MEANALT=5;MQM=59.6286;MQMR=59.8897;NS=17;NUMALT=1;ODDS=860.496;PAIRED=0.978571;PAIREDR=0.998953;PAO=8;PQA=256;PQR=2044;PRO=72;QA=4035;QR=90424;RO=2864;RPL=80;RPP=9.21451;RPPR=67.6571;RPR=60;RUN=1;SAF=83;SAP=13.4954;SAR=57;SRF=1565;SRP=56.6572;SRR=1299;TYPE=complex;technology.…	GT:DP:AD:RO:QR:AO:QA:GL	1:145:0,140:0:0:140:4035:-385.943,0	0:162:147,0:147:4705:0:0:0,-437.612	0:185:169,0:169:5378:0:0:0,-486.179	0:248:223,0:223:6887:0:0:0,-630.483	0:195:195,0:195:6543:0:0:0,-597.802	0:134:126,0:126:3914:0:0:0,-366.359	0:154:141,0:141:4377:0:0:0,-400.684	0:209:190,0:190:6109:0:0:0,-560.549	0:199:186,0:186:5896:0:0:0,-536.627	0:202:187,0:187:5856:0:0:0,-555.804	0:165:152,0:152:4783:0:0:0,-433.836	0:262:237,0:237:7286:0:0:0,-658.924	0:207:189,0:189:5996:0:0:0,-548.434	0:204:188,0:188:5955:0:0:0,-547.619	0:196:179,0:179:5508:0:0:0,-500.579	0:229:203,0:203:6427:0:0:0,-609.767	0:170:152,0:152:4804:0:0:0,-445.943	CGCC	synonymous_variant	LOW	L_00276	GENE_L_00276	transcript	L_00276_gene	protein_coding	2018-01-01	c.2043_2046delTGCTinsCGCC	p.681	2043/2982	2043/2982	681/993
scf7180000000002-quiver	281029	.	CTTTC	GTTTT	3554.58	.	AB=0;ABP=0;AC=1;AF=0.0588235;AN=17;AO=144;CIGAR=1X3M1X;DP=3174;DPB=3348;DPRA=0.821464;EPP=3.07062;EPPR=85.0203;GTI=0;LEN=5;MEANALT=7;MQM=59.7778;MQMR=59.9758;NS=17;NUMALT=1;ODDS=818.471;PAIRED=0.986111;PAIREDR=0.998109;PAO=6;PQA=192;PQR=10029;PRO=357;QA=3886;QR=84100;RO=2644;RPL=92;RPP=27.1378;RPPR=119.12;RPR=52;RUN=1;SAF=79;SAP=5.96592;SAR=65;SRF=1360;SRP=7.75403;SRR=1284;TYPE=complex;technology…	GT:DP:AD:RO:QR:AO:QA:GL	1:155:0,144:0:0:144:3886:-366.976,0	0:163:148,0:148:4794:0:0:0,-466.74	0:175:160,0:160:4995:0:0:0,-500.856	0:243:215,0:215:6801:0:0:0,-666.369	0:187:181,0:181:6127:0:0:0,-612.504	0:119:105,0:105:3274:0:0:0,-345.848	0:152:127,0:127:4074:0:0:0,-418.146	0:202:174,0:174:5561:0:0:0,-557.26	0:188:161,0:161:5128:0:0:0,-536.465	0:205:183,0:183:5771:0:0:0,-580.227	0:146:124,0:124:3894:0:0:0,-409.776	0:261:234,0:234:7379:0:0:0,-745.38	0:197:172,0:172:5530:0:0:0,-555.748	0:198:162,0:162:5196:0:0:0,-512.71	0:188:157,0:157:4829:0:0:0,-486.149	0:229:200,0:200:6395:0:0:0,-627.17	0:166:141,0:141:4352:0:0:0,-448.93	GTTTT	missense_variant	MODERATE	L_00276	GENE_L_00276	transcript	L_00276_gene	protein_coding	2018-01-01	c.2051_2055delCTTTCinsGTTTT	p.Ala684Gly	2051/2982	2051/2982	684/993
scf7180000000002-quiver	281069	.	CAAG	TAAA	1765.42	.	AB=0;ABP=0;AC=1;AF=0.0588235;AN=17;AO=93;CIGAR=1X2M1X;DP=3344;DPB=3360;DPRA=0.483056;EPP=3.22044;EPPR=21.0868;GTI=0;LEN=4;MEANALT=5;MQM=56.7204;MQMR=59.8919;NS=17;NUMALT=1;ODDS=406.504;PAIRED=0.978495;PAIREDR=0.997636;PAO=2;PQA=50;PQR=692;PRO=25;QA=2395;QR=91872;RO=2961;RPL=87;RPP=156.204;RPPR=167.084;RPR=6;RUN=1;SAF=48;SAP=3.22044;SAR=45;SRF=1532;SRP=10.7905;SRR=1429;TYPE=complex;technology.illu…	GT:DP:AD:RO:QR:AO:QA:GL	1:98:0,93:0:0:93:2395:-214.045,0	0:172:155,0:155:4896:0:0:0,-440.649	0:191:178,0:178:5533:0:0:0,-497.994	0:280:257,0:257:8138:0:0:0,-737.527	0:190:189,0:189:6235:0:0:0,-564.027	0:130:111,0:111:3462:0:0:0,-314.052	0:157:148,0:148:4546:0:0:0,-410.833	0:226:206,0:206:6400:0:0:0,-580.373	0:199:184,0:184:5666:0:0:0,-517.786	0:224:207,0:207:6499:0:0:0,-587.53	0:173:154,0:154:4636:0:0:0,-419.138	0:306:273,0:273:8415:0:0:0,-767.888	0:191:175,0:175:5447:0:0:0,-494.877	0:204:182,0:182:5562:0:0:0,-505.716	0:195:173,0:173:5252:0:0:0,-477.822	0:244:224,0:224:6872:0:0:0,-623.058	0:164:145,0:145:4313:0:0:0,-388.069	TAAA	synonymous_variant	LOW	L_00276	GENE_L_00276	transcript	L_00276_gene	protein_coding	2018-01-01	c.2091_2094delCAAGinsTAAA	p.697	2091/2982	2091/2982	697/993
scf7180000000002-quiver	281079	.	GAT	CAA	1844.46	.	AB=0;ABP=0;AC=1;AF=0.0588235;AN=17;AO=86;CIGAR=1X1M1X;DP=3214;DPB=3230.67;DPRA=0.460948;EPP=4.62628;EPPR=29.1315;GTI=0;LEN=3;MEANALT=2;MQM=56.4535;MQMR=59.8913;NS=17;NUMALT=1;ODDS=424.704;PAIRED=0.976744;PAIREDR=0.99828;PAO=2;PQA=69;PQR=707;PRO=38;QA=2581;QR=92149;RO=2907;RPL=86;RPP=189.757;RPPR=41.5015;RPR=0;RUN=1;SAF=47;SAP=4.62628;SAR=39;SRF=1542;SRP=26.4125;SRR=1365;TYPE=complex;technology.il…	GT:DP:AD:RO:QR:AO:QA:GL	1:90:0,86:0:0:86:2581:-230.324,0	0:165:146,0:146:4661:0:0:0,-427.124	0:187:174,0:174:5492:0:0:0,-496.676	0:262:240,0:240:7716:0:0:0,-703.703	0:177:171,0:171:5713:0:0:0,-519.863	0:135:126,0:126:3862:0:0:0,-350.705	0:140:136,0:136:4347:0:0:0,-397.155	0:218:200,0:200:6367:0:0:0,-575.868	0:197:185,0:185:5742:0:0:0,-515.31	0:226:218,0:218:7010:0:0:0,-632.773	0:153:139,0:139:4264:0:0:0,-385.949	0:295:275,0:275:8669:0:0:0,-781.31	0:183:163,0:163:5218:0:0:0,-473.627	0:188:179,0:179:5586:0:0:0,-503.46	0:192:179,0:179:5563:0:0:0,-506.592	0:243:225,0:225:7250:0:0:0,-657.524	0:163:151,0:151:4689:0:0:0,-424.011	CAA	missense_variant	MODERATE	L_00276	GENE_L_00276	transcript	L_00276_gene	protein_coding	2018-01-01	c.2101_2103delGATinsCAA	p.Asp701Gln	2101/2982	2101/2982	701/993
scf7180000000002-quiver	281198	.	T	C	628.551	.	AB=0;ABP=0;AC=1;AF=0.0588235;AN=17;AO=55;CIGAR=1X;DP=2761;DPB=2761;DPRA=0.923656;EPP=11.8936;EPPR=171.354;GTI=0;LEN=1;MEANALT=2.33333;MQM=32.5091;MQMR=59.768;NS=17;NUMALT=1;ODDS=144.729;PAIRED=1;PAIREDR=0.998111;PAO=0;PQA=0;PQR=0;PRO=0;QA=1740;QR=82923;RO=2647;RPL=13;RPP=36.2141;RPPR=96.1769;RPR=42;RUN=1;SAF=15;SAP=27.6861;SAR=40;SRF=1467;SRP=70.5819;SRR=1180;TYPE=snp;technology.illumina=1	GT:DP:AD:RO:QR:AO:QA:GL	1:50:0,49:0:0:49:1643:-101.825,0	0:135:131,1:131:4070:1:13:0,-365.073	0:168:164,1:164:5285:1:13:0,-474.287	0:238:232,0:232:7305:0:0:0,-654.42	0:147:147,0:147:4984:0:0:0,-448.704	0:122:121,0:121:3688:0:0:0,-331.717	0:121:119,0:119:3745:0:0:0,-337.076	0:171:167,0:167:5242:0:0:0,-471.694	0:169:164,0:164:5125:0:0:0,-460.949	0:152:150,1:150:4782:1:37:0,-426.926	0:156:153,0:153:4641:0:0:0,-417.496	0:271:259,2:259:8146:2:26:0,-730.632	0:147:143,0:143:4505:0:0:0,-405.385	0:149:143,1:143:4328:1:8:0,-386.337	0:189:186,0:186:5757:0:0:0,-517.751	0:233:226,0:226:6883:0:0:0,-619.374	0:143:142,0:142:4437:0:0:0,-398.838	C	synonymous_variant	LOW	L_00276	GENE_L_00276	transcript	L_00276_gene	protein_coding	2018-01-01	c.2220T>C	p.Tyr740Tyr	2220/2982	2220/2982	740/993
scf7180000000002-quiver	281340	.	A	G	6422.13	.	AB=0;ABP=0;AC=1;AF=0.0588235;AN=17;AO=260;CIGAR=1X;DP=3418;DPB=3418;DPRA=1.19162;EPP=12.665;EPPR=36.7904;GTI=0;LEN=1;MEANALT=2;MQM=59.8846;MQMR=59.888;NS=17;NUMALT=1;ODDS=778.876;PAIRED=0.992308;PAIREDR=0.997027;PAO=0;PQA=0;PQR=0;PRO=0;QA=7428;QR=90626;RO=3027;RPL=156;RPP=25.5936;RPPR=42.6269;RPR=104;RUN=1;SAF=143;SAP=8.65613;SAR=117;SRF=1510;SRP=3.04545;SRR=1517;TYPE=snp;technology.illumina=1	GT:DP:AD:RO:QR:AO:QA:GL	1:259:2,255:2:45:255:7326:-658.452,0	0:178:167,2:167:4745:2:49:0,-422.6	0:197:185,0:185:5667:0:0:0,-509.958	0:270:256,1:256:7539:1:8:0,-677.484	0:170:170,0:170:5738:0:0:0,-516.535	0:132:127,0:127:3689:0:0:0,-332.017	0:147:145,0:145:4456:0:0:0,-398.23	0:208:198,0:198:5888:0:0:0,-529.785	0:200:198,0:198:6020:0:0:0,-541.755	0:205:196,0:196:5809:0:0:0,-522.709	0:157:150,0:150:4551:0:0:0,-409.496	0:275:266,0:266:7924:0:0:0,-712.315	0:193:186,0:186:5471:0:0:0,-492.341	0:145:136,0:136:4034:0:0:0,-363.038	0:210:196,2:196:5502:2:45:0,-491.047	0:291:278,0:278:8371:0:0:0,-753.233	0:181:171,0:171:5177:0:0:0,-465.729	G	missense_variant	MODERATE	L_00276	GENE_L_00276	transcript	L_00276_gene	protein_coding	2018-01-01	c.2362A>G	p.Asn788Asp	2362/2982	2362/2982	788/993
scf7180000000002-quiver	281399	.	A	C	4107.39	.	AB=0;ABP=0;AC=1;AF=0.0588235;AN=17;AO=184;CIGAR=1X;DP=3973;DPB=3973;DPRA=1.30871;EPP=10.9881;EPPR=35.3249;GTI=0;LEN=1;MEANALT=2.14286;MQM=57.7283;MQMR=59.906;NS=17;NUMALT=1;ODDS=945.761;PAIRED=0.98913;PAIREDR=0.997844;PAO=0;PQA=0;PQR=0;PRO=0;QA=5598;QR=117262;RO=3711;RPL=179;RPP=360.312;RPPR=218.606;RPR=5;RUN=1;SAF=102;SAP=7.73089;SAR=82;SRF=1800;SRP=10.2199;SRR=1911;TYPE=snp;technology.illumina=1	GT:DP:AD:RO:QR:AO:QA:GL	1:169:1,167:1:32:167:5382:-473.481,0	0:204:202,0:202:6144:0:0:0,-552.773	0:248:239,1:239:7796:1:8:0,-700.283	0:335:324,2:324:9966:2:35:0,-891.799	0:235:233,1:233:7862:1:14:0,-706.217	0:154:150,0:150:4723:0:0:0,-425.092	0:201:198,0:198:6164:0:0:0,-554.705	0:249:245,1:245:7767:1:8:0,-698.152	0:248:240,1:240:7706:1:25:0,-691.087	0:197:189,2:189:5988:2:35:0,-535.471	0:197:192,1:192:6117:1:8:0,-549.726	0:335:323,1:323:10294:1:8:0,-925.248	0:231:228,1:228:6932:1:13:0,-622.616	0:176:171,2:171:5348:2:16:0,-479.656	0:270:265,1:265:8169:1:22:0,-733.01	0:326:317,1:317:10132:1:8:0,-910.92	0:198:194,2:194:6122:2:16:0,-549.528	C	synonymous_variant	LOW	L_00276	GENE_L_00276	transcript	L_00276_gene	protein_coding	2018-01-01	c.2421A>C	p.Gly807Gly	2421/2982	2421/2982	807/993
scf7180000000002-quiver	281522	.	C	T	7949.56	.	AB=0;ABP=0;AC=1;AF=0.0588235;AN=17;AO=334;CIGAR=1X;DP=5930;DPB=5930;DPRA=1.03487;EPP=28.0017;EPPR=686.288;GTI=0;LEN=1;MEANALT=2.33333;MQM=59.9491;MQMR=59.8483;NS=17;NUMALT=1;ODDS=1582.93;PAIRED=1;PAIREDR=0.99783;PAO=0;PQA=0;PQR=0;PRO=0;QA=9244;QR=179024;RO=5529;RPL=133;RPP=33.0728;RPPR=25.0702;RPR=201;RUN=1;SAF=159;SAP=4.67466;SAR=175;SRF=2986;SRP=80.0856;SRR=2543;TYPE=snp;technology.illumina=1	GT:DP:AD:RO:QR:AO:QA:GL	1:335:2,320:2:74:320:9075:-809.902,0	0:260:256,3:256:8101:3:43:0,-722.673	0:328:325,0:325:10634:0:0:0,-956.32	0:512:506,2:506:16481:2:16:0,-1481.4	0:374:372,1:372:12558:1:36:0,-1126.61	0:234:232,0:232:7120:0:0:0,-638.395	0:278:276,0:276:8540:0:0:0,-768.46	0:317:312,0:312:10149:0:0:0,-912.762	0:345:342,1:342:11166:1:8:0,-1003.96	0:353:350,1:350:11154:1:8:0,-1000.88	0:313:303,1:303:9906:1:13:0,-889.963	0:469:464,0:464:15000:0:0:0,-1349.3	0:349:348,1:348:11215:1:8:0,-1008.4	0:345:342,0:342:11234:0:0:0,-1010.67	0:349:338,4:338:10793:4:37:0,-966.177	0:452:444,0:444:14478:0:0:0,-1302.62	0:317:317,0:317:10421:0:0:0,-937.764	T	synonymous_variant	LOW	L_00276	GENE_L_00276	transcript	L_00276_gene	protein_coding	2018-01-01	c.2544C>T	p.Tyr848Tyr	2544/2982	2544/2982	848/993
scf7180000000002-quiver	281603	.	TACA	CAGC	5111.94	.	AB=0;ABP=0;AC=1;AF=0.0588235;AN=17;AO=223;CIGAR=1X1M2X;DP=5979;DPB=6087.75;DPRA=0.75069;EPP=3.02004;EPPR=222.682;GTI=0;LEN=4;MEANALT=8.5;MQM=59.5112;MQMR=59.8754;NS=17;NUMALT=1;ODDS=1177.07;PAIRED=1;PAIREDR=0.99843;PAO=3;PQA=96;PQR=6309;PRO=267;QA=5943;QR=160160;RO=5096;RPL=150;RPP=60.7442;RPPR=30.0702;RPR=73;RUN=1;SAF=146;SAP=49.3707;SAR=77;SRF=2945;SRP=271.647;SRR=2151;TYPE=complex;technology.i…	GT:DP:AD:RO:QR:AO:QA:GL	1:236:0,220:0:0:220:5876:-537.23,0	0:308:274,3:274:8514:3:67:0,-788.466	0:357:314,0:314:9903:0:0:0,-920.096	0:521:458,0:458:14171:0:0:0,-1309.74	0:415:411,0:411:13914:0:0:0,-1289.93	0:269:234,0:234:7353:0:0:0,-698.16	0:291:252,0:252:8006:0:0:0,-736.832	0:353:312,0:312:9701:0:0:0,-909.515	0:353:313,0:313:9843:0:0:0,-918.671	0:406:353,0:353:10982:0:0:0,-1019.79	0:298:261,0:261:8152:0:0:0,-758.012	0:453:402,0:402:12592:0:0:0,-1182.26	0:335:287,0:287:8958:0:0:0,-854.164	0:329:300,0:300:9418:0:0:0,-881.822	0:338:296,0:296:9100:0:0:0,-840.134	0:424:372,0:372:11467:0:0:0,-1095.81	0:293:257,0:257:8086:0:0:0,-760.596	CAGC	missense_variant	MODERATE	L_00276	GENE_L_00276	transcript	L_00276_gene	protein_coding	2018-01-01	c.2625_2628delTACAinsCAGC	p.Thr875Ser	2625/2982	2625/2982	875/993
scf7180000000002-quiver	281615	.	A	T	5505.05	.	AB=0;ABP=0;AC=1;AF=0.0588235;AN=17;AO=413;CIGAR=1X;DP=5910;DPB=5910;DPRA=0;EPP=82.5556;EPPR=329.097;GTI=0;LEN=1;MEANALT=2.70588;MQM=59.4479;MQMR=59.823;NS=17;NUMALT=1;ODDS=1267.58;PAIRED=1;PAIREDR=0.998346;PAO=0;PQA=0;PQR=0;PRO=0;QA=9696;QR=158419;RO=5442;RPL=294;RPP=164.03;RPPR=16.2275;RPR=119;RUN=1;SAF=211;SAP=3.43618;SAR=202;SRF=3027;SRP=152.461;SRR=2415;TYPE=snp;technology.illumina=1	GT:DP:AD:RO:QR:AO:QA:GL	1:235:6,228:6:96:228:6934:-615.025,0	0:302:290,9:290:8401:9:197:0,-738.141	0:356:341,13:341:9753:13:140:0,-864.881	0:522:495,19:495:14576:19:232:0,-1288.44	0:389:387,1:387:12930:1:14:0,-1162.16	0:278:265,11:265:7780:11:163:0,-685.266	0:274:265,6:265:7860:6:103:0,-697.959	0:345:326,15:326:9268:15:232:0,-813.037	0:347:333,13:333:9112:13:189:0,-802.346	0:411:400,9:400:11478:9:117:0,-1019.54	0:293:283,7:283:7862:7:124:0,-695.827	0:460:444,14:444:12866:14:240:0,-1136	0:327:308,16:308:9170:16:244:0,-803.081	0:311:301,8:301:8545:8:137:0,-754.699	0:338:322,9:322:9409:9:112:0,-832.073	0:430:404,20:404:11444:20:320:0,-1000.81	0:292:272,15:272:7869:15:198:0,-689.251	T	synonymous_variant	LOW	L_00276	GENE_L_00276	transcript	L_00276_gene	protein_coding	2018-01-01	c.2637A>T	p.Ser879Ser	2637/2982	2637/2982	879/993
scf7180000000002-quiver	281634	.	A	C	4735.98	.	AB=0;ABP=0;AC=1;AF=0.0588235;AN=17;AO=209;CIGAR=1X;DP=5989;DPB=5989;DPRA=0.873208;EPP=46.9073;EPPR=209.689;GTI=0;LEN=1;MEANALT=2.14286;MQM=59.4545;MQMR=59.861;NS=17;NUMALT=1;ODDS=1090.5;PAIRED=1;PAIREDR=0.998379;PAO=0;PQA=0;PQR=0;PRO=0;QA=6125;QR=161599;RO=5553;RPL=191;RPP=313.967;RPPR=327.547;RPR=18;RUN=1;SAF=139;SAP=52.4762;SAR=70;SRF=3244;SRP=344.872;SRR=2309;TYPE=snp;technology.illumina=1	GT:DP:AD:RO:QR:AO:QA:GL	1:206:1,203:1:8:203:6061:-544.251,0	0:308:290,0:290:8200:0:0:0,-737.827	0:374:359,1:359:10654:1:8:0,-957.849	0:531:500,0:500:14185:0:0:0,-1275.32	0:396:395,1:395:13437:1:14:0,-1207.75	0:289:280,0:280:7822:0:0:0,-703.835	0:280:269,1:269:7571:1:13:0,-680.12	0:346:326,1:326:9545:1:8:0,-856.161	0:348:339,1:339:9948:1:13:0,-893	0:412:398,0:398:11262:0:0:0,-1011.24	0:307:292,0:292:8185:0:0:0,-736.268	0:484:464,0:464:13359:0:0:0,-1202.02	0:322:309,0:309:8580:0:0:0,-771.987	0:322:307,1:307:8984:1:8:0,-804.432	0:361:350,0:350:9968:0:0:0,-896.113	0:433:421,0:421:12578:0:0:0,-1131.74	0:270:253,0:253:7313:0:0:0,-655.807	C	missense_variant	MODERATE	L_00276	GENE_L_00276	transcript	L_00276_gene	protein_coding	2018-01-01	c.2656A>C	p.Lys886Gln	2656/2982	2656/2982	886/993
scf7180000000002-quiver	281714	.	T	C	7231.09	.	AB=0;ABP=0;AC=1;AF=0.0588235;AN=17;AO=312;CIGAR=1X;DP=5586;DPB=5586;DPRA=1.07281;EPP=3.12166;EPPR=175.202;GTI=0;LEN=1;MEANALT=2.92857;MQM=59.5994;MQMR=59.8745;NS=17;NUMALT=1;ODDS=1422.55;PAIRED=1;PAIREDR=0.998615;PAO=0;PQA=0;PQR=0;PRO=0;QA=8823;QR=141416;RO=5053;RPL=131;RPP=20.4099;RPPR=673.404;RPR=181;RUN=1;SAF=97;SAP=99.9192;SAR=215;SRF=2027;SRP=431.89;SRR=3026;TYPE=snp;technology.illumina=1	GT:DP:AD:RO:QR:AO:QA:GL	1:277:2,272:2:16:272:8250:-740.456,0	0:262:248,5:248:7023:5:146:0,-618.752	0:345:320,4:320:8557:4:61:0,-764.447	0:452:425,3:425:11819:3:34:0,-1057.4	0:357:355,0:355:11259:0:0:0,-1013.11	0:252:236,1:236:6456:1:22:0,-577.843	0:265:254,0:254:7045:0:0:0,-633.929	0:330:318,3:318:8665:3:39:0,-776.128	0:333:318,2:318:8677:2:21:0,-778.866	0:350:333,4:333:9115:4:37:0,-813.977	0:291:274,2:274:7586:2:21:0,-680.704	0:467:445,4:445:12494:4:47:0,-1118.97	0:308:292,0:292:8313:0:0:0,-747.997	0:283:264,3:264:7326:3:24:0,-657.052	0:370:355,1:355:10297:1:8:0,-925.636	0:402:381,4:381:10380:4:61:0,-927.733	0:242:233,4:233:6388:4:52:0,-570.149	C	synonymous_variant	LOW	L_00276	GENE_L_00276	transcript	L_00276_gene	protein_coding	2018-01-01	c.2736T>C	p.Arg912Arg	2736/2982	2736/2982	912/993
scf7180000000002-quiver	281801	.	A	G	7249.08	.	AB=0;ABP=0;AC=1;AF=0.0588235;AN=17;AO=262;CIGAR=1X;DP=5061;DPB=5061;DPRA=1.01074;EPP=50.8821;EPPR=1071.82;GTI=0;LEN=1;MEANALT=1.66667;MQM=59.771;MQMR=59.876;NS=17;NUMALT=1;ODDS=1392.01;PAIRED=1;PAIREDR=0.998083;PAO=0;PQA=0;PQR=0;PRO=0;QA=8305;QR=141724;RO=4694;RPL=128;RPP=3.30867;RPPR=9.45163;RPR=134;RUN=1;SAF=129;SAP=3.14291;SAR=133;SRF=2223;SRP=31.4624;SRR=2471;TYPE=snp;technology.illumina=1	GT:DP:AD:RO:QR:AO:QA:GL	1:260:0,259:0:0:259:8216:-739.275,0	0:248:239,0:239:7180:0:0:0,-646.124	0:328:322,0:322:10047:0:0:0,-902.174	0:357:347,0:347:10308:0:0:0,-925.854	0:336:334,2:334:11300:2:57:0,-1011.51	0:216:213,0:213:6216:0:0:0,-559.305	0:247:244,0:244:7352:0:0:0,-660.877	0:289:281,0:281:8513:0:0:0,-766.037	0:281:274,0:274:8591:0:0:0,-772.858	0:298:294,0:294:8575:0:0:0,-769.51	0:315:303,0:303:8905:0:0:0,-799.491	0:424:420,0:420:12217:0:0:0,-1099.22	0:305:298,1:298:8723:1:32:0,-781.994	0:254:250,0:250:7756:0:0:0,-697.888	0:306:298,0:298:8618:0:0:0,-775.218	0:344:333,0:333:10012:0:0:0,-900.714	0:253:244,0:244:7411:0:0:0,-666.879	G	synonymous_variant	LOW	L_00276	GENE_L_00276	transcript	L_00276_gene	protein_coding	2018-01-01	c.2823A>G	p.Val941Val	2823/2982	2823/2982	941/993
scf7180000000002-quiver	281822	.	G	A	5811.36	.	AB=0;ABP=0;AC=1;AF=0.0588235;AN=17;AO=241;CIGAR=1X;DP=4639;DPB=4639;DPRA=1.01543;EPP=6.98382;EPPR=8.39962;GTI=0;LEN=1;MEANALT=2.1;MQM=59.7842;MQMR=59.8171;NS=17;NUMALT=1;ODDS=1338.11;PAIRED=1;PAIREDR=0.998623;PAO=0;PQA=0;PQR=0;PRO=0;QA=6982;QR=144893;RO=4358;RPL=136;RPP=11.6692;RPPR=11.4311;RPR=105;RUN=1;SAF=134;SAP=9.57878;SAR=107;SRF=2215;SRP=5.59335;SRR=2143;TYPE=snp;technology.illumina=1	GT:DP:AD:RO:QR:AO:QA:GL	1:234:0,224:0:0:224:6594:-592.366,0	0:226:216,8:216:7158:8:257:0,-620.847	0:287:284,1:284:9313:1:13:0,-836.144	0:345:341,0:341:11538:0:0:0,-1037.9	0:337:337,0:337:11105:0:0:0,-999.375	0:182:180,0:180:6004:0:0:0,-538.873	0:211:210,0:210:6875:0:0:0,-617.995	0:280:277,1:277:9292:1:13:0,-834.874	0:250:247,0:247:8372:0:0:0,-753.351	0:245:244,1:244:8070:1:32:0,-723.025	0:291:286,2:286:9450:2:21:0,-847.421	0:379:376,1:376:12634:1:13:0,-1135.57	0:276:275,1:275:9130:1:13:0,-820.336	0:249:247,0:247:8394:0:0:0,-753.411	0:279:276,1:276:9145:1:13:0,-821.48	0:319:316,0:316:10323:0:0:0,-928.601	0:249:246,1:246:8090:1:13:0,-725.862	A	synonymous_variant	LOW	L_00276	GENE_L_00276	transcript	L_00276_gene	protein_coding	2018-01-01	c.2844G>A	p.Lys948Lys	2844/2982	2844/2982	948/993
scf7180000000002-quiver	281850	.	A	G	6664.68	.	AB=0;ABP=0;AC=1;AF=0.0588235;AN=17;AO=263;CIGAR=1X;DP=5003;DPB=5003;DPRA=0.897413;EPP=10.9448;EPPR=20.0147;GTI=0;LEN=1;MEANALT=2.25;MQM=59.9163;MQMR=59.8564;NS=17;NUMALT=1;ODDS=1177.47;PAIRED=1;PAIREDR=0.998482;PAO=0;PQA=0;PQR=0;PRO=0;QA=7866;QR=139660;RO=4610;RPL=147;RPP=10.9448;RPPR=203.249;RPR=116;RUN=1;SAF=145;SAP=9.02932;SAR=118;SRF=2469;SRP=53.6862;SRR=2141;TYPE=snp;technology.illumina=1	GT:DP:AD:RO:QR:AO:QA:GL	1:253:3,250:3:24:250:7555:-677.702,0	0:247:237,3:237:7069:3:87:0,-628.24	0:332:325,3:325:9710:3:52:0,-868	0:385:373,1:373:10928:1:8:0,-979.229	0:356:356,0:356:12166:0:0:0,-1094.82	0:181:174,2:174:5201:2:74:0,-461.33	0:235:228,0:228:6837:0:0:0,-615.233	0:302:290,0:290:8402:0:0:0,-753.19	0:268:264,0:264:8012:0:0:0,-720.972	0:266:262,1:262:7939:1:8:0,-713.657	0:287:282,0:282:8168:0:0:0,-733.801	0:404:392,0:392:12175:0:0:0,-1095.45	0:297:286,0:286:8745:0:0:0,-786.859	0:280:266,2:266:8073:2:74:0,-719.746	0:280:269,0:269:8044:0:0:0,-723.636	0:354:344,0:344:10455:0:0:0,-940.42	0:276:259,1:259:7712:1:8:0,-691.461	G	missense_variant	MODERATE	L_00276	GENE_L_00276	transcript	L_00276_gene	protein_coding	2018-01-01	c.2872A>G	p.Ile958Val	2872/2982	2872/2982	958/993
scf7180000000002-quiver	281867	.	C	A	5698.2	.	AB=0;ABP=0;AC=1;AF=0.0588235;AN=17;AO=297;CIGAR=1X;DP=5122;DPB=5122;DPRA=0;EPP=23.5479;EPPR=90.7026;GTI=0;LEN=1;MEANALT=2;MQM=59.4916;MQMR=59.8828;NS=17;NUMALT=1;ODDS=1312.06;PAIRED=1;PAIREDR=0.998748;PAO=0;PQA=0;PQR=0;PRO=0;QA=7378;QR=154206;RO=4794;RPL=156;RPP=4.65535;RPPR=363.411;RPR=141;RUN=1;SAF=176;SAP=25.1271;SAR=121;SRF=2528;SRP=34.103;SRR=2266;TYPE=snp;technology.illumina=1	GT:DP:AD:RO:QR:AO:QA:GL	1:237:0,231:0:0:231:6486:-583.574,0	0:247:237,7:237:7341:7:157:0,-646.342	0:340:337,3:337:11228:3:46:0,-1004.63	0:418:409,4:409:12972:4:37:0,-1161.11	0:360:359,1:359:11838:1:14:0,-1063.93	0:218:216,2:216:6918:2:21:0,-620.497	0:245:239,2:239:7533:2:21:0,-675.92	0:306:300,4:300:9554:4:42:0,-855.851	0:274:269,4:269:8578:4:42:0,-768.094	0:260:258,1:258:8228:1:22:0,-738.336	0:270:267,2:267:8377:2:16:0,-752.381	0:420:412,7:412:13308:7:86:0,-1189.61	0:298:289,7:289:9244:7:95:0,-823.206	0:289:284,2:284:9340:2:26:0,-838.065	0:287:281,6:281:9234:6:77:0,-823.777	0:375:363,10:363:11690:10:126:0,-1040.46	0:278:274,4:274:8823:4:64:0,-787.863	A	synonymous_variant	LOW	L_00276	GENE_L_00276	transcript	L_00276_gene	protein_coding	2018-01-01	c.2889C>A	p.Thr963Thr	2889/2982	2889/2982	963/993
scf7180000000002-quiver	281887	.	AAACT	CAACA	4255.01	.	AB=0;ABP=0;AC=1;AF=0.0588235;AN=17;AO=172;CIGAR=1X3M1X;DP=4380;DPB=4587.8;DPRA=0.926937;EPP=3.0608;EPPR=25.9865;GTI=0;LEN=5;MEANALT=14;MQM=60;MQMR=59.9437;NS=17;NUMALT=1;ODDS=979.752;PAIRED=1;PAIREDR=0.999139;PAO=26;PQA=578;PQR=8848;PRO=330;QA=4587;QR=108932;RO=3484;RPL=102;RPP=15.9381;RPPR=15.2264;RPR=70;RUN=1;SAF=85;SAP=3.0608;SAR=87;SRF=1826;SRP=20.6015;SRR=1658;TYPE=complex;technology.illumin…	GT:DP:AD:RO:QR:AO:QA:GL	1:186:0,168:0:0:168:4536:-437.72,0	0:206:172,1:172:5250:1:13:0,-536.113	0:300:242,1:242:7507:1:8:0,-717.083	0:357:278,0:278:8628:0:0:0,-828.698	0:318:307,0:307:10397:0:0:0,-1002.59	0:168:136,0:136:4199:0:0:0,-406.62	0:220:181,0:181:5634:0:0:0,-543.045	0:280:227,2:227:6910:2:30:0,-666.478	0:231:197,0:197:6131:0:0:0,-585.231	0:219:178,0:178:5416:0:0:0,-522.933	0:232:189,0:189:5902:0:0:0,-560.058	0:353:294,0:294:9216:0:0:0,-900.514	0:259:217,0:217:6756:0:0:0,-664.003	0:243:205,0:205:6396:0:0:0,-639.397	0:244:201,0:201:6239:0:0:0,-616.282	0:331:272,0:272:8546:0:0:0,-812.166	0:233:188,0:188:5805:0:0:0,-568.226	CAACA	missense_variant	MODERATE	L_00276	GENE_L_00276	transcript	L_00276_gene	protein_coding	2018-01-01	c.2909_2913delAAACTinsCAACA	p.Glu970Ala	2909/2982	2909/2982	970/993
scf7180000000002-quiver	281912	.	TTAT	CTAC	4607.35	.	AB=0;ABP=0;AC=1;AF=0.0588235;AN=17;AO=179;CIGAR=1X2M1X;DP=4662;DPB=4684.25;DPRA=0.864989;EPP=3.11948;EPPR=29.2958;GTI=0;LEN=4;MEANALT=10;MQM=59.7821;MQMR=59.9404;NS=17;NUMALT=1;ODDS=1060.88;PAIRED=1;PAIREDR=0.998472;PAO=5;PQA=165;PQR=1124;PRO=46;QA=5138;QR=117565;RO=3926;RPL=93;RPP=3.60473;RPPR=159.551;RPR=86;RUN=1;SAF=83;SAP=5.06046;SAR=96;SRF=1857;SRP=27.8688;SRR=2069;TYPE=complex;technology.il…	GT:DP:AD:RO:QR:AO:QA:GL	1:188:0,177:0:0:177:5100:-473.71,0	0:227:190,1:190:5638:1:25:0,-512.279	0:314:281,1:281:8442:1:13:0,-763.37	0:370:306,0:306:8863:0:0:0,-800.03	0:340:338,0:338:11548:0:0:0,-1050.18	0:192:157,0:157:4534:0:0:0,-408.071	0:227:198,0:198:5831:0:0:0,-545.04	0:297:258,0:258:7691:0:0:0,-697.81	0:237:208,0:208:6125:0:0:0,-560.325	0:226:201,0:201:5898:0:0:0,-533.332	0:264:230,0:230:6737:0:0:0,-609.643	0:373:334,0:334:9833:0:0:0,-888.936	0:277:248,0:248:7270:0:0:0,-664.086	0:258:233,0:233:6936:0:0:0,-626.65	0:266:226,0:226:6616:0:0:0,-602.927	0:353:309,0:309:9360:0:0:0,-844.313	0:253:209,0:209:6243:0:0:0,-570.742	CTAC	synonymous_variant	LOW	L_00276	GENE_L_00276	transcript	L_00276_gene	protein_coding	2018-01-01	c.2934_2937delTTATinsCTAC	p.978	2934/2982	2934/2982	978/993
scf7180000000002-quiver	281921	.	A	T	4889.25	.	AB=0;ABP=0;AC=1;AF=0.0588235;AN=17;AO=274;CIGAR=1X;DP=4498;DPB=4498;DPRA=0.810559;EPP=3.2956;EPPR=4.01172;GTI=0;LEN=1;MEANALT=1.9375;MQM=59.5146;MQMR=59.8902;NS=17;NUMALT=1;ODDS=1125.79;PAIRED=0.99635;PAIREDR=0.998333;PAO=0;PQA=0;PQR=0;PRO=0;QA=7017;QR=129119;RO=4198;RPL=143;RPP=4.15151;RPPR=339.043;RPR=131;RUN=1;SAF=121;SAP=11.1256;SAR=153;SRF=2089;SRP=3.21721;SRR=2109;TYPE=snp;technology.illumi…	GT:DP:AD:RO:QR:AO:QA:GL	1:202:7,195:7:119:195:5690:-501.147,0	0:221:218,3:218:6626:3:76:0,-589.313	0:305:298,4:298:9067:4:62:0,-810.201	0:355:342,8:342:10294:8:122:0,-914.208	0:322:320,0:320:10791:0:0:0,-970.983	0:183:178,3:178:5472:3:38:0,-488.867	0:213:209,2:209:6633:2:34:0,-593.832	0:295:286,8:286:8764:8:133:0,-776.612	0:226:221,4:221:6882:4:54:0,-614.346	0:225:222,3:222:6686:3:49:0,-597.224	0:240:232,8:232:7025:8:161:0,-617.4	0:352:339,11:339:10180:11:162:0,-900.923	0:258:252,5:252:7851:5:64:0,-700.706	0:251:246,4:246:7624:4:66:0,-680.08	0:251:241,9:241:7383:9:160:0,-649.769	0:350:342,4:342:10279:4:65:0,-918.896	0:249:245,3:245:7443:3:81:0,-662.425	T	synonymous_variant	LOW	L_00276	GENE_L_00276	transcript	L_00276_gene	protein_coding	2018-01-01	c.2943A>T	p.Pro981Pro	2943/2982	2943/2982	981/993
scf7180000000002-quiver	281962	.	A	G	6696.97	.	AB=0;ABP=0;AC=1;AF=0.0588235;AN=17;AO=255;CIGAR=1X;DP=4836;DPB=4836;DPRA=0.896966;EPP=5.4713;EPPR=30.2462;GTI=0;LEN=1;MEANALT=2.25;MQM=59.9176;MQMR=59.8835;NS=17;NUMALT=1;ODDS=1298.2;PAIRED=0.996078;PAIREDR=0.999092;PAO=0;PQA=0;PQR=0;PRO=0;QA=7640;QR=134122;RO=4403;RPL=110;RPP=13.4419;RPPR=10.7162;RPR=145;RUN=1;SAF=122;SAP=4.04068;SAR=133;SRF=2061;SRP=41.9523;SRR=2342;TYPE=snp;technology.illumina…	GT:DP:AD:RO:QR:AO:QA:GL	1:257:2,252:2:21:252:7582:-680.355,0	0:222:214,0:214:6436:0:0:0,-579.153	0:323:304,1:304:9336:1:37:0,-836.703	0:399:388,0:388:11545:0:0:0,-1038.76	0:321:319,0:319:10811:0:0:0,-972.678	0:200:194,0:194:5800:0:0:0,-521.674	0:223:209,1:209:6229:1:8:0,-559.805	0:305:299,0:299:9075:0:0:0,-816.558	0:229:223,0:223:7032:0:0:0,-632.801	0:243:233,1:233:6842:1:13:0,-614.394	0:249:237,0:237:7168:0:0:0,-644.806	0:419:401,0:401:12045:0:0:0,-1083.58	0:292:282,0:282:8511:0:0:0,-765.802	0:262:252,0:252:7562:0:0:0,-680.435	0:289:272,0:272:8128:0:0:0,-731.358	0:345:329,0:329:10108:0:0:0,-909.384	0:258:245,0:245:7473:0:0:0,-671.784	G	intergenic_region	MODIFIER	L_00276-L_00277	GENE_L_00276-GENE_L_00277	intergenic_region	GENE_L_00276-GENE_L_00277			n.281962A>G
scf7180000000002-quiver	282014	.	T	C	7567.24	.	AB=0;ABP=0;AC=1;AF=0.0588235;AN=17;AO=284;CIGAR=1X;DP=4692;DPB=4692;DPRA=0.87444;EPP=6.06871;EPPR=33.0885;GTI=0;LEN=1;MEANALT=2.6;MQM=59.912;MQMR=59.8048;NS=17;NUMALT=1;ODDS=1185.64;PAIRED=0.996479;PAIREDR=0.998123;PAO=0;PQA=0;PQR=0;PRO=0;QA=8760;QR=134096;RO=4263;RPL=96;RPP=67.7263;RPPR=446.417;RPR=188;RUN=1;SAF=152;SAP=6.06871;SAR=132;SRF=2113;SRP=3.70764;SRR=2150;TYPE=snp;technology.illumina=1	GT:DP:AD:RO:QR:AO:QA:GL	1:281:1,277:1:13:277:8597:-772.417,0	0:231:213,3:213:6670:3:63:0,-594.47	0:344:331,1:331:10250:1:13:0,-918.561	0:383:372,0:372:11951:0:0:0,-1075.25	0:274:274,0:274:9521:0:0:0,-856.858	0:192:182,2:182:5461:2:74:0,-484.715	0:205:203,1:203:6277:1:13:0,-563.705	0:269:257,0:257:8022:0:0:0,-720.291	0:224:220,0:220:6982:0:0:0,-628.26	0:253:240,0:240:7342:0:0:0,-660.644	0:265:256,0:256:7940:0:0:0,-714.181	0:420:406,0:406:13129:0:0:0,-1181.25	0:264:253,0:253:7904:0:0:0,-711.034	0:234:226,0:226:7016:0:0:0,-631.159	0:308:302,0:302:9499:0:0:0,-854.596	0:322:312,0:312:9620:0:0:0,-863.047	0:223:215,0:215:6499:0:0:0,-578.374	C	intergenic_region	MODIFIER	L_00276-L_00277	GENE_L_00276-GENE_L_00277	intergenic_region	GENE_L_00276-GENE_L_00277			n.282014T>C
scf7180000000002-quiver	282080	.	CT	GC	8158.6	.	AB=0;ABP=0;AC=1;AF=0.0588235;AN=17;AO=331;CIGAR=2X;DP=5418;DPB=5470;DPRA=1.06121;EPP=7.11051;EPPR=48.0154;GTI=0;LEN=2;MEANALT=4;MQM=59.9003;MQMR=59.9489;NS=17;NUMALT=1;ODDS=1376.78;PAIRED=1;PAIREDR=0.997302;PAO=11;PQA=343;PQR=1869;PRO=93;QA=8855;QR=150775;RO=4818;RPL=181;RPP=9.31479;RPPR=66.0524;RPR=150;RUN=1;SAF=158;SAP=4.48638;SAR=173;SRF=2261;SRP=42.4988;SRR=2557;TYPE=mnp;technology.illumina=1	GT:DP:AD:RO:QR:AO:QA:GL	1:337:0,331:0:0:331:8855:-826.555,0	0:287:266,0:266:8077:0:0:0,-738.191	0:373:359,0:359:11440:0:0:0,-1038.75	0:429:413,0:413:12946:0:0:0,-1170.67	0:300:298,0:298:9872:0:0:0,-891.222	0:214:199,0:199:6168:0:0:0,-565.91	0:251:240,0:240:7513:0:0:0,-682.133	0:298:283,0:283:8805:0:0:0,-804.032	0:303:288,0:288:9127:0:0:0,-824.165	0:292:272,0:272:8536:0:0:0,-776.715	0:304:279,0:279:8624:0:0:0,-788.098	0:470:454,0:454:14084:0:0:0,-1279.99	0:289:279,0:279:8600:0:0:0,-787.372	0:277:263,0:263:8230:0:0:0,-756.905	0:362:340,0:340:10484:0:0:0,-967.943	0:367:347,0:347:11032:0:0:0,-1001.59	0:265:238,0:238:7237:0:0:0,-658.866	GC	missense_variant	MODERATE	L_00277	GENE_L_00277	transcript	L_00277_gene	protein_coding	2018-01-01	c.245_246delAGinsGC	p.Gln82Arg	246/309	245/309	82/102
scf7180000000002-quiver	282113	.	A	G	8502.77	.	AB=0;ABP=0;AC=1;AF=0.0588235;AN=17;AO=358;CIGAR=1X;DP=5487;DPB=5487;DPRA=0.966817;EPP=15.845;EPPR=44.5058;GTI=0;LEN=1;MEANALT=2.93333;MQM=59.8352;MQMR=59.9388;NS=17;NUMALT=1;ODDS=1395.69;PAIRED=0.994413;PAIREDR=0.997551;PAO=0;PQA=0;PQR=0;PRO=0;QA=10215;QR=141281;RO=4900;RPL=170;RPP=4.97554;RPPR=187.947;RPR=188;RUN=1;SAF=194;SAP=8.46931;SAR=164;SRF=2462;SRP=3.26556;SRR=2438;TYPE=snp;technology.ill…	GT:DP:AD:RO:QR:AO:QA:GL	1:328:1,317:1:13:317:9585:-861.158,0	0:278:263,6:263:7562:6:159:0,-666.08	0:328:316,2:316:8956:2:21:0,-803.963	0:429:409,2:409:12106:2:35:0,-1084.68	0:328:326,0:326:10702:0:0:0,-962.973	0:243:234,2:234:6620:2:21:0,-593.786	0:264:254,1:254:7432:1:8:0,-667.994	0:307:296,4:296:8079:4:72:0,-720.398	0:324:305,1:305:8714:1:13:0,-782.899	0:291:273,1:273:7782:1:13:0,-699.06	0:337:321,0:321:8905:0:0:0,-798.927	0:475:441,9:441:12811:9:116:0,-1142.15	0:285:269,2:269:7656:2:35:0,-685.748	0:277:259,4:259:7241:4:47:0,-647.338	0:352:337,3:337:9846:3:29:0,-883.281	0:383:362,1:362:10442:1:13:0,-938.329	0:258:234,3:234:6414:3:48:0,-572.548	G	synonymous_variant	LOW	L_00277	GENE_L_00277	transcript	L_00277_gene	protein_coding	2018-01-01	c.213T>C	p.Gly71Gly	213/309	213/309	71/102
scf7180000000002-quiver	282208	.	G	A	9028.8	.	AB=0;ABP=0;AC=1;AF=0.0588235;AN=17;AO=366;CIGAR=1X;DP=6386;DPB=6386;DPRA=1.00225;EPP=19.0531;EPPR=22.8066;GTI=0;LEN=1;MEANALT=2.28571;MQM=59.6885;MQMR=59.8917;NS=17;NUMALT=1;ODDS=1940.86;PAIRED=0.991803;PAIREDR=0.998657;PAO=0;PQA=0;PQR=0;PRO=0;QA=10562;QR=192655;RO=5955;RPL=188;RPP=3.6036;RPPR=3.09235;RPR=178;RUN=1;SAF=195;SAP=6.4277;SAR=171;SRF=3139;SRP=41.0535;SRR=2816;TYPE=snp;technology.illum…	GT:DP:AD:RO:QR:AO:QA:GL	1:360:0,349:0:0:349:10174:-914.093,0	0:286:277,8:277:9039:8:252:0,-790.492	0:371:368,1:368:11862:1:37:0,-1063.89	0:497:490,3:490:16014:3:43:0,-1436.93	0:423:420,1:420:13805:1:14:0,-1240.9	0:278:278,0:278:8790:0:0:0,-790.587	0:288:287,0:287:9369:0:0:0,-842.997	0:360:357,0:357:11365:0:0:0,-1022.46	0:369:365,0:365:11736:0:0:0,-1055.95	0:401:400,0:400:13013:0:0:0,-1170.32	0:386:378,0:378:12018:0:0:0,-1081.2	0:566:557,0:557:18082:0:0:0,-1626.76	0:347:346,0:346:11366:0:0:0,-1021.7	0:300:296,0:296:9513:0:0:0,-856.008	0:365:359,2:359:11490:2:26:0,-1031.45	0:458:455,0:455:14749:0:0:0,-1325.96	0:331:322,2:322:10444:2:16:0,-938.302	A	missense_variant	MODERATE	L_00277	GENE_L_00277	transcript	L_00277_gene	protein_coding	2018-01-01	c.118C>T	p.His40Tyr	118/309	118/309	40/102
scf7180000000002-quiver	282251	.	A	G	9279.21	.	AB=0;ABP=0;AC=1;AF=0.0588235;AN=17;AO=383;CIGAR=1X;DP=5522;DPB=5522;DPRA=1.05611;EPP=14.4913;EPPR=14.4252;GTI=0;LEN=1;MEANALT=2.8;MQM=59.9452;MQMR=59.8958;NS=17;NUMALT=1;ODDS=1489.39;PAIRED=1;PAIREDR=0.997972;PAO=0;PQA=0;PQR=0;PRO=0;QA=11293;QR=144710;RO=4931;RPL=133;RPP=80.622;RPPR=419.923;RPR=250;RUN=1;SAF=239;SAP=54.1788;SAR=144;SRF=2777;SRP=173.931;SRR=2154;TYPE=snp;technology.illumina=1	GT:DP:AD:RO:QR:AO:QA:GL	1:338:0,336:0:0:336:10564:-950.533,0	0:244:230,5:230:7042:5:132:0,-621.732	0:327:304,4:304:8633:4:61:0,-771.238	0:415:406,3:406:11895:3:58:0,-1064.99	0:377:374,0:374:12219:0:0:0,-1099.45	0:242:233,1:233:6944:1:8:0,-624.101	0:242:235,0:235:6953:0:0:0,-625.65	0:336:318,3:318:9011:3:34:0,-807.751	0:339:331,2:331:9556:2:45:0,-855.742	0:335:321,1:321:9509:1:13:0,-853.928	0:304:281,3:281:8006:3:34:0,-716.509	0:475:452,3:452:13198:3:34:0,-1182.95	0:299:280,3:280:8162:3:53:0,-729.521	0:268:256,2:256:7422:2:26:0,-665.272	0:322:304,1:304:9080:1:8:0,-816.279	0:388:359,6:359:9997:6:73:0,-892.458	0:271:247,10:247:7083:10:150:0,-623.855	G	synonymous_variant	LOW	L_00277	GENE_L_00277	transcript	L_00277_gene	protein_coding	2018-01-01	c.75T>C	p.Arg25Arg	75/309	75/309	25/102
scf7180000000002-quiver	282299	.	C	T	9505.32	.	AB=0;ABP=0;AC=1;AF=0.0588235;AN=17;AO=382;CIGAR=1X;DP=5823;DPB=5823;DPRA=0.886649;EPP=16.1073;EPPR=220.117;GTI=0;LEN=1;MEANALT=2.2;MQM=59.9921;MQMR=59.8527;NS=17;NUMALT=1;ODDS=1819.61;PAIRED=1;PAIREDR=0.997561;PAO=0;PQA=0;PQR=0;PRO=0;QA=11109;QR=169985;RO=5330;RPL=207;RPP=8.83121;RPPR=145.791;RPR=175;RUN=1;SAF=190;SAP=3.03304;SAR=192;SRF=2575;SRP=16.2102;SRR=2755;TYPE=snp;technology.illumina=1	GT:DP:AD:RO:QR:AO:QA:GL	1:373:0,362:0:0:362:10688:-961.648,0	0:290:282,5:282:9183:5:180:0,-809.917	0:359:352,0:352:11399:0:0:0,-1025.63	0:443:434,0:434:13767:0:0:0,-1238.63	0:362:355,1:355:11509:1:36:0,-1032.32	0:276:270,2:270:8460:2:21:0,-757.628	0:272:268,0:268:8671:0:0:0,-780.177	0:345:338,2:338:10969:2:74:0,-980.214	0:363:361,1:361:11743:1:8:0,-1055.88	0:341:329,3:329:10216:3:39:0,-915.222	0:320:311,2:311:9819:2:26:0,-879.448	0:463:449,0:449:14351:0:0:0,-1290.29	0:302:287,2:287:8945:2:21:0,-800.138	0:282:278,2:278:8928:2:16:0,-801.842	0:304:300,0:300:9383:0:0:0,-844.263	0:410:403,0:403:12660:0:0:0,-1138.48	0:318:313,0:313:9982:0:0:0,-898.153	T	synonymous_variant	LOW	L_00277	GENE_L_00277	transcript	L_00277_gene	protein_coding	2018-01-01	c.27G>A	p.Val9Val	27/309	27/309	9/102
scf7180000000002-quiver	282474	.	C	T	6830.99	.	AB=0;ABP=0;AC=1;AF=0.0588235;AN=17;AO=300;CIGAR=1X;DP=4860;DPB=4860;DPRA=1.07786;EPP=27.3597;EPPR=175.651;GTI=0;LEN=1;MEANALT=2.375;MQM=59.9767;MQMR=59.9151;NS=17;NUMALT=1;ODDS=1425.78;PAIRED=0.996667;PAIREDR=0.998671;PAO=0;PQA=0;PQR=0;PRO=0;QA=8020;QR=145059;RO=4513;RPL=170;RPP=14.5915;RPPR=192.168;RPR=130;RUN=1;SAF=131;SAP=13.4623;SAR=169;SRF=2022;SRP=108.847;SRR=2491;TYPE=snp;technology.illumi…	GT:DP:AD:RO:QR:AO:QA:GL	1:288:0,284:0:0:284:7742:-696.643,0	0:229:220,8:220:7108:8:204:0,-621.142	0:299:296,0:296:9432:0:0:0,-848.691	0:399:392,3:392:12529:3:24:0,-1125.15	0:365:362,0:362:11807:0:0:0,-1062.41	0:215:213,0:213:6500:0:0:0,-584.934	0:250:247,0:247:7886:0:0:0,-709.576	0:259:256,0:256:8455:0:0:0,-760.841	0:265:263,1:263:8240:1:13:0,-740.265	0:298:293,1:293:9429:1:8:0,-847.223	0:221:216,1:216:6814:1:8:0,-610.936	0:349:345,1:345:11278:1:8:0,-1013.73	0:299:295,0:295:9523:0:0:0,-855.996	0:265:264,0:264:8716:0:0:0,-784.277	0:262:258,0:258:8091:0:0:0,-728.004	0:329:325,1:325:10578:1:13:0,-950.637	0:268:268,0:268:8673:0:0:0,-779.774	T	missense_variant	MODERATE	L_00278	GENE_L_00278	transcript	L_00278_gene	protein_coding	2018-01-01	c.148G>A	p.Val50Ile	148/297	148/297	50/98
scf7180000000002-quiver	282484	.	G	A	7093.73	.	AB=0;ABP=0;AC=1;AF=0.0588235;AN=17;AO=284;CIGAR=1X;DP=4946;DPB=4946;DPRA=0.896893;EPP=25.3061;EPPR=167.099;GTI=0;LEN=1;MEANALT=2.375;MQM=59.9754;MQMR=59.9373;NS=17;NUMALT=1;ODDS=1526.73;PAIRED=0.996479;PAIREDR=0.998911;PAO=0;PQA=0;PQR=0;PRO=0;QA=8220;QR=152500;RO=4591;RPL=172;RPP=30.536;RPPR=343.938;RPR=112;RUN=1;SAF=141;SAP=3.04088;SAR=143;SRF=2100;SRP=75.3207;SRR=2491;TYPE=snp;technology.illumi…	GT:DP:AD:RO:QR:AO:QA:GL	1:293:2,276:2:50:276:8089:-723.332,0	0:233:232,1:232:7725:1:8:0,-694.257	0:290:286,1:286:9725:1:8:0,-874.352	0:414:409,1:409:13555:1:13:0,-1218.44	0:362:358,0:358:11967:0:0:0,-1076.79	0:214:210,1:210:6985:1:8:0,-627.856	0:266:262,0:262:8659:0:0:0,-779.18	0:263:261,0:261:8841:0:0:0,-795.438	0:279:273,0:273:8951:0:0:0,-805.41	0:321:317,0:317:10429:0:0:0,-938.378	0:223:219,2:219:7129:2:30:0,-638.775	0:367:359,0:359:12011:0:0:0,-1080.65	0:298:292,0:292:9613:0:0:0,-864.872	0:267:265,0:265:8834:0:0:0,-794.911	0:265:260,1:260:8370:1:27:0,-750.603	0:329:328,0:328:10951:0:0:0,-985.179	0:262:258,1:258:8705:1:37:0,-779.758	A	synonymous_variant	LOW	L_00278	GENE_L_00278	transcript	L_00278_gene	protein_coding	2018-01-01	c.138C>T	p.Arg46Arg	138/297	138/297	46/98
scf7180000000002-quiver	282569	.	A	G	8174.62	.	AB=0;ABP=0;AC=1;AF=0.0588235;AN=17;AO=303;CIGAR=1X;DP=4176;DPB=4176;DPRA=1.11128;EPP=9.03739;EPPR=5.94893;GTI=0;LEN=1;MEANALT=1.83333;MQM=59.7459;MQMR=59.8542;NS=17;NUMALT=1;ODDS=931.157;PAIRED=1;PAIREDR=0.998389;PAO=0;PQA=0;PQR=0;PRO=0;QA=9448;QR=110397;RO=3725;RPL=116;RPP=39.137;RPPR=187.786;RPR=187;RUN=1;SAF=139;SAP=7.48941;SAR=164;SRF=1594;SRP=171.114;SRR=2131;TYPE=snp;technology.illumina=1	GT:DP:AD:RO:QR:AO:QA:GL	1:296:0,296:0:0:296:9282:-833.775,0	0:168:157,2:157:4389:2:45:0,-390.938	0:281:270,1:270:8069:1:37:0,-721.393	0:371:352,1:352:10051:1:27:0,-900.798	0:238:238,0:238:8076:0:0:0,-726.866	0:172:166,0:166:4737:0:0:0,-426.34	0:204:197,0:197:5563:0:0:0,-500.612	0:204:193,0:193:5830:0:0:0,-524.669	0:233:217,0:217:6695:0:0:0,-601.414	0:239:227,2:227:6829:2:44:0,-610.548	0:221:212,1:212:5979:1:13:0,-536.675	0:361:346,0:346:10052:0:0:0,-904.097	0:243:236,0:236:6687:0:0:0,-601.737	0:212:202,0:202:6134:0:0:0,-551.967	0:238:234,0:234:6538:0:0:0,-587.947	0:291:283,0:283:8606:0:0:0,-774.144	0:204:195,0:195:6162:0:0:0,-554.445	G	missense_variant	MODERATE	L_00278	GENE_L_00278	transcript	L_00278_gene	protein_coding	2018-01-01	c.53T>C	p.Leu18Ser	53/297	53/297	18/98
scf7180000000002-quiver	282579	.	T	G	7782.01	.	AB=0;ABP=0;AC=1;AF=0.0588235;AN=17;AO=301;CIGAR=1X;DP=4056;DPB=4056;DPRA=1.08342;EPP=4.2295;EPPR=108.816;GTI=0;LEN=1;MEANALT=2.1;MQM=59.6877;MQMR=59.8141;NS=17;NUMALT=1;ODDS=982.129;PAIRED=1;PAIREDR=0.998112;PAO=0;PQA=0;PQR=0;PRO=0;QA=9086;QR=118104;RO=3707;RPL=135;RPP=9.94314;RPPR=12.7582;RPR=166;RUN=1;SAF=130;SAP=15.1374;SAR=171;SRF=1580;SRP=178.28;SRR=2127;TYPE=snp;technology.illumina=1	GT:DP:AD:RO:QR:AO:QA:GL	1:288:2,286:2:40:286:8847:-790.808,0	0:155:150,2:150:4651:2:50:0,-414.026	0:264:255,2:255:8227:2:33:0,-737.192	0:359:354,2:354:11105:2:26:0,-993.187	0:233:233,0:233:8044:0:0:0,-723.982	0:168:165,1:165:5176:1:13:0,-464.346	0:193:191,0:191:5931:0:0:0,-533.803	0:202:198,1:198:6285:1:13:0,-564.379	0:224:224,0:224:7172:0:0:0,-644.573	0:230:227,1:227:7323:1:22:0,-656.946	0:215:209,3:209:6435:3:39:0,-575.536	0:346:341,1:341:10884:1:13:0,-977.524	0:239:234,0:234:7352:0:0:0,-661.549	0:206:203,0:203:6685:0:0:0,-601.548	0:237:234,2:234:7261:2:30:0,-650.638	0:294:290,0:290:9096:0:0:0,-816.65	0:203:197,0:197:6437:0:0:0,-579.168	G	missense_variant	MODERATE	L_00278	GENE_L_00278	transcript	L_00278_gene	protein_coding	2018-01-01	c.43A>C	p.Lys15Gln	43/297	43/297	15/98
scf7180000000002-quiver	282666	.	A	G	4652.09	.	AB=0;ABP=0;AC=1;AF=0.0588235;AN=17;AO=168;CIGAR=1X;DP=2407;DPB=2407;DPRA=1.24637;EPP=3.21711;EPPR=10.4387;GTI=0;LEN=1;MEANALT=2.5;MQM=60;MQMR=59.735;NS=17;NUMALT=1;ODDS=420.757;PAIRED=1;PAIREDR=0.997687;PAO=0;PQA=0;PQR=0;PRO=0;QA=5368;QR=67037;RO=2162;RPL=82;RPP=3.21711;RPPR=3.58882;RPR=86;RUN=1;SAF=86;SAP=3.21711;SAR=82;SRF=1171;SRP=35.5523;SRR=991;TYPE=snp;technology.illumina=1	GT:DP:AD:RO:QR:AO:QA:GL	1:171:3,166:3:53:166:5309:-474.837,0	0:105:98,0:98:3009:0:0:0,-270.852	0:172:166,2:166:5188:2:59:0,-459.06	0:218:213,0:213:6523:0:0:0,-586.931	0:114:114,0:114:3838:0:0:0,-345.613	0:68:66,0:66:1916:0:0:0,-172.406	0:130:126,0:126:4063:0:0:0,-365.725	0:129:125,0:125:3961:0:0:0,-356.564	0:133:130,0:130:4177:0:0:0,-375.901	0:118:112,0:112:3462:0:0:0,-311.609	0:105:104,0:104:3098:0:0:0,-278.872	0:185:177,0:177:5401:0:0:0,-486.039	0:145:140,0:140:4309:0:0:0,-387.739	0:141:134,0:134:4152:0:0:0,-372.414	0:160:154,0:154:4684:0:0:0,-421.519	0:160:154,0:154:4812:0:0:0,-430.266	0:153:146,0:146:4391:0:0:0,-392.249	G	intergenic_region	MODIFIER	L_00278-L_00279	GENE_L_00278-GENE_L_00279	intergenic_region	GENE_L_00278-GENE_L_00279			n.282666A>G
scf7180000000002-quiver	282738	.	G	A	4756.16	.	AB=0;ABP=0;AC=1;AF=0.0588235;AN=17;AO=181;CIGAR=1X;DP=2786;DPB=2786;DPRA=1.22997;EPP=5.70964;EPPR=6.71969;GTI=0;LEN=1;MEANALT=2.4;MQM=59.8066;MQMR=59.8502;NS=17;NUMALT=1;ODDS=585.112;PAIRED=0.994475;PAIREDR=0.998431;PAO=0;PQA=0;PQR=0;PRO=0;QA=5511;QR=81572;RO=2550;RPL=96;RPP=4.46195;RPPR=13.6922;RPR=85;RUN=1;SAF=91;SAP=3.0223;SAR=90;SRF=1305;SRP=6.07591;SRR=1245;TYPE=snp;technology.illumina=1	GT:DP:AD:RO:QR:AO:QA:GL	1:177:0,175:0:0:175:5398:-484.679,0	0:112:107,0:107:3462:0:0:0,-311.633	0:205:197,2:197:6415:2:45:0,-573.015	0:242:240,1:240:7723:1:13:0,-693.707	0:104:103,0:103:3409:0:0:0,-306.805	0:81:79,0:79:2625:0:0:0,-236.331	0:142:135,2:135:4295:2:42:0,-382.75	0:184:183,0:183:5970:0:0:0,-537.285	0:136:135,0:135:4225:0:0:0,-379.442	0:136:134,0:134:4121:0:0:0,-370.745	0:161:159,0:159:4899:0:0:0,-440.755	0:208:201,0:201:6197:0:0:0,-556.284	0:204:198,0:198:6436:0:0:0,-579.179	0:178:171,1:171:5543:1:13:0,-497.647	0:165:163,0:163:5157:0:0:0,-464.121	0:211:206,0:206:6566:0:0:0,-590.812	0:140:139,0:139:4529:0:0:0,-407.609	A	intergenic_region	MODIFIER	L_00278-L_00279	GENE_L_00278-GENE_L_00279	intergenic_region	GENE_L_00278-GENE_L_00279			n.282738G>A
scf7180000000002-quiver	282800	.	A	G	4720.74	.	AB=0;ABP=0;AC=1;AF=0.0588235;AN=17;AO=183;CIGAR=1X;DP=3528;DPB=3528;DPRA=1.07729;EPP=5.01565;EPPR=16.4703;GTI=0;LEN=1;MEANALT=2.4;MQM=59.9672;MQMR=59.8303;NS=17;NUMALT=1;ODDS=731.933;PAIRED=1;PAIREDR=0.998788;PAO=0;PQA=0;PQR=0;PRO=0;QA=5544;QR=98960;RO=3299;RPL=85;RPP=5.01565;RPPR=109.911;RPR=98;RUN=1;SAF=92;SAP=3.02217;SAR=91;SRF=1696;SRP=8.70326;SRR=1603;TYPE=snp;technology.illumina=1	GT:DP:AD:RO:QR:AO:QA:GL	1:179:2,176:2:40:176:5363:-481.687,0	0:152:148,3:148:4459:3:91:0,-393.019	0:266:259,2:259:7747:2:74:0,-690.42	0:291:289,0:289:8462:0:0:0,-761.425	0:142:142,0:142:4899:0:0:0,-441.066	0:113:109,0:109:3121:0:0:0,-280.904	0:178:173,0:173:5062:0:0:0,-455.577	0:227:222,0:222:6568:0:0:0,-591.054	0:179:179,0:179:5581:0:0:0,-501.209	0:208:207,0:207:6130:0:0:0,-549.273	0:197:192,0:192:5530:0:0:0,-497.658	0:279:275,0:275:8215:0:0:0,-736.563	0:230:229,0:229:6894:0:0:0,-618.217	0:220:213,1:213:6519:1:8:0,-583.642	0:224:222,0:222:6362:0:0:0,-572.53	0:276:273,1:273:8375:1:8:0,-751.202	0:167:165,0:165:4996:0:0:0,-449.402	G	missense_variant	MODERATE	L_00279	GENE_L_00279	transcript	L_00279_gene	protein_coding	2018-01-01	c.796T>C	p.Tyr266His	796/855	796/855	266/284
scf7180000000002-quiver	282806	.	AC	TT	3686.54	.	AB=0;ABP=0;AC=1;AF=0.0588235;AN=17;AO=165;CIGAR=2X;DP=3763;DPB=3773;DPRA=0.71855;EPP=4.0763;EPPR=20.6509;GTI=0;LEN=2;MEANALT=4.5;MQM=59.7515;MQMR=59.9007;NS=17;NUMALT=1;ODDS=830.326;PAIRED=0.993939;PAIREDR=0.998544;PAO=1;PQA=8;PQR=131;PRO=19;QA=4295;QR=107069;RO=3433;RPL=85;RPP=3.33931;RPPR=154.261;RPR=80;RUN=1;SAF=78;SAP=4.0763;SAR=87;SRF=1635;SRP=19.816;SRR=1798;TYPE=mnp;technology.illumina=1	GT:DP:AD:RO:QR:AO:QA:GL	1:168:1,163:1:25:163:4231:-380.086,0	0:161:154,2:154:4679:2:64:0,-415.316	0:276:262,0:262:8133:0:0:0,-734.269	0:305:293,0:293:9226:0:0:0,-830.212	0:163:161,0:161:5406:0:0:0,-486.518	0:120:114,0:114:3518:0:0:0,-316.603	0:188:181,0:181:5631:0:0:0,-506.782	0:239:227,0:227:7093:0:0:0,-638.296	0:182:172,0:172:5448:0:0:0,-492.263	0:218:202,0:202:6279:0:0:0,-566.1	0:208:198,0:198:6091:0:0:0,-548.06	0:303:291,0:291:8944:0:0:0,-806.961	0:259:245,0:245:7760:0:0:0,-698.294	0:247:236,0:236:7202:0:0:0,-648.089	0:249:238,0:238:7281:0:0:0,-655.204	0:291:280,0:280:8775:0:0:0,-787.47	0:186:178,0:178:5578:0:0:0,-502.023	TT	missense_variant	MODERATE	L_00279	GENE_L_00279	transcript	L_00279_gene	protein_coding	2018-01-01	c.789_790delGTinsAA	p.Leu263Met	790/855	789/855	263/284
scf7180000000002-quiver	282813	.	C	T	5003.97	.	AB=0;ABP=0;AC=1;AF=0.0588235;AN=17;AO=189;CIGAR=1X;DP=3839;DPB=3839;DPRA=1.02872;EPP=4.4005;EPPR=39.2844;GTI=0;LEN=1;MEANALT=2;MQM=59.7831;MQMR=59.8754;NS=17;NUMALT=1;ODDS=882.225;PAIRED=0.994709;PAIREDR=0.999158;PAO=0;PQA=0;PQR=0;PRO=0;QA=5790;QR=114234;RO=3564;RPL=96;RPP=3.1137;RPPR=64.6231;RPR=93;RUN=1;SAF=88;SAP=4.95199;SAR=101;SRF=1647;SRP=47.4268;SRR=1917;TYPE=snp;technology.illumina=1	GT:DP:AD:RO:QR:AO:QA:GL	1:188:0,184:0:0:184:5678:-510.614,0	0:164:157,2:157:4858:2:69:0,-430.927	0:278:274,0:274:8831:0:0:0,-794.553	0:301:294,0:294:9344:0:0:0,-840.747	0:165:162,0:162:5450:0:0:0,-490.496	0:122:120,0:120:3797:0:0:0,-341.806	0:189:185,0:185:5978:0:0:0,-537.981	0:247:237,0:237:7438:0:0:0,-669.289	0:183:179,0:179:5883:0:0:0,-529.396	0:222:217,0:217:6971:0:0:0,-627.288	0:213:209,0:209:6662:0:0:0,-599.511	0:314:307,1:307:9927:1:8:0,-890.873	0:257:250,2:250:7956:2:35:0,-709.868	0:246:238,0:238:7624:0:0:0,-685.536	0:250:244,0:244:7923:0:0:0,-712.893	0:307:301,0:301:9534:0:0:0,-857.333	0:193:190,0:190:6058:0:0:0,-545.106	T	synonymous_variant	LOW	L_00279	GENE_L_00279	transcript	L_00279_gene	protein_coding	2018-01-01	c.783G>A	p.Gln261Gln	783/855	783/855	261/284
scf7180000000002-quiver	282837	.	T	A	4140.86	.	AB=0;ABP=0;AC=1;AF=0.0588235;AN=17;AO=239;CIGAR=1X;DP=3489;DPB=3489;DPRA=1.39125;EPP=18.2833;EPPR=147.082;GTI=0;LEN=1;MEANALT=1.875;MQM=59.9331;MQMR=59.8647;NS=17;NUMALT=1;ODDS=749.828;PAIRED=1;PAIREDR=0.999071;PAO=0;PQA=0;PQR=0;PRO=0;QA=5771;QR=101203;RO=3231;RPL=139;RPP=16.8296;RPPR=24.5442;RPR=100;RUN=1;SAF=128;SAP=5.63606;SAR=111;SRF=1443;SRP=83.004;SRR=1788;TYPE=snp;technology.illumina=1	GT:DP:AD:RO:QR:AO:QA:GL	1:186:6,180:6:134:180:4862:-425.435,0	0:147:141,5:141:4571:5:133:0,-399.311	0:253:247,3:247:7616:3:57:0,-680.136	0:251:249,1:249:7640:1:13:0,-686.338	0:150:150,0:150:5199:0:0:0,-468.05	0:112:107,3:107:3293:3:39:0,-292.803	0:164:162,1:162:4923:1:8:0,-442.37	0:219:215,3:215:6634:3:34:0,-593.447	0:170:164,5:164:5197:5:67:0,-461.674	0:193:188,4:188:5990:4:56:0,-534.002	0:172:169,3:169:5063:3:43:0,-451.773	0:305:300,5:300:9338:5:80:0,-832.996	0:231:224,4:224:7169:4:56:0,-638.5	0:223:217,6:217:6786:6:87:0,-602.808	0:245:234,7:234:7321:7:103:0,-647.776	0:288:282,5:282:8864:5:60:0,-788.077	0:180:176,4:176:5465:4:73:0,-485.008	A	synonymous_variant	LOW	L_00279	GENE_L_00279	transcript	L_00279_gene	protein_coding	2018-01-01	c.759A>T	p.Ile253Ile	759/855	759/855	253/284
scf7180000000002-quiver	282901	.	C	T	4223.92	.	AB=0;ABP=0;AC=1;AF=0.0588235;AN=17;AO=162;CIGAR=1X;DP=3065;DPB=3065;DPRA=0.852657;EPP=9.49791;EPPR=129.491;GTI=0;LEN=1;MEANALT=2;MQM=59.9691;MQMR=59.8617;NS=17;NUMALT=1;ODDS=619.71;PAIRED=1;PAIREDR=0.999307;PAO=0;PQA=0;PQR=0;PRO=0;QA=4945;QR=97864;RO=2886;RPL=91;RPP=8.37196;RPPR=311.2;RPR=71;RUN=1;SAF=69;SAP=10.7311;SAR=93;SRF=1307;SRP=58.677;SRR=1579;TYPE=snp;technology.illumina=1	GT:DP:AD:RO:QR:AO:QA:GL	1:160:1,158:1:27:158:4840:-433.132,0	0:140:138,2:138:4632:2:59:0,-411.406	0:211:209,1:209:7092:1:27:0,-635.375	0:209:209,0:209:7095:0:0:0,-638.577	0:145:144,0:144:4941:0:0:0,-444.698	0:79:79,0:79:2639:0:0:0,-237.572	0:138:138,0:138:4531:0:0:0,-407.924	0:190:189,0:189:6437:0:0:0,-579.305	0:143:142,0:142:4829:0:0:0,-434.646	0:177:177,0:177:5962:0:0:0,-536.647	0:126:122,1:122:4093:1:19:0,-365.787	0:299:298,0:298:10219:0:0:0,-919.469	0:194:191,0:191:6468:0:0:0,-581.393	0:193:191,0:191:6455:0:0:0,-580.864	0:209:209,0:209:7147:0:0:0,-643.021	0:279:278,0:278:9501:0:0:0,-854.84	0:173:171,0:171:5796:0:0:0,-521.609	T	missense_variant	MODERATE	L_00279	GENE_L_00279	transcript	L_00279_gene	protein_coding	2018-01-01	c.695G>A	p.Ser232Asn	695/855	695/855	232/284
scf7180000000002-quiver	283044	.	T	C	5262.74	.	AB=0;ABP=0;AC=1;AF=0.0588235;AN=17;AO=193;CIGAR=1X;DP=2792;DPB=2792;DPRA=1.23957;EPP=3.29158;EPPR=20.1278;GTI=0;LEN=1;MEANALT=2.5;MQM=59.9741;MQMR=59.9021;NS=17;NUMALT=1;ODDS=664.68;PAIRED=0.994819;PAIREDR=0.998368;PAO=0;PQA=0;PQR=0;PRO=0;QA=5985;QR=75968;RO=2451;RPL=109;RPP=10.0423;RPPR=397.161;RPR=84;RUN=1;SAF=98;SAP=3.11156;SAR=95;SRF=1338;SRP=47.8617;SRR=1113;TYPE=snp;technology.illumina=1	GT:DP:AD:RO:QR:AO:QA:GL	1:196:0,192:0:0:192:5972:-537.395,0	0:129:122,0:122:3715:0:0:0,-334.326	0:200:192,1:192:5935:1:13:0,-532.698	0:181:173,0:173:5317:0:0:0,-478.51	0:116:115,0:115:3957:0:0:0,-356.17	0:114:108,0:108:3116:0:0:0,-280.466	0:157:150,0:150:4682:0:0:0,-421.29	0:164:151,0:151:4694:0:0:0,-422.406	0:142:137,0:137:4233:0:0:0,-380.953	0:143:135,0:135:4103:0:0:0,-369.228	0:157:149,0:149:4510:0:0:0,-405.817	0:232:216,0:216:6583:0:0:0,-592.164	0:159:149,0:149:4532:0:0:0,-406.796	0:194:182,0:182:5806:0:0:0,-522.418	0:162:149,0:149:4644:0:0:0,-417.911	0:210:196,0:196:6168:0:0:0,-555.058	0:136:127,0:127:3973:0:0:0,-357.536	C	synonymous_variant	LOW	L_00279	GENE_L_00279	transcript	L_00279_gene	protein_coding	2018-01-01	c.552A>G	p.Thr184Thr	552/855	552/855	184/284
scf7180000000002-quiver	283239	.	G	A	4176.01	.	AB=0;ABP=0;AC=1;AF=0.0588235;AN=17;AO=162;CIGAR=1X;DP=2864;DPB=2864;DPRA=1.18932;EPP=3.49285;EPPR=3.0103;GTI=0;LEN=1;MEANALT=2;MQM=59.9568;MQMR=59.8862;NS=17;NUMALT=1;ODDS=947.961;PAIRED=0.993827;PAIREDR=0.998493;PAO=0;PQA=0;PQR=0;PRO=0;QA=4770;QR=84294;RO=2654;RPL=95;RPP=13.5192;RPPR=22.4145;RPR=67;RUN=1;SAF=65;SAP=16.7362;SAR=97;SRF=1105;SRP=164.305;SRR=1549;TYPE=snp;technology.illumina=1	GT:DP:AD:RO:QR:AO:QA:GL	1:170:0,161:0:0:161:4762:-428.568,0	0:167:165,0:165:5326:0:0:0,-479.31	0:175:170,0:170:5365:0:0:0,-482.728	0:212:207,0:207:6598:0:0:0,-593.747	0:142:142,0:142:4685:0:0:0,-421.814	0:169:169,0:169:5092:0:0:0,-457.773	0:154:152,0:152:4868:0:0:0,-438.115	0:166:164,0:164:5325:0:0:0,-479.21	0:160:158,0:158:5144:0:0:0,-462.983	0:162:161,0:161:5075:0:0:0,-456.732	0:148:145,0:145:4658:0:0:0,-419.262	0:225:220,0:220:6945:0:0:0,-624.986	0:142:141,0:141:4411:0:0:0,-396.94	0:161:157,0:157:5011:0:0:0,-450.054	0:155:154,0:154:4755:0:0:0,-426.35	0:222:216,1:216:6709:1:8:0,-603.029	0:134:133,0:133:4327:0:0:0,-389.357	A	synonymous_variant	LOW	L_00279	GENE_L_00279	transcript	L_00279_gene	protein_coding	2018-01-01	c.357C>T	p.Arg119Arg	357/855	357/855	119/284
scf7180000000002-quiver	283263	.	G	A	4271.12	.	AB=0;ABP=0;AC=1;AF=0.0588235;AN=17;AO=168;CIGAR=1X;DP=2923;DPB=2923;DPRA=0.886887;EPP=5.54368;EPPR=3.59336;GTI=0;LEN=1;MEANALT=2.16667;MQM=59.7143;MQMR=59.8645;NS=17;NUMALT=1;ODDS=983.461;PAIRED=0.994048;PAIREDR=0.998527;PAO=0;PQA=0;PQR=0;PRO=0;QA=5020;QR=90440;RO=2715;RPL=118;RPP=62.7775;RPPR=111.913;RPR=50;RUN=1;SAF=63;SAP=25.8108;SAR=105;SRF=961;SRP=505.967;SRR=1754;TYPE=snp;technology.illumin…	GT:DP:AD:RO:QR:AO:QA:GL	1:171:1,163:1:27:163:4975:-444.144,0	0:165:162,1:162:5457:1:8:0,-490.416	0:183:181,0:181:6116:0:0:0,-550.402	0:217:213,0:213:6882:0:0:0,-619.234	0:143:143,0:143:4822:0:0:0,-434.137	0:165:162,1:162:5327:1:13:0,-478.24	0:150:150,0:150:5180:0:0:0,-466.305	0:173:171,1:171:5691:1:8:0,-511.469	0:167:164,0:164:5473:0:0:0,-492.059	0:159:156,0:156:5195:0:0:0,-467.558	0:144:141,1:141:4686:1:8:0,-421.059	0:241:239,0:239:7981:0:0:0,-718.05	0:147:144,0:144:4762:0:0:0,-428.51	0:167:166,0:166:5516:0:0:0,-495.892	0:163:161,0:161:5296:0:0:0,-476.527	0:233:229,0:229:7474:0:0:0,-672.566	0:135:132,1:132:4555:1:8:0,-409.258	A	synonymous_variant	LOW	L_00279	GENE_L_00279	transcript	L_00279_gene	protein_coding	2018-01-01	c.333C>T	p.Asn111Asn	333/855	333/855	111/284
scf7180000000002-quiver	283355	.	A	G	4565.64	.	AB=0;ABP=0;AC=1;AF=0.0588235;AN=17;AO=172;CIGAR=1X;DP=2814;DPB=2814;DPRA=1.2284;EPP=21.2406;EPPR=293.382;GTI=0;LEN=1;MEANALT=2.71429;MQM=59.9709;MQMR=59.9283;NS=17;NUMALT=1;ODDS=780.186;PAIRED=1;PAIREDR=0.998053;PAO=0;PQA=0;PQR=0;PRO=0;QA=5368;QR=78510;RO=2568;RPL=86;RPP=3.0103;RPPR=12.8732;RPR=86;RUN=1;SAF=95;SAP=7.10075;SAR=77;SRF=1193;SRP=31.0196;SRR=1375;TYPE=snp;technology.illumina=1	GT:DP:AD:RO:QR:AO:QA:GL	1:167:1,163:1:8:163:5194:-466.745,0	0:128:122,2:122:3709:2:74:0,-327.09	0:177:171,1:171:5390:1:13:0,-483.869	0:214:209,1:209:6357:1:13:0,-570.868	0:121:121,0:121:4108:0:0:0,-369.907	0:117:116,0:116:3563:0:0:0,-320.473	0:157:155,0:155:4777:0:0:0,-429.81	0:169:164,0:164:4984:0:0:0,-448.119	0:157:155,0:155:4831:0:0:0,-434.801	0:170:167,0:167:5172:0:0:0,-465.476	0:144:139,0:139:4150:0:0:0,-373.498	0:211:199,3:199:5905:3:53:0,-524.259	0:152:145,0:145:4381:0:0:0,-394.235	0:175:169,1:169:5134:1:8:0,-461.293	0:187:181,0:181:5397:0:0:0,-485.635	0:229:219,1:219:6584:1:13:0,-591.295	0:139:135,0:135:4060:0:0:0,-365.434	G	missense_variant	MODERATE	L_00279	GENE_L_00279	transcript	L_00279_gene	protein_coding	2018-01-01	c.241T>C	p.Ser81Pro	241/855	241/855	81/284
scf7180000000002-quiver	283455	.	ATC	CTG	3602.66	.	AB=0;ABP=0;AC=1;AF=0.0588235;AN=17;AO=139;CIGAR=1X1M1X;DP=2425;DPB=2484.67;DPRA=1.01754;EPP=12.7741;EPPR=3.04707;GTI=0;LEN=3;MEANALT=4;MQM=60;MQMR=59.7968;NS=17;NUMALT=1;ODDS=586.533;PAIRED=1;PAIREDR=0.998119;PAO=7;PQA=210;PQR=2373;PRO=93;QA=3927;QR=67668;RO=2126;RPL=63;RPP=5.65044;RPPR=33.2271;RPR=76;RUN=1;SAF=62;SAP=6.52527;SAR=77;SRF=979;SRP=31.838;SRR=1147;TYPE=complex;technology.illumina=1	GT:DP:AD:RO:QR:AO:QA:GL	1:145:0,139:0:0:139:3927:-370.082,0	0:126:114,0:114:3560:0:0:0,-327.352	0:162:148,0:148:4681:0:0:0,-437.681	0:181:169,0:169:5298:0:0:0,-482.755	0:105:104,0:104:3542:0:0:0,-328.568	0:83:77,0:77:2509:0:0:0,-237.423	0:107:98,0:98:3100:0:0:0,-302.704	0:143:129,0:129:4070:0:0:0,-375.252	0:151:145,0:145:4595:0:0:0,-423.863	0:137:126,0:126:4018:0:0:0,-389.332	0:142:137,0:137:4124:0:0:0,-382.735	0:165:157,0:157:5040:0:0:0,-458.847	0:128:117,0:117:3770:0:0:0,-354.474	0:139:130,0:130:4223:0:0:0,-389.567	0:176:161,0:161:5071:0:0:0,-460.42	0:194:180,0:180:5832:0:0:0,-551.704	0:141:134,0:134:4235:0:0:0,-395.563	CTG	missense_variant	MODERATE	L_00279	GENE_L_00279	transcript	L_00279_gene	protein_coding	2018-01-01	c.139_141delGATinsCAG	p.Asp47Gln	141/855	139/855	47/284
scf7180000000002-quiver	283469	.	T	C	3850.99	.	AB=0;ABP=0;AC=1;AF=0.0588235;AN=17;AO=146;CIGAR=1X;DP=2435;DPB=2435;DPRA=1.1688;EPP=5.15203;EPPR=3.48287;GTI=0;LEN=1;MEANALT=2;MQM=60;MQMR=59.8494;NS=17;NUMALT=1;ODDS=598.494;PAIRED=1;PAIREDR=0.996853;PAO=0;PQA=0;PQR=0;PRO=0;QA=4452;QR=69153;RO=2224;RPL=83;RPP=8.95954;RPPR=202.489;RPR=63;RUN=1;SAF=62;SAP=10.2089;SAR=84;SRF=1037;SRP=24.9789;SRR=1187;TYPE=snp;technology.illumina=1	GT:DP:AD:RO:QR:AO:QA:GL	1:143:1,141:1:8:141:4392:-394.611,0	0:125:118,0:118:3748:0:0:0,-337.324	0:163:155,1:155:4861:1:8:0,-436.747	0:180:174,0:174:5227:0:0:0,-470.04	0:105:105,0:105:3595:0:0:0,-323.749	0:85:82,0:82:2693:0:0:0,-242.365	0:113:113,0:113:3453:0:0:0,-310.944	0:135:130,0:130:4067:0:0:0,-366.035	0:153:153,0:153:4765:0:0:0,-427.959	0:135:132,1:132:3974:1:13:0,-356.511	0:145:142,1:142:4395:1:13:0,-393.029	0:175:169,0:169:5171:0:0:0,-465.326	0:133:128,0:128:3974:0:0:0,-357.669	0:139:137,0:137:4193:0:0:0,-377.352	0:171:161,1:161:4925:1:13:0,-442.036	0:191:186,1:186:5788:1:13:0,-519.379	0:144:138,0:138:4316:0:0:0,-388.034	C	missense_variant	MODERATE	L_00279	GENE_L_00279	transcript	L_00279_gene	protein_coding	2018-01-01	c.127A>G	p.Thr43Ala	127/855	127/855	43/284
scf7180000000002-quiver	283480	.	C	T	3490.89	.	AB=0;ABP=0;AC=1;AF=0.0588235;AN=17;AO=150;CIGAR=1X;DP=2635;DPB=2635;DPRA=0.97856;EPP=3.53145;EPPR=9.87393;GTI=0;LEN=1;MEANALT=1.66667;MQM=59.7733;MQMR=59.8951;NS=17;NUMALT=1;ODDS=724.898;PAIRED=0.993333;PAIREDR=0.996327;PAO=0;PQA=0;PQR=0;PRO=0;QA=4038;QR=80115;RO=2450;RPL=91;RPP=17.8342;RPPR=205.519;RPR=59;RUN=1;SAF=63;SAP=11.3488;SAR=87;SRF=1189;SRP=7.60496;SRR=1261;TYPE=snp;technology.illumina=1	GT:DP:AD:RO:QR:AO:QA:GL	1:147:0,145:0:0:145:3992:-359.2,0	0:134:133,0:133:4427:0:0:0,-398.488	0:175:174,1:174:5752:1:13:0,-516.471	0:189:186,0:186:5904:0:0:0,-531.322	0:117:114,0:114:3723:0:0:0,-335.123	0:95:94,0:94:3251:0:0:0,-292.705	0:134:133,1:133:4270:1:8:0,-383.647	0:151:149,1:149:4776:1:8:0,-429.063	0:158:156,1:156:5202:1:9:0,-467.378	0:146:142,0:142:4610:0:0:0,-414.927	0:152:148,1:148:4809:1:8:0,-431.188	0:190:188,0:188:6134:0:0:0,-551.937	0:150:149,0:149:4875:0:0:0,-438.79	0:157:151,0:151:5031:0:0:0,-452.735	0:175:174,0:174:5565:0:0:0,-500.568	0:217:214,0:214:7079:0:0:0,-636.985	0:148:145,0:145:4707:0:0:0,-423.488	T	missense_variant	MODERATE	L_00279	GENE_L_00279	transcript	L_00279_gene	protein_coding	2018-01-01	c.116G>A	p.Ser39Asn	116/855	116/855	39/284
scf7180000000002-quiver	283651	.	CTATTA	TCATTG	2985.35	.	AB=0;ABP=0;AC=1;AF=0.0588235;AN=17;AO=111;CIGAR=2X3M1X;DP=2870;DPB=2965.33;DPRA=0.820448;EPP=3.18637;EPPR=140.384;GTI=0;LEN=6;MEANALT=11.5;MQM=59.8198;MQMR=59.9347;NS=17;NUMALT=1;ODDS=687.402;PAIRED=1;PAIREDR=0.999146;PAO=19;PQA=473;PQR=8628;PRO=338;QA=3004;QR=72530;RO=2343;RPL=52;RPP=3.96888;RPPR=130.575;RPR=59;RUN=1;SAF=73;SAP=26.9747;SAR=38;SRF=1370;SRP=149.081;SRR=973;TYPE=complex;technology.…	GT:DP:AD:RO:QR:AO:QA:GL	1:125:0,110:0:0:110:2991:-311.003,0	0:158:122,1:122:3751:1:13:0,-380.818	0:189:162,0:162:5049:0:0:0,-513.451	0:220:191,0:191:5788:0:0:0,-590.944	0:147:145,0:145:4831:0:0:0,-483.767	0:129:105,0:105:3165:0:0:0,-321.236	0:152:129,0:129:3992:0:0:0,-393.331	0:179:152,0:152:4691:0:0:0,-461.078	0:178:150,0:150:4660:0:0:0,-461.549	0:163:136,0:136:4193:0:0:0,-431.935	0:154:129,0:129:3879:0:0:0,-393.495	0:229:188,0:188:5758:0:0:0,-575.7	0:143:127,0:127:3959:0:0:0,-405.229	0:160:132,0:132:4057:0:0:0,-395.719	0:174:147,0:147:4499:0:0:0,-443.346	0:238:214,0:214:6661:0:0:0,-665.867	0:132:114,0:114:3597:0:0:0,-381.767	TCATTG	missense_variant	MODERATE	L_00280	GENE_L_00280	transcript	L_00280_gene	protein_coding	2018-01-01	c.1818_1823delTAATAGinsCAATGA	p.Ser606Asp	1823/1860	1818/1860	606/619
scf7180000000002-quiver	283698	.	T	C	4090.84	.	AB=0;ABP=0;AC=1;AF=0.0588235;AN=17;AO=154;CIGAR=1X;DP=3190;DPB=3190;DPRA=0.877101;EPP=3.0103;EPPR=24.0424;GTI=0;LEN=1;MEANALT=2.5;MQM=60;MQMR=59.8572;NS=17;NUMALT=1;ODDS=792.9;PAIRED=1;PAIREDR=0.99897;PAO=0;PQA=0;PQR=0;PRO=0;QA=4742;QR=81403;RO=2914;RPL=66;RPP=9.83493;RPPR=641.99;RPR=88;RUN=1;SAF=87;SAP=8.65049;SAR=67;SRF=1667;SRP=134.461;SRR=1247;TYPE=snp;technology.illumina=1	GT:DP:AD:RO:QR:AO:QA:GL	1:158:1,152:1:8:152:4668:-419.425,0	0:176:168,2:168:4616:2:74:0,-408.705	0:210:201,0:201:5510:0:0:0,-492.599	0:251:238,0:238:6360:0:0:0,-571.125	0:184:183,0:183:6196:0:0:0,-557.578	0:145:139,0:139:3512:0:0:0,-316.049	0:151:143,0:143:3865:0:0:0,-347.826	0:177:170,0:170:4978:0:0:0,-447.975	0:195:185,0:185:5155:0:0:0,-463.775	0:187:179,0:179:4881:0:0:0,-439.214	0:171:166,0:166:4493:0:0:0,-404.332	0:259:250,0:250:6812:0:0:0,-613.017	0:147:146,0:146:4107:0:0:0,-368.539	0:187:183,0:183:5170:0:0:0,-464.142	0:186:179,0:179:4875:0:0:0,-438.747	0:258:243,0:243:6843:0:0:0,-615.751	0:148:140,0:140:4022:0:0:0,-361.938	C	synonymous_variant	LOW	L_00280	GENE_L_00280	transcript	L_00280_gene	protein_coding	2018-01-01	c.1776A>G	p.Leu592Leu	1776/1860	1776/1860	592/619
scf7180000000002-quiver	283719	.	T	C	4449.52	.	AB=0;ABP=0;AC=1;AF=0.0588235;AN=17;AO=179;CIGAR=1X;DP=3138;DPB=3138;DPRA=1.08697;EPP=14.6683;EPPR=113.884;GTI=0;LEN=1;MEANALT=2.83333;MQM=60;MQMR=59.8727;NS=17;NUMALT=1;ODDS=867.03;PAIRED=1;PAIREDR=0.998945;PAO=0;PQA=0;PQR=0;PRO=0;QA=5165;QR=84068;RO=2843;RPL=76;RPP=11.8539;RPPR=74.0624;RPR=103;RUN=1;SAF=90;SAP=3.02243;SAR=89;SRF=1578;SRP=77.8386;SRR=1265;TYPE=snp;technology.illumina=1	GT:DP:AD:RO:QR:AO:QA:GL	1:173:0,171:0:0:171:5062:-455.603,0	0:163:157,0:157:4714:0:0:0,-424.191	0:199:189,0:189:5527:0:0:0,-497.346	0:243:232,0:232:6824:0:0:0,-613.823	0:174:174,0:174:5715:0:0:0,-514.441	0:139:133,0:133:3909:0:0:0,-351.772	0:140:135,0:135:3944:0:0:0,-354.989	0:182:174,1:174:5119:1:8:0,-459.917	0:197:187,0:187:5610:0:0:0,-504.677	0:191:180,2:180:5231:2:26:0,-468.369	0:167:158,0:158:4636:0:0:0,-416.995	0:263:253,0:253:7761:0:0:0,-696.016	0:142:138,0:138:4070:0:0:0,-365.143	0:194:187,2:187:5332:2:35:0,-476.617	0:196:187,1:187:5213:1:8:0,-468.423	0:232:220,2:220:6381:2:26:0,-571.834	0:143:139,0:139:4082:0:0:0,-367.291	C	synonymous_variant	LOW	L_00280	GENE_L_00280	transcript	L_00280_gene	protein_coding	2018-01-01	c.1755A>G	p.Gly585Gly	1755/1860	1755/1860	585/619
scf7180000000002-quiver	283772	.	C	G	5586.84	.	AB=0;ABP=0;AC=1;AF=0.0588235;AN=17;AO=215;CIGAR=1X;DP=3588;DPB=3588;DPRA=1.04029;EPP=10.3731;EPPR=186.71;GTI=0;LEN=1;MEANALT=2.25;MQM=59.893;MQMR=59.9205;NS=17;NUMALT=1;ODDS=966.538;PAIRED=1;PAIREDR=0.9982;PAO=0;PQA=0;PQR=0;PRO=0;QA=6374;QR=108571;RO=3333;RPL=99;RPP=5.92916;RPPR=280.819;RPR=116;RUN=1;SAF=99;SAP=5.92916;SAR=116;SRF=1634;SRP=5.76292;SRR=1699;TYPE=snp;technology.illumina=1	GT:DP:AD:RO:QR:AO:QA:GL	1:213:1,211:1:8:211:6323:-568.261,0	0:201:195,2:195:6297:2:16:0,-565.244	0:219:217,0:217:7317:0:0:0,-658.388	0:267:264,1:264:8603:1:27:0,-771.452	0:188:187,0:187:5923:0:0:0,-533.051	0:167:166,0:166:5363:0:0:0,-482.634	0:142:138,0:138:4376:0:0:0,-393.886	0:229:227,0:227:7564:0:0:0,-680.639	0:208:207,0:207:6902:0:0:0,-621.029	0:235:232,0:232:7529:0:0:0,-677.529	0:189:184,1:184:6004:1:8:0,-539.639	0:301:299,0:299:9816:0:0:0,-883.182	0:192:189,0:189:6010:0:0:0,-540.838	0:213:211,0:211:6966:0:0:0,-626.864	0:204:199,0:199:6202:0:0:0,-558.101	0:240:238,0:238:7805:0:0:0,-702.346	0:180:179,0:179:5886:0:0:0,-529.501	G	missense_variant	MODERATE	L_00280	GENE_L_00280	transcript	L_00280_gene	protein_coding	2018-01-01	c.1702G>C	p.Glu568Gln	1702/1860	1702/1860	568/619
scf7180000000002-quiver	283809	.	G	A	5092.19	.	AB=0;ABP=0;AC=1;AF=0.0588235;AN=17;AO=221;CIGAR=1X;DP=3321;DPB=3321;DPRA=0.999845;EPP=4.19921;EPPR=13.3712;GTI=0;LEN=1;MEANALT=2.33333;MQM=59.9095;MQMR=59.9049;NS=17;NUMALT=1;ODDS=971.476;PAIRED=1;PAIREDR=0.997349;PAO=0;PQA=0;PQR=0;PRO=0;QA=5878;QR=96284;RO=3018;RPL=103;RPP=5.22108;RPPR=76.6878;RPR=118;RUN=1;SAF=105;SAP=4.19921;SAR=116;SRF=1438;SRP=17.5184;SRR=1580;TYPE=snp;technology.illumina=1	GT:DP:AD:RO:QR:AO:QA:GL	1:225:1,215:1:32:215:5804:-519.383,0	0:178:171,0:171:5362:0:0:0,-482.544	0:196:195,0:195:6554:0:0:0,-589.768	0:263:253,0:253:7912:0:0:0,-711.775	0:171:169,0:169:5463:0:0:0,-491.664	0:158:155,0:155:5024:0:0:0,-452.156	0:146:144,0:144:4542:0:0:0,-405.782	0:202:198,0:198:6351:0:0:0,-571.551	0:170:164,1:164:5300:1:8:0,-476.253	0:217:213,0:213:6883:0:0:0,-619.344	0:187:181,2:181:5554:2:21:0,-497.906	0:240:235,0:235:7580:0:0:0,-682.053	0:183:179,1:179:5582:1:29:0,-499.627	0:185:181,0:181:5649:0:0:0,-508.352	0:190:185,1:185:5792:1:8:0,-520.365	0:217:207,1:207:6770:1:8:0,-608.476	0:193:187,0:187:5934:0:0:0,-531.729	A	synonymous_variant	LOW	L_00280	GENE_L_00280	transcript	L_00280_gene	protein_coding	2018-01-01	c.1665C>T	p.Thr555Thr	1665/1860	1665/1860	555/619
scf7180000000002-quiver	283845	.	C	T	5779.56	.	AB=0;ABP=0;AC=1;AF=0.0588235;AN=17;AO=248;CIGAR=1X;DP=3346;DPB=3346;DPRA=1.19785;EPP=8.92931;EPPR=59.6281;GTI=0;LEN=1;MEANALT=2.4;MQM=59.7742;MQMR=59.9151;NS=17;NUMALT=1;ODDS=1011.15;PAIRED=0.995968;PAIREDR=0.997705;PAO=0;PQA=0;PQR=0;PRO=0;QA=6718;QR=96959;RO=3050;RPL=134;RPP=6.51267;RPPR=7.79751;RPR=114;RUN=1;SAF=113;SAP=7.24817;SAR=135;SRF=1348;SRP=92.23;SRR=1702;TYPE=snp;technology.illumina=1	GT:DP:AD:RO:QR:AO:QA:GL	1:250:2,240:2:21:240:6591:-590.438,0	0:176:173,0:173:5309:0:0:0,-477.755	0:188:186,0:186:6166:0:0:0,-554.901	0:259:254,1:254:8070:1:8:0,-725.444	0:174:172,0:172:5634:0:0:0,-507.05	0:163:158,0:158:4885:0:0:0,-439.668	0:153:151,0:151:4758:0:0:0,-428.232	0:223:221,0:221:7168:0:0:0,-645.021	0:162:161,0:161:5222:0:0:0,-470.002	0:215:210,0:210:6655:0:0:0,-598.793	0:176:176,0:176:5524:0:0:0,-497.258	0:238:237,0:237:7416:0:0:0,-667.367	0:201:195,3:195:6126:3:34:0,-548.222	0:183:180,0:180:5736:0:0:0,-513.919	0:181:178,0:178:5568:0:0:0,-501.103	0:214:211,2:211:6830:2:21:0,-611.288	0:190:185,2:185:5871:2:64:0,-522.522	T	synonymous_variant	LOW	L_00280	GENE_L_00280	transcript	L_00280_gene	protein_coding	2018-01-01	c.1629G>A	p.Thr543Thr	1629/1860	1629/1860	543/619
scf7180000000002-quiver	283866	.	A	T	5402.7	.	AB=0;ABP=0;AC=1;AF=0.0588235;AN=17;AO=281;CIGAR=1X;DP=3135;DPB=3135;DPRA=1.07009;EPP=8.64376;EPPR=69.2394;GTI=0;LEN=1;MEANALT=1.625;MQM=59.9466;MQMR=59.9132;NS=17;NUMALT=1;ODDS=910.702;PAIRED=1;PAIREDR=0.997883;PAO=0;PQA=0;PQR=0;PRO=0;QA=7480;QR=86479;RO=2834;RPL=168;RPP=26.3865;RPPR=42.8416;RPR=113;RUN=1;SAF=124;SAP=11.4257;SAR=157;SRF=1301;SRP=44.2514;SRR=1533;TYPE=snp;technology.illumina=1	GT:DP:AD:RO:QR:AO:QA:GL	1:218:6,212:6:144:212:6277:-551.875,0	0:158:153,5:153:4686:5:111:0,-411.654	0:159:153,6:153:4377:6:123:0,-382.783	0:244:238,4:238:7096:4:85:0,-630.847	0:173:171,0:171:5638:0:0:0,-507.396	0:161:155,6:155:4822:6:87:0,-426.123	0:143:138,3:138:4334:3:53:0,-385.264	0:203:196,6:196:5755:6:87:0,-509.905	0:154:150,4:150:4569:4:73:0,-404.481	0:206:198,5:198:6198:5:69:0,-551.356	0:171:167,3:167:5019:3:43:0,-447.807	0:223:216,7:216:6632:7:90:0,-588.711	0:200:194,5:194:5928:5:122:0,-522.41	0:160:152,4:152:4582:4:74:0,-405.606	0:166:161,2:161:5112:2:38:0,-456.442	0:220:214,6:214:6570:6:110:0,-581.266	0:176:172,3:172:5017:3:38:0,-445.386	T	synonymous_variant	LOW	L_00280	GENE_L_00280	transcript	L_00280_gene	protein_coding	2018-01-01	c.1608T>A	p.Ala536Ala	1608/1860	1608/1860	536/619
scf7180000000002-quiver	283911	.	A	T	5179.3	.	AB=0;ABP=0;AC=1;AF=0.0588235;AN=17;AO=249;CIGAR=1X;DP=3421;DPB=3421;DPRA=1.01562;EPP=19.135;EPPR=119.464;GTI=0;LEN=1;MEANALT=2.06667;MQM=59.9317;MQMR=59.8905;NS=17;NUMALT=1;ODDS=954.309;PAIRED=1;PAIREDR=0.998711;PAO=0;PQA=0;PQR=0;PRO=0;QA=6583;QR=92432;RO=3104;RPL=124;RPP=3.01902;RPPR=4.62211;RPR=125;RUN=1;SAF=120;SAP=3.71668;SAR=129;SRF=1716;SRP=78.2731;SRR=1388;TYPE=snp;technology.illumina=1	GT:DP:AD:RO:QR:AO:QA:GL	1:232:12,220:12:274:220:6153:-528.957,0	0:172:169,1:169:4995:1:13:0,-448.377	0:198:195,0:195:5598:0:0:0,-503.739	0:265:258,4:258:7522:4:70:0,-670.553	0:199:199,0:199:6528:0:0:0,-587.611	0:154:150,1:150:4444:1:13:0,-398.757	0:164:155,3:155:4601:3:62:0,-408.454	0:212:207,1:207:6096:1:13:0,-547.367	0:160:157,1:157:4741:1:8:0,-423.773	0:214:206,1:206:6021:1:13:0,-540.629	0:193:186,1:186:5569:1:22:0,-499.116	0:275:261,5:261:7974:5:74:0,-710.823	0:203:195,3:195:5848:3:38:0,-522.856	0:164:160,1:160:4718:1:13:0,-423.443	0:169:162,2:162:4714:2:26:0,-420.878	0:269:259,2:259:7827:2:26:0,-701.949	0:178:173,3:173:4962:3:39:0,-443.064	T	synonymous_variant	LOW	L_00280	GENE_L_00280	transcript	L_00280_gene	protein_coding	2018-01-01	c.1563T>A	p.Ala521Ala	1563/1860	1563/1860	521/619
scf7180000000002-quiver	284001	.	A	G	4329.61	.	AB=0;ABP=0;AC=1;AF=0.0588235;AN=17;AO=193;CIGAR=1X;DP=3900;DPB=3900;DPRA=0.957479;EPP=5.54181;EPPR=83.0474;GTI=0;LEN=1;MEANALT=2.71429;MQM=59.8653;MQMR=59.8876;NS=17;NUMALT=1;ODDS=996.93;PAIRED=0.994819;PAIREDR=0.998322;PAO=0;PQA=0;PQR=0;PRO=0;QA=5020;QR=105106;RO=3575;RPL=100;RPP=3.56161;RPPR=22.0397;RPR=93;RUN=1;SAF=107;SAP=7.97206;SAR=86;SRF=1989;SRP=101.658;SRR=1586;TYPE=snp;technology.illumi…	GT:DP:AD:RO:QR:AO:QA:GL	1:194:1,187:1:8:187:4931:-443.024,0	0:179:173,0:173:4906:0:0:0,-441.513	0:216:209,1:209:6093:1:25:0,-546.061	0:282:270,0:270:7747:0:0:0,-697.109	0:249:248,0:248:8071:0:0:0,-726.281	0:190:183,0:183:5257:0:0:0,-473.074	0:186:183,0:183:5356:0:0:0,-482.02	0:261:245,1:245:7222:1:13:0,-648.677	0:211:203,1:203:5925:1:8:0,-530.823	0:273:263,1:263:7928:1:8:0,-712.657	0:221:212,1:212:6153:1:8:0,-552.468	0:305:297,0:297:8862:0:0:0,-796.527	0:233:222,0:222:6621:0:0:0,-595.767	0:214:206,0:206:5961:0:0:0,-536.132	0:198:192,0:192:5524:0:0:0,-496.55	0:299:285,0:285:7944:0:0:0,-714.803	0:189:183,1:183:5528:1:27:0,-495.011	G	synonymous_variant	LOW	L_00280	GENE_L_00280	transcript	L_00280_gene	protein_coding	2018-01-01	c.1473T>C	p.Ser491Ser	1473/1860	1473/1860	491/619
[truncated: 83 more rows]

## Sheet: CT95_P625
#CHROM	POS	ID	REF	ALT	QUAL	FILTER	INFO	FORMAT	P673	P625	allele	annotation	putative_impoact	gene_name	gene_id	feature_type	feature_id	transcript_biotype	rank/total	hgvs.c	hgvs.p	cDNA_position/cDNA_len	CDS_position/CDS_len	Protein_position/Protein_len	dist_to_feature	errors
[truncated: 19 more rows]

[truncated: 14 more sheets: CT17_P627, CT137_P631, CT44_P636, CT18_P641, CT38_P645, CT54_P646, CT73_P652, CT100_P657, CT106_P662, CT76_P665, CT3_P669, CT7_P672, CT16_P676, CT45_P677]
